# Supplementary material for: Assessing the state of deep-sea biological knowledge and charting a path for scientific research in Barbados
Source: PeerJ. 2026 Jul 7;14:e21380. doi: 10.7717/peerj.21380 (PMC13353232; doi:10.7717/peerj.21380)
Supplement: Supplemental Information 1 [file peerj-14-21380-s001.xlsx]

## Sheet: Barbados Deep-sea Species
kingdom	phylum	subphylum	infraphylum	parvphylum	class	gigaclass	superclass	subclass	infraclass	subterclass	order	superorder	suborder	infraorder	parvorder	family	superfamily	subfamily	genus	subgenus	originalscientificname	scientificname_accepted	authority	identifiedby	institutioncode	year	eventdate	individualcount	expedition	decimallatitude	decimallongitude	maximumdepthinmeters	minimumdepthinmeters	depth	bathymetry	locality	station	samplingProtocol	Benthic v Pelagic	basisofrecord	occurrenceid	catalognumber	reference	data_source	qualifier	record_link	record_link 2	id	dataset_id
Animalia	Mollusca				Bivalvia						Cardiida					Semelidae			Abra		Abra profundorum (E.A.Smith, 1885)	Abra profundorum	E. A. Smith, 1885	[no agent data]	MCZ	1972	1972-09-01/1972-10-31	1	RV James M. Gillis	14.2917	-57.0417	5321	5321	5321			15		Benthic	PreservedSpecimen	MCZ:Mala:319407	319407		GBIF		http://mczbase.mcz.harvard.edu/guid/MCZ:Mala:319407
Animalia	Mollusca				Bivalvia						Venerida					Vesicomyidae			Abyssogena		Abyssogena southwardae	Abyssogena southwardae	Krylova, Sahling & R. Janssen, 2010			2012			RV Atlantis AT21-02	13.4969	-57.3868	4946	4743	4743				ROV Jason II	Benthic	PreservedSpecimen			Toone, Trevyn A., and Travis W. Washburn. "Phytodetritus, chemosynthesis, and the dark biosphere: Does depth influence trophic relationships at deep-sea Barbados seeps." Deep Sea Research Part I: Oceanographic Research Papers 165: 1-11. https://doi.org/10.1016/j.dsr.2020.103367.	Literature
Animalia	Mollusca				Bivalvia						Venerida					Vesicomyidae			Abyssogena		Abyssogena methanophila	Abyssogena sp.	Krylova, Sahling & R. Janssen, 2010			2012	2012-06-02	67	RV Atlantis AT21-02	13.4957	-57.3897	4933	4933	229				ROV Jason II	Benthic	PreservedSpecimen			Cruise Report: ATLANTIS 21-02 NSF #OCE-1031050. AT 21-02 (Van Dover, Chief Scientist). http://dmoserv3.whoi.edu/data_docs/SEEPC/AT21-02_CruiseREPORT.pdf	Atlantis 21-02 Cruise Binder
Animalia	Mollusca				Bivalvia						Venerida					Vesicomyidae			Abyssogena		Abyssogena methanophila	Abyssogena sp.	Krylova, Sahling & R. Janssen, 2010			2012	2012-06-03	45	RV Atlantis AT21-02	13.7668	-57.5335	4743	4743	229				ROV Jason II	Benthic	PreservedSpecimen			Cruise Report: ATLANTIS 21-02 NSF #OCE-1031050. AT 21-02 (Van Dover, Chief Scientist). http://dmoserv3.whoi.edu/data_docs/SEEPC/AT21-02_CruiseREPORT.pdf	Atlantis 21-02 Cruise Binder
Animalia	Mollusca				Bivalvia						Venerida					Vesicomyidae			Abyssogena		Abyssogena methanophila	Abyssogena sp.	Krylova, Sahling & R. Janssen, 2010			2012	2012-06-04	44	RV Atlantis AT21-02	13.5139	-57.4564	4946	4946	229				ROV Jason II	Benthic	PreservedSpecimen			Cruise Report: ATLANTIS 21-02 NSF #OCE-1031050. AT 21-02 (Van Dover, Chief Scientist). http://dmoserv3.whoi.edu/data_docs/SEEPC/AT21-02_CruiseREPORT.pdf	Atlantis 21-02 Cruise Binder
Animalia	Mollusca				Bivalvia						Venerida					Vesicomyidae			Abyssogena		Abyssogena methanophila	Abyssogena sp.	Krylova, Sahling & R. Janssen, 2010			2012	2012-06-08	7	RV Atlantis AT21-02	13.8169	-57.6335	4930	4930	200				ROV Jason II	Benthic	PreservedSpecimen			Cruise Report: ATLANTIS 21-02 NSF #OCE-1031050. AT 21-02 (Van Dover, Chief Scientist). http://dmoserv3.whoi.edu/data_docs/SEEPC/AT21-02_CruiseREPORT.pdf	Atlantis 21-02 Cruise Binder
Animalia	Mollusca				Bivalvia						Venerida					Vesicomyidae			Abyssogena		Abyssogena methanophila	Abyssogena sp.	Krylova, Sahling & R. Janssen, 2010			2012	2012-06-09	15	RV Atlantis AT21-02	13.7501	-57.4668	4841	4841	219				ROV Jason II	Benthic	PreservedSpecimen			Cruise Report: ATLANTIS 21-02 NSF #OCE-1031050. AT 21-02 (Van Dover, Chief Scientist). http://dmoserv3.whoi.edu/data_docs/SEEPC/AT21-02_CruiseREPORT.pdf	Atlantis 21-02 Cruise Binder
Animalia	Mollusca				Bivalvia						Venerida					Vesicomyidae			Abyssogena		Abyssogena methanophila	Abyssogena sp.	Krylova, Sahling & R. Janssen, 2010			2012	2012-06-13	12	RV Atlantis AT21-02	11.3864	-58.2555	1668	1668	229				ROV Jason II	Benthic	PreservedSpecimen			Cruise Report: ATLANTIS 21-02 NSF #OCE-1031050. AT 21-02 (Van Dover, Chief Scientist). http://dmoserv3.whoi.edu/data_docs/SEEPC/AT21-02_CruiseREPORT.pdf	Atlantis 21-02 Cruise Binder
Animalia	Porifera				Demospongiae			Heteroscleromorpha			Bubarida					Dictyonellidae			Acanthella		Bubaris flagelliformis	Acanthella flagelliformis	van Soest & Stentoft, 1988	R.W.M. van Soest	ZMA	1964	1964-02-19		R/V Diadema	13.1667	-59.6667	200	200	229	200	West of Holetown, Barbados	1443	Dredge	Benthic	PreservedSpecimen	WoRMS Editorial Board:WoRMS type localities:sm_id_55972; WoRMS Editorial Board:WoRMS type localities:dr_id_874476	sm_id_55972; dr_id_874476		OBIS/GBIF		http://www.marinespecies.org/aphia.php?p=specdetails&id=55972	http://www.marinespecies.org/aphia.php?p=distribution&id=874476	f92d03ed-4fbe-4f30-9d20-f5ccbeadd2c7	b74b429a-4052-4f5b-bff3-fe0b5a2e8669
Animalia	Arthropoda	Crustacea			Malacostraca		Multicrustacea	Eumalacostraca			Decapoda	Eucarida	Pleocyemata	Caridea		Acanthephyridae	Oplophoroidea		Acanthephyra		Acanthephyra sexspinosa	Acanthephyra kingsleyi	Spence Bate, 1888	Judkins, D.	USNM	1966	1966-04-29	1	Atlantis II R/V Cruise 20	13.917	-57	300	300	229	4841		RHB 1222	Trawl - 10' IKMWT	Pelagic	PreservedSpecimen		USNM 160738		OBIS/GBIF		http://n2t.net/ark:/65665/3fe2286fc-68f6-4a51-ad5f-ade983d9a18d		747401cd-775c-4cee-a262-3f98b7093d52	89e23fc8-3f61-4480-9de3-358fe6eefe0b
Animalia	Arthropoda	Crustacea			Malacostraca		Multicrustacea	Eumalacostraca			Decapoda	Eucarida	Pleocyemata	Caridea		Acanthephyridae	Oplophoroidea		Acanthephyra		Acanthephyra sexspinosa	Acanthephyra kingsleyi	Spence Bate, 1888	Judkins, D.	USNM	1973	1973-10-04	1	Atlantis II R/V Cruise 78	13.067	-58.567	0	560	229	2508		RHB 2967		Pelagic	PreservedSpecimen		USNM 166930		OBIS/GBIF		http://n2t.net/ark:/65665/3ca09fd58-3e65-4fce-8d61-c1a6865453f7		bd636b34-850f-4a7e-b95b-e02fbaf5ed77	89e23fc8-3f61-4480-9de3-358fe6eefe0b
Animalia	Arthropoda	Crustacea			Malacostraca		Multicrustacea	Eumalacostraca			Decapoda	Eucarida	Pleocyemata	Caridea		Acanthephyridae	Oplophoroidea		Acanthephyra		Acanthephyra purpurea A. Milne-Edwards, 1881	Acanthephyra purpurea	A. Milne-Edwards, 1881	Judkins, D.	USNM	1966	1966-04-30	2	Atlantis II R/V Cruise 20	14.483	-59.067	275	275	229	3732		RHB 1223		Pelagic	PreservedSpecimen		USNM 160756		OBIS/GBIF		http://n2t.net/ark:/65665/3b4c15327-d780-4600-978c-41cfd0f073ca		d8406862-4dfe-4035-93e3-dc8884672123	89e23fc8-3f61-4480-9de3-358fe6eefe0b
Animalia	Arthropoda	Crustacea			Malacostraca		Multicrustacea	Eumalacostraca			Decapoda	Eucarida	Pleocyemata	Caridea		Acanthephyridae	Oplophoroidea		Acanthephyra		Acanthephyra purpurea A. Milne-Edwards, 1881	Acanthephyra purpurea	A. Milne-Edwards, 1881	Judkins, D.	USNM	1966	1966-04-29	7	Atlantis II R/V Cruise 20	13.917	-57	300	300	229	4841		RHB 1222	Trawl - 10' IKMWT	Pelagic	PreservedSpecimen		USNM 160731		OBIS/GBIF		http://n2t.net/ark:/65665/3b426b8a3-f483-415a-bbff-64082d9a9687		39626b20-089a-42bd-a7ae-f19010ba5866	89e23fc8-3f61-4480-9de3-358fe6eefe0b
Animalia	Arthropoda	Crustacea			Malacostraca		Multicrustacea	Eumalacostraca			Decapoda	Eucarida	Pleocyemata	Caridea		Acanthephyridae	Oplophoroidea		Acanthephyra		Acanthephyra purpurea	Acanthephyra purpurea	A. Milne-Edwards, 1881	Judkins, D.	USNM	1973	1973-10-04	3	Atlantis II R/V Cruise 78	13.067	-58.567	0	560	229	2508		RHB 2967		Pelagic	PreservedSpecimen		USNM 166929		OBIS/GBIF		http://n2t.net/ark:/65665/30513acc0-7a00-4aea-ae3b-b5d409d07afb		edf10edc-3d30-41d6-8468-05631520875b	89e23fc8-3f61-4480-9de3-358fe6eefe0b
Animalia	Arthropoda	Crustacea			Malacostraca		Multicrustacea	Eumalacostraca			Decapoda	Eucarida	Pleocyemata	Caridea		Acanthephyridae	Oplophoroidea		Acanthephyra		Acanthephyra purpurea	Acanthephyra purpurea	A. Milne-Edwards, 1881	Judkins, D.	USNM	1973	1973-10-05	2	Atlantis II R/V Cruise 78	13.1	-58.383	0	515	229	2773		RHB 2969	Trawl - 10' IKMWT	Pelagic	PreservedSpecimen		USNM 166962		OBIS/GBIF		http://n2t.net/ark:/65665/3a868a5ea-1efc-43f6-b251-235e18b52d43		f8a52a83-9d0a-4a4e-8b5c-1b39fd8982c6	89e23fc8-3f61-4480-9de3-358fe6eefe0b
Animalia	Arthropoda	Crustacea			Malacostraca		Multicrustacea	Eumalacostraca			Decapoda	Eucarida	Pleocyemata	Caridea		Acanthephyridae	Oplophoroidea		Acanthephyra		Acanthephyra purpurea	Acanthephyra purpurea	A. Milne-Edwards, 1881	Judkins, D.	USNM	1973	1973-10-06	2	Atlantis II R/V Cruise 78	13.233	-56.5	0	450	229	4873		RHB 2972	Trawl - 10' IKMWT	Pelagic	PreservedSpecimen		USNM 166991		OBIS/GBIF		http://n2t.net/ark:/65665/375657702-bc87-4c05-b61e-de22600d6b84		98fd1f06-51e6-4897-a36b-4b9e8314f71f	89e23fc8-3f61-4480-9de3-358fe6eefe0b
Animalia	Chordata	Vertebrata	Gnathostomata	Osteichthyes	Teleostei	Actinopterygii	Actinopteri	Teleostei			Scombriformes					Scombridae		Scombrinae	Acanthocybium		Acanthocybium solandri	Acanthocybium solandri	Cuvier, 1832		NOAA SEFSC	1992	1992-04-13	1		11.25	-56.83	270	270	300	4263				Pelagic	HumanObservation	5e5cd5ca-d69e-11ea-a976-776999cfb07f			OBIS/GBIF		https://api.obis.org/v3/occurrence/4ef7731c-0667-49b2-a91f-744de7c37ec6		4ef7731c-0667-49b2-a91f-744de7c37ec6	0ca901d4-bdc3-4136-8a66-6028f4c3ba40
Animalia	Cnidaria	Anthozoa			Octocorallia						Malacalcyonacea					Paramuriceidae			Acanthogorgia		Acanthogorgia aspera	Acanthogorgia aspera	Pourtalès, 1867		MCZ	1879	1879-03-08	1	USCSS Blake	13.1903	-59.7597	730	730	200	778		288		Benthic	PreservedSpecimen	NOAA_DSCRTP:895882	CNID-4708		OBIS/GBIF		https://mczbase.mcz.harvard.edu/guid/MCZ:IZ:CNID-4708	https://www.ncei.noaa.gov/erddap/tabledap/deep_sea_corals.csv?ShallowFlag%2CDatasetID%2CCatalogNumber%2CSampleID%2CCitation%2CRepository%2CScientificName%2CVernacularNameCategory%2CTaxonRank%2CIdentificationQualifier%2CLocality%2Clatitude%2Clongitude%2CDepthInMeters%2CDepthMethod%2CObservationDate%2CSurveyID%2CStation%2CEventID%2CSamplingEquipment%2CLocationAccuracy%2CRecordType%2CDataProvider&Ca…	bf373c7a-81b8-43b8-906f-0164335f2c0d	f5a4799e-dc24-4807-89d9-01da47d52e3b
Animalia	Porifera				Demospongiae						Tetractinellida					Scleritodermidae			Aciculites		Azorica cribrophora Schmidt, 1880	Aciculites cribrophora	Schmidt, 1880	Edward Oskar Schmidt	MCZ	1879	1879-03-09	1	USCSS Blake	13.2	-59.6833	365.76	365.76	229					Benthic	PreservedSpecimen		PORc-351		GBIF		http://mczbase.mcz.harvard.edu/guid/MCZ:IZ:PORc-351
Animalia	Arthropoda	Crustacea			Copepoda		Multicrustacea		Neocopepoda		Calanoida	Gymnoplea				Paracalanidae			Acrocalanus		Acrocalanus longicornis Giesbrecht, 1888	Acrocalanus longicornis	Giesbrecht, 1888	Calef	USNM	1964	1964-10-28	1	Atlantis II R/V Cruise 14	13.967	-60.017	200		229	1409		436	Net - NV 70	Pelagic	PreservedSpecimen		USNM 269281		OBIS		http://n2t.net/ark:/65665/379790edb-f48b-42fd-b0ad-a131dda860fb		95f21d6e-4dff-40a3-9992-b9dafdc699b5	89e23fc8-3f61-4480-9de3-358fe6eefe0b
Animalia	Cnidaria				Hexacorallia						Scleractinia					Acroporidae					Coral, branching sp.	Acroporidae sp.	Verrill, 1901			2012	2012-06-12	1	RV Atlantis AT21-02	11.4522	-58.2552	1450	1450	229				ROV Jason II	Benthic	PreservedSpecimen			Cruise Report: ATLANTIS 21-02 NSF #OCE-1031050. AT 21-02 (Van Dover, Chief Scientist). http://dmoserv3.whoi.edu/data_docs/SEEPC/AT21-02_CruiseREPORT.pdf	Atlantis 21-02 Cruise Binder
Animalia	Mollusca				Gastropoda						Cephalaspidea					Acteonidae			Acteon		Acteon	Acteon sp.	Montfort, 1810	Alana Rivera	MCZ	1972	1972-03-03	6	R/V Knorr Cruise 25	12.5733	-58.9883	3848.5	3848.5	300			307	Epibenthic Sled	Benthic	PreservedSpecimen		345647		GBIF		http://mczbase.mcz.harvard.edu/guid/MCZ:Mala:345647
Animalia	Cnidaria	Anthozoa									Actiniaria					Hormathiidae			Actinauge		Urticina longicornis Verrill, 1882	Actinauge longicornis	Verrill, 1882	[no agent data]	MCZ	1879	1879-03-09	1	USCSS Blake	13.2	-59.6833	365.76	365.76	250			291		Benthic	PreservedSpecimen		43458		GBIF		http://mczbase.mcz.harvard.edu/guid/MCZ:IZ:43458
Animalia	Cnidaria				Hexacorallia						Actiniaria										Anemone sp.	Actiniaria sp.	Hertwig, 1882			2012	2012-06-02	18	RV Atlantis AT21-02	13.4957	-57.3897	4933	4933	501				ROV Jason II	Benthic	PreservedSpecimen			Cruise Report: ATLANTIS 21-02 NSF #OCE-1031050. AT 21-02 (Van Dover, Chief Scientist). http://dmoserv3.whoi.edu/data_docs/SEEPC/AT21-02_CruiseREPORT.pdf	Atlantis 21-02 Cruise Binder
Animalia	Cnidaria				Hexacorallia						Actiniaria										Anemone sp.	Actiniaria sp.	Hertwig, 1882			2012	2012-06-03	1	RV Atlantis AT21-02	13.7668	-57.5335	4743	4743	366				ROV Jason II	Benthic	PreservedSpecimen			Cruise Report: ATLANTIS 21-02 NSF #OCE-1031050. AT 21-02 (Van Dover, Chief Scientist). http://dmoserv3.whoi.edu/data_docs/SEEPC/AT21-02_CruiseREPORT.pdf	Atlantis 21-02 Cruise Binder
Animalia	Cnidaria				Hexacorallia						Actiniaria										Anemone sp.	Actiniaria sp.	Hertwig, 1882			2012	2012-06-04	5	RV Atlantis AT21-02	13.5139	-57.7502	4946	4946	4946				ROV Jason II	Benthic	PreservedSpecimen			Cruise Report: ATLANTIS 21-02 NSF #OCE-1031050. AT 21-02 (Van Dover, Chief Scientist). http://dmoserv3.whoi.edu/data_docs/SEEPC/AT21-02_CruiseREPORT.pdf	Atlantis 21-02 Cruise Binder
Animalia	Cnidaria				Hexacorallia						Actiniaria										Anemone sp.	Actiniaria sp.	Hertwig, 1882			2012	2012-06-09	7	RV Atlantis AT21-02	13.7501	-57.4668	4841	4841	4841				ROV Jason II	Benthic	PreservedSpecimen			Cruise Report: ATLANTIS 21-02 NSF #OCE-1031050. AT 21-02 (Van Dover, Chief Scientist). http://dmoserv3.whoi.edu/data_docs/SEEPC/AT21-02_CruiseREPORT.pdf	Atlantis 21-02 Cruise Binder
Animalia	Cnidaria				Hexacorallia						Actiniaria										Anemone sp.	Actiniaria sp.	Hertwig, 1882			2012	2012-06-12	3	RV Atlantis AT21-02	11.4522	-58.2552	1450	1450	1450				ROV Jason II	Benthic	PreservedSpecimen			Cruise Report: ATLANTIS 21-02 NSF #OCE-1031050. AT 21-02 (Van Dover, Chief Scientist). http://dmoserv3.whoi.edu/data_docs/SEEPC/AT21-02_CruiseREPORT.pdf	Atlantis 21-02 Cruise Binder
Animalia	Cnidaria				Hexacorallia						Actiniaria										Anemone sp.	Actiniaria sp.	Hertwig, 1882			2012	2012-06-13	7	RV Atlantis AT21-02	11.3864	-58.2555	1668	1668	1668				ROV Jason II	Benthic	PreservedSpecimen			Cruise Report: ATLANTIS 21-02 NSF #OCE-1031050. AT 21-02 (Van Dover, Chief Scientist). http://dmoserv3.whoi.edu/data_docs/SEEPC/AT21-02_CruiseREPORT.pdf	Atlantis 21-02 Cruise Binder
Animalia	Cnidaria				Hexacorallia						Actiniaria										Anemone sp.	Actiniaria sp.	Hertwig, 1882			2012	2012-06-16	1	RV Atlantis AT21-02	11.4131	-58.3264	1327	1327	1327				ROV Jason II	Benthic	PreservedSpecimen			Cruise Report: ATLANTIS 21-02 NSF #OCE-1031050. AT 21-02 (Van Dover, Chief Scientist). http://dmoserv3.whoi.edu/data_docs/SEEPC/AT21-02_CruiseREPORT.pdf	Atlantis 21-02 Cruise Binder
Animalia	Mollusca				Gastropoda						Neogastropoda					Muricidae			Actinotrophon		Actinotrophon actinophorus (Dall, 1889)	Actinotrophon actinophorus	Dall, 1889	[no agent data]	MCZ	1879	1879-03-10	1	USCSS Blake	13.0833	-59.655	256.03	256.03	256.03			299		Benthic	PreservedSpecimen		7314		GBIF		http://mczbase.mcz.harvard.edu/guid/MCZ:Mala:7314
Animalia	Arthropoda				Malacostraca						Decapoda					Parthenopidae			Agolambrus		Agolambrus agonus (Stimpson, 1871)	Agolambrus agonus	Stimpson, 1871	Chace, Fenner A., Jr., Smithsonian Institution, National Museum of Natural History	USNM	1916	1905-03-30	1		13.1881	-59.6753	228.5	228.5	228.5					Benthic	PreservedSpecimen		USNM 110253		GBIF		http://n2t.net/ark:/65665/3f9534efe-3903-4861-a455-db7fb4a40a2a
Animalia	Chordata	Vertebrata	Gnathostomata	Osteichthyes	Teleostei	Actinopterygii	Actinopteri	Teleostei			Notacanthiformes					Halosauridae			Aldrovandia		Aldrovandia affinis	Aldrovandia affinis	Günther, 1877		USNM	1887	1887-12-05	1	RV Albatross	11.6667	-58.55	1609	1609	1609	1391		D. 2754	Trawl - Large Beam	Benthic	PreservedSpecimen		USNM 93045		OBIS		http://n2t.net/ark:/65665/3d0d4acc0-54df-4b0c-a64c-2ab98cb9b49a		8de76856-07e7-45f4-8df8-7fda34ee5c99	d6d6fe4c-425f-4ce7-bf28-7a6befaeb413
Animalia	Arthropoda	Crustacea			Malacostraca		Multicrustacea	Eumalacostraca			Decapoda	Eucarida	Dendrobranchiata			Sergestidae	Sergestoidea		Allosergestes		Sergestes pectinatus	Allosergestes pectinatus	Sund, 1920	Judkins, D.	USNM	1966	1966-04-29	1	Atlantis II R/V Cruise 20	13.917	-57	300	300	300	4841		RHB 1222	Trawl - 10' IKMWT	Pelagic	PreservedSpecimen		USNM 160732		OBIS/GBIF		http://n2t.net/ark:/65665/31c0d3d1c-e473-45ff-a279-be7392974424		71f801d1-9a51-493f-bb50-50378f7f1066	89e23fc8-3f61-4480-9de3-358fe6eefe0b
Animalia	Arthropoda	Crustacea			Malacostraca		Multicrustacea	Eumalacostraca			Decapoda	Eucarida	Dendrobranchiata			Sergestidae	Sergestoidea		Allosergestes		Sergestes pectinatus	Allosergestes pectinatus	Sund, 1920	Judkins, D.	USNM	1973	1973-09-29	6	Atlantis II R/V Cruise 78	12.15	-59.4	0	490	245	2491		RHB 2964	Trawl - 10' IKMWT	Pelagic	PreservedSpecimen		USNM 166888		OBIS/GBIF		http://n2t.net/ark:/65665/31c86d089-86af-4db0-9e87-48cf4cc4214e		ea1e6c2a-de0c-467a-a542-b54e957c6db4	89e23fc8-3f61-4480-9de3-358fe6eefe0b
Animalia	Arthropoda	Crustacea			Malacostraca		Multicrustacea	Eumalacostraca			Decapoda	Eucarida	Dendrobranchiata			Sergestidae	Sergestoidea		Allosergestes		Sergestes pectinatus	Allosergestes pectinatus	Sund, 1920	Judkins, D.	USNM	1973	1973-09-29	7	Atlantis II R/V Cruise 78	12.267	-59.483	0	480	240	2038		RHB 2965	Trawl - 10' IKMWT	Pelagic	PreservedSpecimen		USNM 166902		OBIS/GBIF		http://n2t.net/ark:/65665/37f71c310-3650-4788-8d98-da99b681a272		cf066791-4bbe-477c-a75f-eadda0796f3c	89e23fc8-3f61-4480-9de3-358fe6eefe0b
Animalia	Arthropoda	Crustacea			Malacostraca		Multicrustacea	Eumalacostraca			Decapoda	Eucarida	Dendrobranchiata			Sergestidae	Sergestoidea		Allosergestes		Sergestes pectinatus	Allosergestes pectinatus	Sund, 1920	Judkins, D.	USNM	1973	1973-09-30	5	Atlantis II R/V Cruise 78	12.35	-59.567	0	495	247.5	1559		RHB 2966	Trawl - 10' IKMWT	Pelagic	PreservedSpecimen		USNM 166917		OBIS/GBIF		http://n2t.net/ark:/65665/32faed47f-ed73-4a2e-b7fe-4d5914da60d5		c035cd38-22ca-449a-b2c0-1b798e45d69a	89e23fc8-3f61-4480-9de3-358fe6eefe0b
Animalia	Arthropoda	Crustacea			Malacostraca		Multicrustacea	Eumalacostraca			Decapoda	Eucarida	Dendrobranchiata			Sergestidae	Sergestoidea		Allosergestes		Sergestes pectinatus	Allosergestes pectinatus	Sund, 1920	Judkins, D.	USNM	1973	1973-10-05	2	Atlantis II R/V Cruise 78	13.1	-58.5	0	520	260	2600		RHB 2968	Trawl - 10' IKMWT	Pelagic	PreservedSpecimen		USNM 166943		OBIS/GBIF		http://n2t.net/ark:/65665/36d2b7844-a3ce-4b0f-bd35-c3bc53f6cc3a		ec389fb7-aeb9-4c33-8c84-b1219c38085d	89e23fc8-3f61-4480-9de3-358fe6eefe0b
Animalia	Arthropoda	Crustacea			Malacostraca		Multicrustacea	Eumalacostraca			Decapoda	Eucarida	Dendrobranchiata			Sergestidae	Sergestoidea		Allosergestes		Sergestes pectinatus	Allosergestes pectinatus	Sund, 1920	Judkins, D.	USNM	1973	1973-10-05	1	Atlantis II R/V Cruise 78	13.1	-58.383	0	515	257.5	2773		RHB 2969	Trawl - 10' IKMWT	Pelagic	PreservedSpecimen		USNM 166959		OBIS/GBIF		http://n2t.net/ark:/65665/3aaca7ade-34e6-4907-883c-c6ee7933bf8b		fbc0a919-a743-4546-86da-2dee18cf9a65	89e23fc8-3f61-4480-9de3-358fe6eefe0b
Animalia	Arthropoda	Crustacea			Malacostraca		Multicrustacea	Eumalacostraca			Decapoda	Eucarida	Dendrobranchiata			Sergestidae	Sergestoidea		Allosergestes		Sergestes pectinatus	Allosergestes pectinatus	Sund, 1920	Judkins, D.	USNM	1973	1973-10-05	1	Atlantis II R/V Cruise 78	13.2	-56.567	0	450	225	4824		RHB 2971	Trawl - 10' IKMWT	Pelagic	PreservedSpecimen		USNM 166977		OBIS/GBIF		http://n2t.net/ark:/65665/3b9a24345-a5b5-44c6-a0b0-bb4b2ee38804		5e81b67c-951a-4610-b35c-eec9e2b43879	89e23fc8-3f61-4480-9de3-358fe6eefe0b
Animalia	Arthropoda	Crustacea			Malacostraca		Multicrustacea	Eumalacostraca			Decapoda	Eucarida	Dendrobranchiata			Sergestidae	Sergestoidea		Allosergestes		Sergestes pectinatus	Allosergestes pectinatus	Sund, 1920	Judkins, D.	USNM	1966	1966-04-30	1	Atlantis II R/V Cruise 20	14.483	-59.067	275	275	275	3732		RHB 1223		Pelagic	PreservedSpecimen		USNM 160753		OBIS/GBIF		http://n2t.net/ark:/65665/34dddb716-1513-4bb6-b68a-fbb8ac1b8be2		787c6642-0359-46a9-b6b7-7c873ed6aa12	89e23fc8-3f61-4480-9de3-358fe6eefe0b
Animalia	Arthropoda	Crustacea			Malacostraca		Multicrustacea	Eumalacostraca			Decapoda	Eucarida	Dendrobranchiata			Sergestidae	Sergestoidea		Allosergestes		Sergestes sargassi	Allosergestes sargassi	Ortmann, 1893	Judkins, D.	USNM	1966	1966-04-29	1	Atlantis II R/V Cruise 20	13.917	-57	300	300	300	4841		RHB 1222	Trawl - 10' IKMWT	Pelagic	PreservedSpecimen		USNM 160736		OBIS/GBIF		http://n2t.net/ark:/65665/34faf1cb9-99f3-4ab4-b200-8199b3fecab6		0b45ab08-c24f-4643-81f9-08f2622a2832	89e23fc8-3f61-4480-9de3-358fe6eefe0b
Animalia	Arthropoda	Crustacea			Malacostraca		Multicrustacea	Eumalacostraca			Decapoda	Eucarida	Dendrobranchiata			Sergestidae	Sergestoidea		Allosergestes		Sergestes sargassi	Allosergestes sargassi	Ortmann, 1893	Judkins, D.	USNM	1973	1973-09-29	1	Atlantis II R/V Cruise 78	12.15	-59.4	0	490	245	2491		RHB 2964	Trawl - 10' IKMWT	Pelagic	PreservedSpecimen		USNM 166890		OBIS		http://n2t.net/ark:/65665/365b12637-a860-455b-ac3d-0da145524f3f		ba8cbc75-ce59-4b4d-9b92-5d0c2e6fcd88	89e23fc8-3f61-4480-9de3-358fe6eefe0b
Animalia	Arthropoda	Crustacea			Malacostraca		Multicrustacea	Eumalacostraca			Decapoda	Eucarida	Dendrobranchiata			Sergestidae	Sergestoidea		Allosergestes		Sergestes sargassi	Allosergestes sargassi	Ortmann, 1893	Judkins, D.	USNM	1973	1973-09-30	1	Atlantis II R/V Cruise 78	12.35	-59.567	0	495	247.5	1559		RHB 2966	Trawl - 10' IKMWT	Pelagic	PreservedSpecimen		USNM 166918		OBIS/GBIF		http://n2t.net/ark:/65665/377850228-c1c2-4d8a-9fc2-71984361eeb7		b4eca9c1-8aba-4ebf-8f7f-2a699231958c	89e23fc8-3f61-4480-9de3-358fe6eefe0b
Animalia	Arthropoda	Crustacea			Malacostraca		Multicrustacea	Eumalacostraca			Decapoda	Eucarida	Dendrobranchiata			Sergestidae	Sergestoidea		Allosergestes		Sergestes sargassi	Allosergestes sargassi	Ortmann, 1893	Judkins, D.	USNM	1973	1973-10-05	1	Atlantis II R/V Cruise 78	13.1	-58.383	0	515	257.5	2773		RHB 2969	Trawl - 10' IKMWT	Pelagic	PreservedSpecimen		USNM 166961		OBIS/GBIF		http://n2t.net/ark:/65665/311d9638a-3d57-44ee-80e4-570f713c367f		56ae1cc9-5759-47d6-b105-2a587a25cdde	89e23fc8-3f61-4480-9de3-358fe6eefe0b
Animalia	Arthropoda	Crustacea			Malacostraca		Multicrustacea	Eumalacostraca			Decapoda	Eucarida	Dendrobranchiata			Sergestidae	Sergestoidea		Allosergestes		Sergestes sargassi	Allosergestes sargassi	Ortmann, 1893	Judkins, D.	USNM	1973	1973-10-05	2	Atlantis II R/V Cruise 78	13.2	-56.567	0	450	225	4824		RHB 2971	Trawl - 10' IKMWT	Pelagic	PreservedSpecimen		USNM 166973		OBIS/GBIF		http://n2t.net/ark:/65665/3129c6902-7a85-4a77-821f-4cdb21470e3a		4c084ec5-13fe-4cea-a02b-b8d47147aa5f	89e23fc8-3f61-4480-9de3-358fe6eefe0b
Animalia	Arthropoda				Malacostraca						Decapoda					Alpheidae			Alpheus		Alpheus peasei (Armstrong, 1940)	Alpheus peasei	Armstrong, 1940	Chace, F. A., Jr.	USNM	1961	1961-08-15	1		13.19	-59.6756	228.5	228.5	228.5			NR 2-1		Benthic	PreservedSpecimen		USNM 110189		GBIF		http://n2t.net/ark:/65665/3ea828fde-c6b9-42a7-a3fa-2a9983a7ced5
Animalia	Arthropoda				Malacostraca						Decapoda					Alpheidae			Alpheus		Alpheus	Alpheus sp.	Fabricius, 1798	Chace, F. A., Jr.	USNM	1961	1961-08-15	1		13.19	-59.6756	228.5	228.5	228.5			NR 10-2		Benthic	PreservedSpecimen		USNM 110198		GBIF		http://n2t.net/ark:/65665/349ac7d91-211b-4db2-8441-8285ffab3f41
Animalia	Annelida				Polychaeta						Terebellida					Ampharetidae					Ampharetid sp.	Ampharetidae sp.	Malmgren, 1866			2012	2012-06-13	11	RV Atlantis AT21-02	11.3864	-58.2555	1668	1668	1668				ROV Jason II	Benthic	PreservedSpecimen			Cruise Report: ATLANTIS 21-02 NSF #OCE-1031050. AT 21-02 (Van Dover, Chief Scientist). http://dmoserv3.whoi.edu/data_docs/SEEPC/AT21-02_CruiseREPORT.pdf	Atlantis 21-02 Cruise Binder
Animalia	Annelida				Polychaeta						Terebellida					Ampharetidae					Ampharetid sp.	Ampharetidae sp.	Malmgren, 1866			2012	2012-06-16	5	RV Atlantis AT21-02	11.4131	-58.3264	1327	1327	1327				ROV Jason II	Benthic	PreservedSpecimen			Cruise Report: ATLANTIS 21-02 NSF #OCE-1031050. AT 21-02 (Van Dover, Chief Scientist). http://dmoserv3.whoi.edu/data_docs/SEEPC/AT21-02_CruiseREPORT.pdf	Atlantis 21-02 Cruise Binder
Animalia	Annelida				Polychaeta						Terebellida					Ampharetidae					Ampharetidae sp. 1	Ampharetidae sp. 1	Malmgren, 1866			2012	2012-06-03	24	RV Atlantis AT21-02	13.7668	-57.5335	4743	4743	4743				ROV Jason II	Benthic	PreservedSpecimen			Cruise Report: ATLANTIS 21-02 NSF #OCE-1031050. AT 21-02 (Van Dover, Chief Scientist). http://dmoserv3.whoi.edu/data_docs/SEEPC/AT21-02_CruiseREPORT.pdf	Atlantis 21-02 Cruise Binder
Animalia	Annelida				Polychaeta						Terebellida					Ampharetidae					Ampharetidae sp. 1	Ampharetidae sp. 1	Malmgren, 1866			2012	2012-06-08	100	RV Atlantis AT21-02	13.8169	-57.6335	4930	4930	4930				ROV Jason II	Benthic	PreservedSpecimen			Cruise Report: ATLANTIS 21-02 NSF #OCE-1031050. AT 21-02 (Van Dover, Chief Scientist). http://dmoserv3.whoi.edu/data_docs/SEEPC/AT21-02_CruiseREPORT.pdf	Atlantis 21-02 Cruise Binder
Animalia	Annelida				Polychaeta						Terebellida					Ampharetidae					Ampharetidae sp. 1	Ampharetidae sp. 1	Malmgren, 1866			2012	2012-06-09	11	RV Atlantis AT21-02	13.7501	-57.4668	4841	4841	4841				ROV Jason II	Benthic	PreservedSpecimen			Cruise Report: ATLANTIS 21-02 NSF #OCE-1031050. AT 21-02 (Van Dover, Chief Scientist). http://dmoserv3.whoi.edu/data_docs/SEEPC/AT21-02_CruiseREPORT.pdf	Atlantis 21-02 Cruise Binder
Animalia	Annelida				Polychaeta						Terebellida					Ampharetidae					Ampharetidae sp. 2	Ampharetidae sp. 2	Malmgren, 1866			2012	2012-06-03	14	RV Atlantis AT21-02	13.7668	-57.5335	4743	4743	4743				ROV Jason II	Benthic	PreservedSpecimen			Cruise Report: ATLANTIS 21-02 NSF #OCE-1031050. AT 21-02 (Van Dover, Chief Scientist). http://dmoserv3.whoi.edu/data_docs/SEEPC/AT21-02_CruiseREPORT.pdf	Atlantis 21-02 Cruise Binder
Animalia	Annelida				Polychaeta						Terebellida					Ampharetidae					Ampharetidae sp. 2	Ampharetidae sp. 2	Malmgren, 1866			2012	2012-06-12	5	RV Atlantis AT21-02	11.4522	-58.2552	1450	1450	1450				ROV Jason II	Benthic	PreservedSpecimen			Cruise Report: ATLANTIS 21-02 NSF #OCE-1031050. AT 21-02 (Van Dover, Chief Scientist). http://dmoserv3.whoi.edu/data_docs/SEEPC/AT21-02_CruiseREPORT.pdf	Atlantis 21-02 Cruise Binder
Animalia	Porifera				Demospongiae						Tetractinellida					Scleritodermidae			Amphibleptula		Amphibleptula madrepora	Amphibleptula madrepora	Schmidt, 1879		ZMA	1964		3	R/V Diadema	13.1	-59.4	216	135	216			1443	Dredge	Benthic	PreservedSpecimen		ZMA POR. 5245	van Soest, Rob, and Niels Stentoft. 1988. "Barbabos deep-water sponges." Studies on the Fauna of Curaçao and other Caribbean Islands 70 (1): 1-175.	Literature
Animalia	Echinodermata	Asterozoa			Ophiuroidea			Myophiuroida	Metophiurida		Ophiurida	Euryophiurida	Ophiurina			Ophiopyrgidae			Amphiophiura		Amphiophiura fasciculata Lyman, 1883	Amphiophiura fasciculata	Lyman, 1883		Norwegian Institute for Water Research	1879	1879	1		12.9133	-59.6083	535	535	535	443				Benthic	HumanObservation	Ophiuroids-DB-88716			OBIS		https://api.obis.org/v3/occurrence/d283c304-3989-48e9-8692-504032a52b40		d283c304-3989-48e9-8692-504032a52b40	c80e637a-8cf3-484a-b6b0-587b1a7893e9
Animalia	Echinodermata	Asterozoa			Ophiuroidea			Myophiuroida	Metophiurida		Ophiurida	Euryophiurida	Ophiurina			Ophiopyrgidae			Amphiophiura		Amphiophiura fasciculata Lyman, 1883	Amphiophiura fasciculata	Lyman, 1883		Norwegian Institute for Water Research	1879	1879	2		13.1903	-59.7597	1326	1326	1326	778				Benthic	HumanObservation	Ophiuroids-DB-88718			OBIS		https://api.obis.org/v3/occurrence/8780c2f0-29fe-473d-b4e6-82428e30e81c		8780c2f0-29fe-473d-b4e6-82428e30e81c	c80e637a-8cf3-484a-b6b0-587b1a7893e9
Animalia	Echinodermata	Asterozoa			Ophiuroidea			Myophiuroida	Metophiurida		Ophiurida	Euryophiurida	Ophiurina			Ophiopyrgidae			Amphiophiura		Amphiophiura fasciculata	Amphiophiura fasciculata	Lyman, 1883	Lyman, T.	USNM	1879	1879-03-06	1	USCSS Blake	12.9133	-59.6083	527	527	527	443		281		Benthic	PreservedSpecimen		USNM 6438		OBIS/GBIF		http://n2t.net/ark:/65665/321b7ead8-8e50-4d02-9347-bf86a58267d4		39254228-6dc4-4688-b505-fe30d449c9fc	89e23fc8-3f61-4480-9de3-358fe6eefe0b
Animalia	Echinodermata				Ophiuroidea						Ophiurida	Euryophiurida	Ophiurina			Ophiopyrgidae			Amphiophiura		Amphiophiura fasciculata (Lyman, 1883)	Amphiophiura fasciculata	Lyman, 1883	[no agent data]	MCZ	1879	1879-03-06	1	USCSS Blake	12.9133	-59.6083	526.69	526.69	526.69			281		Benthic	PreservedSpecimen		OPH-585		GBIF		http://mczbase.mcz.harvard.edu/guid/MCZ:IZ:OPH-585
Animalia	Echinodermata				Ophiuroidea						Amphilepidida					Amphiuridae			Amphipholizona		Amphipholizona delicata H.L.Clark, 1915	Amphipholizona delicata	H.L. Clark, 1915	Hubert Lyman Clark	MCZ	1879	1879-03-05	9	USCSS Blake	12.9758	-59.6125	398.68	398.68	398.68			275		Benthic	PreservedSpecimen		OPH-3929		GBIF		http://mczbase.mcz.harvard.edu/guid/MCZ:IZ:OPH-3929
Animalia	Echinodermata				Ophiuroidea						Amphilepidida					Amphiuridae			Amphipholizona		Amphipholizona delicata H.L.Clark, 1915	Amphipholizona delicata	H.L. Clark, 1915	Hubert Lyman Clark	MCZ	1879	1879-03-05	1	USCSS Blake	12.9758	-59.6125	398.68	398.68	398.68			275		Benthic	PreservedSpecimen		OPH-785		GBIF		http://mczbase.mcz.harvard.edu/guid/MCZ:IZ:OPH-785
Animalia	Arthropoda				Malacostraca						Amphipoda										Amphipod sp.	Amphipoda sp.	Latreille, 1816			2012	2012-06-03	100	RV Atlantis AT21-02	13.7668	-57.5335	4743	4743	4743				ROV Jason II	Benthic	PreservedSpecimen			Cruise Report: ATLANTIS 21-02 NSF #OCE-1031050. AT 21-02 (Van Dover, Chief Scientist). http://dmoserv3.whoi.edu/data_docs/SEEPC/AT21-02_CruiseREPORT.pdf	Atlantis 21-02 Cruise Binder
Animalia	Arthropoda				Malacostraca						Amphipoda										Amphipod sp.	Amphipoda sp.	Latreille, 1816			2012	2012-06-04	20	RV Atlantis AT21-02	13.5139	-57.7502	4946	4946	4946				ROV Jason II	Benthic	PreservedSpecimen			Cruise Report: ATLANTIS 21-02 NSF #OCE-1031050. AT 21-02 (Van Dover, Chief Scientist). http://dmoserv3.whoi.edu/data_docs/SEEPC/AT21-02_CruiseREPORT.pdf	Atlantis 21-02 Cruise Binder
Animalia	Arthropoda				Malacostraca						Amphipoda										Amphipod sp.	Amphipoda sp.	Latreille, 1816			2012	2012-06-08	5	RV Atlantis AT21-02	13.8169	-57.6335	4930	4930	4930				ROV Jason II	Benthic	PreservedSpecimen			Cruise Report: ATLANTIS 21-02 NSF #OCE-1031050. AT 21-02 (Van Dover, Chief Scientist). http://dmoserv3.whoi.edu/data_docs/SEEPC/AT21-02_CruiseREPORT.pdf	Atlantis 21-02 Cruise Binder
Animalia	Arthropoda				Malacostraca						Amphipoda										Amphipod sp.	Amphipoda sp.	Latreille, 1816			2012	2012-06-09	3	RV Atlantis AT21-02	13.7501	-57.4668	4841	4841	4841				ROV Jason II	Benthic	PreservedSpecimen			Cruise Report: ATLANTIS 21-02 NSF #OCE-1031050. AT 21-02 (Van Dover, Chief Scientist). http://dmoserv3.whoi.edu/data_docs/SEEPC/AT21-02_CruiseREPORT.pdf	Atlantis 21-02 Cruise Binder
Animalia	Arthropoda				Malacostraca						Amphipoda										Amphipod sp.	Amphipoda sp.	Latreille, 1816			2012	2012-06-12	30	RV Atlantis AT21-02	11.4522	-58.2552	1450	1450	1450				ROV Jason II	Benthic	PreservedSpecimen			Cruise Report: ATLANTIS 21-02 NSF #OCE-1031050. AT 21-02 (Van Dover, Chief Scientist). http://dmoserv3.whoi.edu/data_docs/SEEPC/AT21-02_CruiseREPORT.pdf	Atlantis 21-02 Cruise Binder
Animalia	Arthropoda				Malacostraca						Amphipoda										Amphipod sp.	Amphipoda sp.	Latreille, 1816			2012	2012-06-13	3	RV Atlantis AT21-02	11.3864	-58.2555	1668	1668	1668				ROV Jason II	Benthic	PreservedSpecimen			Cruise Report: ATLANTIS 21-02 NSF #OCE-1031050. AT 21-02 (Van Dover, Chief Scientist). http://dmoserv3.whoi.edu/data_docs/SEEPC/AT21-02_CruiseREPORT.pdf	Atlantis 21-02 Cruise Binder
Animalia	Arthropoda				Malacostraca						Amphipoda										Amphipod sp.	Amphipoda sp.	Latreille, 1816			2012	2012-06-14	16	RV Atlantis AT21-02	11.4131	-58.3264	1327	1327	1327				ROV Jason II	Benthic	PreservedSpecimen			Cruise Report: ATLANTIS 21-02 NSF #OCE-1031050. AT 21-02 (Van Dover, Chief Scientist). http://dmoserv3.whoi.edu/data_docs/SEEPC/AT21-02_CruiseREPORT.pdf	Atlantis 21-02 Cruise Binder
Animalia	Arthropoda				Malacostraca						Amphipoda										Amphipod sp.	Amphipoda sp.	Latreille, 1816			2012	2012-06-16	38	RV Atlantis AT21-02	11.4131	-58.3264	1327	1327	1327				ROV Jason II	Benthic	PreservedSpecimen			Cruise Report: ATLANTIS 21-02 NSF #OCE-1031050. AT 21-02 (Van Dover, Chief Scientist). http://dmoserv3.whoi.edu/data_docs/SEEPC/AT21-02_CruiseREPORT.pdf	Atlantis 21-02 Cruise Binder
Animalia	Arthropoda				Malacostraca						Amphipoda										Amphipod sp. 1	Amphipoda sp. 1	Latreille, 1816			2012	2012-06-02	60	RV Atlantis AT21-02	13.4957	-57.3897	4933	4933	4933				ROV Jason II	Benthic	PreservedSpecimen			Cruise Report: ATLANTIS 21-02 NSF #OCE-1031050. AT 21-02 (Van Dover, Chief Scientist). http://dmoserv3.whoi.edu/data_docs/SEEPC/AT21-02_CruiseREPORT.pdf	Atlantis 21-02 Cruise Binder
Animalia	Arthropoda				Malacostraca						Amphipoda										Amphipod sp. 1	Amphipoda sp. 1	Latreille, 1816			2012	2012-06-03	2	RV Atlantis AT21-02	13.7668	-57.5335	4743	4743	4743				ROV Jason II	Benthic	PreservedSpecimen			Cruise Report: ATLANTIS 21-02 NSF #OCE-1031050. AT 21-02 (Van Dover, Chief Scientist). http://dmoserv3.whoi.edu/data_docs/SEEPC/AT21-02_CruiseREPORT.pdf	Atlantis 21-02 Cruise Binder
Animalia	Arthropoda				Malacostraca						Amphipoda										Amphipod sp. 2	Amphipoda sp. 2	Latreille, 1816			2012	2012-06-02	6	RV Atlantis AT21-02	13.4957	-57.3897	4933	4933	4933				ROV Jason II	Benthic	PreservedSpecimen			Cruise Report: ATLANTIS 21-02 NSF #OCE-1031050. AT 21-02 (Van Dover, Chief Scientist). http://dmoserv3.whoi.edu/data_docs/SEEPC/AT21-02_CruiseREPORT.pdf	Atlantis 21-02 Cruise Binder
Animalia	Arthropoda				Malacostraca						Amphipoda										Amphipod sp. 3	Amphipoda sp. 3	Latreille, 1816			2012	2012-06-02	9	RV Atlantis AT21-02	13.4957	-57.3897	4933	4933	4933				ROV Jason II	Benthic	PreservedSpecimen			Cruise Report: ATLANTIS 21-02 NSF #OCE-1031050. AT 21-02 (Van Dover, Chief Scientist). http://dmoserv3.whoi.edu/data_docs/SEEPC/AT21-02_CruiseREPORT.pdf	Atlantis 21-02 Cruise Binder
Animalia	Arthropoda				Malacostraca						Amphipoda										Amphipod sp. 3	Amphipoda sp. 3	Latreille, 1816			2012	2012-06-08	50	RV Atlantis AT21-02	13.8169	-57.6335	4930	4930	4930				ROV Jason II	Benthic	PreservedSpecimen			Cruise Report: ATLANTIS 21-02 NSF #OCE-1031050. AT 21-02 (Van Dover, Chief Scientist). http://dmoserv3.whoi.edu/data_docs/SEEPC/AT21-02_CruiseREPORT.pdf	Atlantis 21-02 Cruise Binder
Animalia	Arthropoda				Malacostraca						Amphipoda										Amphipod sp. 3	Amphipoda sp. 3	Latreille, 1816			2012	2012-06-09	12	RV Atlantis AT21-02	13.7501	-57.4668	4841	4841	4841				ROV Jason II	Benthic	PreservedSpecimen			Cruise Report: ATLANTIS 21-02 NSF #OCE-1031050. AT 21-02 (Van Dover, Chief Scientist). http://dmoserv3.whoi.edu/data_docs/SEEPC/AT21-02_CruiseREPORT.pdf	Atlantis 21-02 Cruise Binder
Animalia	Arthropoda				Malacostraca						Amphipoda										Amphipod sp. 3	Amphipoda sp. 3	Latreille, 1816			2012	2012-06-10	1	RV Atlantis AT21-02	13.6836	-57.5669	4855	4855	4855				ROV Jason II	Benthic	PreservedSpecimen			Cruise Report: ATLANTIS 21-02 NSF #OCE-1031050. AT 21-02 (Van Dover, Chief Scientist). http://dmoserv3.whoi.edu/data_docs/SEEPC/AT21-02_CruiseREPORT.pdf	Atlantis 21-02 Cruise Binder
Animalia	Arthropoda				Malacostraca						Amphipoda										Amphipod sp. 3	Amphipoda sp. 3	Latreille, 1816			2012	2012-06-12	2	RV Atlantis AT21-02	11.4522	-58.2552	1450	1450	1450				ROV Jason II	Benthic	PreservedSpecimen			Cruise Report: ATLANTIS 21-02 NSF #OCE-1031050. AT 21-02 (Van Dover, Chief Scientist). http://dmoserv3.whoi.edu/data_docs/SEEPC/AT21-02_CruiseREPORT.pdf	Atlantis 21-02 Cruise Binder
Animalia	Arthropoda				Malacostraca						Amphipoda										Amphipod sp. 3	Amphipoda sp. 3	Latreille, 1816			2012	2012-06-13	12	RV Atlantis AT21-02	11.3864	-58.2555	1668	1668	1668				ROV Jason II	Benthic	PreservedSpecimen			Cruise Report: ATLANTIS 21-02 NSF #OCE-1031050. AT 21-02 (Van Dover, Chief Scientist). http://dmoserv3.whoi.edu/data_docs/SEEPC/AT21-02_CruiseREPORT.pdf	Atlantis 21-02 Cruise Binder
Animalia	Arthropoda				Malacostraca						Amphipoda										Amphipod sp. 4	Amphipoda sp. 4	Latreille, 1816			2012	2012-06-08	20	RV Atlantis AT21-02	13.8169	-57.6335	4930	4930	4930				ROV Jason II	Benthic	PreservedSpecimen			Cruise Report: ATLANTIS 21-02 NSF #OCE-1031050. AT 21-02 (Van Dover, Chief Scientist). http://dmoserv3.whoi.edu/data_docs/SEEPC/AT21-02_CruiseREPORT.pdf	Atlantis 21-02 Cruise Binder
Animalia	Arthropoda				Malacostraca						Amphipoda										Amphipod sp. 4	Amphipoda sp. 4	Latreille, 1816			2012	2012-06-09	1	RV Atlantis AT21-02	13.7501	-57.4668	4841	4841	4841				ROV Jason II	Benthic	PreservedSpecimen			Cruise Report: ATLANTIS 21-02 NSF #OCE-1031050. AT 21-02 (Van Dover, Chief Scientist). http://dmoserv3.whoi.edu/data_docs/SEEPC/AT21-02_CruiseREPORT.pdf	Atlantis 21-02 Cruise Binder
Animalia	Arthropoda				Malacostraca						Amphipoda										Amphipod sp. 4	Amphipoda sp. 4	Latreille, 1816			2012	2012-06-13	1	RV Atlantis AT21-02	11.3864	-58.2555	1668	1668	1668				ROV Jason II	Benthic	PreservedSpecimen			Cruise Report: ATLANTIS 21-02 NSF #OCE-1031050. AT 21-02 (Van Dover, Chief Scientist). http://dmoserv3.whoi.edu/data_docs/SEEPC/AT21-02_CruiseREPORT.pdf	Atlantis 21-02 Cruise Binder
Animalia	Arthropoda				Malacostraca						Amphipoda										Amphipod sp. 4	Amphipoda sp. 4	Latreille, 1816			2012	2012-06-16	8	RV Atlantis AT21-02	11.4131	-58.3264	1327	1327	1327				ROV Jason II	Benthic	PreservedSpecimen			Cruise Report: ATLANTIS 21-02 NSF #OCE-1031050. AT 21-02 (Van Dover, Chief Scientist). http://dmoserv3.whoi.edu/data_docs/SEEPC/AT21-02_CruiseREPORT.pdf	Atlantis 21-02 Cruise Binder
Animalia	Arthropoda				Malacostraca						Amphipoda										Amphipod sp. 5	Amphipoda sp. 5	Latreille, 1816			2012	2012-06-08	50	RV Atlantis AT21-02	13.8169	-57.6335	4930	4930	4930				ROV Jason II	Benthic	PreservedSpecimen			Cruise Report: ATLANTIS 21-02 NSF #OCE-1031050. AT 21-02 (Van Dover, Chief Scientist). http://dmoserv3.whoi.edu/data_docs/SEEPC/AT21-02_CruiseREPORT.pdf	Atlantis 21-02 Cruise Binder
Animalia	Arthropoda				Malacostraca						Amphipoda										Amphipod sp. 6	Amphipoda sp. 6	Latreille, 1816			2012	2012-06-12	7	RV Atlantis AT21-02	11.4522	-58.2552	1450	1450	1450				ROV Jason II	Benthic	PreservedSpecimen			Cruise Report: ATLANTIS 21-02 NSF #OCE-1031050. AT 21-02 (Van Dover, Chief Scientist). http://dmoserv3.whoi.edu/data_docs/SEEPC/AT21-02_CruiseREPORT.pdf	Atlantis 21-02 Cruise Binder
Animalia	Annelida				Polychaeta						Terebellida					Ampharetidae			Amphisamytha		Amphisamytha sp.	Amphisamytha sp.	Hessle, 1917			1992			RV Le Nadir	13.8169	-57.6335	4930	4930	4930				HOV Nautile	Benthic	PreservedSpecimen			Olu, Karine, Sophie Lance, Myriam Sibuet, Pierre Henry, Aline Fiala-Médioni, and Alain Dinet. 1997. "Cold seep communities as indicators of fluid expulsion patterns through mud volcanoes seaward of the Barbados accretionary prism." Deep Sea Research Part I: Oceanographic Research Papers 44 (5): 811-841.	Literature
Animalia	Annelida				Polychaeta						Terebellida					Ampharetidae			Amphisamytha		Amathys/Amphiamytha sp.	Amphisamytha sp.	Hessle, 1917			2012	2012-06-03	62	RV Atlantis AT21-02	13.7668	-57.5335	4743	4743	4743				ROV Jason II	Benthic	PreservedSpecimen			Cruise Report: ATLANTIS 21-02 NSF #OCE-1031050. AT 21-02 (Van Dover, Chief Scientist). http://dmoserv3.whoi.edu/data_docs/SEEPC/AT21-02_CruiseREPORT.pdf	Atlantis 21-02 Cruise Binder
Animalia	Annelida				Polychaeta						Terebellida					Ampharetidae			Amphisamytha		Amathys/Amphiamytha sp.	Amphisamytha sp.	Hessle, 1917			2012	2012-06-08	60	RV Atlantis AT21-02	13.8169	-57.6335	4930	4930	4930				ROV Jason II	Benthic	PreservedSpecimen			Cruise Report: ATLANTIS 21-02 NSF #OCE-1031050. AT 21-02 (Van Dover, Chief Scientist). http://dmoserv3.whoi.edu/data_docs/SEEPC/AT21-02_CruiseREPORT.pdf	Atlantis 21-02 Cruise Binder
Animalia	Echinodermata	Asterozoa			Ophiuroidea			Myophiuroida	Metophiurida		Amphilepidida	Ophintegrida	Gnathophiurina			Amphiuridae	Amphiuroidea		Amphiura		Amphiura goniodes H.L. Clark, 1915	Amphiura goniodes	H.L. Clark, 1915		Norwegian Institute for Water Research	1879	1879	1		13.1903	-59.7597	1326	1326	1326	778				Benthic	HumanObservation	Ophiuroids-DB-92086			OBIS		https://api.obis.org/v3/occurrence/8a3c4a8d-d8c5-482e-8294-ee9c9399062d		8a3c4a8d-d8c5-482e-8294-ee9c9399062d	c80e637a-8cf3-484a-b6b0-587b1a7893e9
Animalia	Echinodermata				Ophiuroidea						Amphilepidida					Amphiuridae			Amphiura		Amphiura goniodes H.L.Clark, 1915	Amphiura goniodes	H.L. Clark, 1915	Hubert Lyman Clark	MCZ	1879	1879-03-07	1	USCSS Blake	13.0847	-59.6806	431.6	431.6	431.6			283		Benthic	PreservedSpecimen		OPH-1369		GBIF		http://mczbase.mcz.harvard.edu/guid/MCZ:IZ:OPH-1369
Animalia	Arthropoda				Malacostraca						Decapoda					Epialtidae			Anamathia		Rochinia hystrix (Stimpson, 1871)	Anamathia hystrix	Stimpson, 1871	Tavares, Marcos, Universidade de Sao Paulo (BRAZIL)	USNM	1964	1964-09-20	2	RV Oregon	13	-59.55	320	320	320			5018	Trawl	Benthic	PreservedSpecimen		USNM 1184629		GBIF		http://n2t.net/ark:/65665/325c5a98a-f30b-41c7-b183-9b9ce70cce8b
Animalia	Arthropoda				Malacostraca						Decapoda					Epialtidae			Anamathia		Anamathia hystrix (Stimpson, 1871)	Anamathia hystrix	Stimpson, 1871	[no agent data]	MCZ	1879	1879-03-09	1	USCSS Blake	13.2	-59.6833	365.76	365.76	365.76			291		Benthic	PreservedSpecimen		CRU-2620		GBIF		http://mczbase.mcz.harvard.edu/guid/MCZ:IZ:CRU-2620
Animalia	Arthropoda				Malacostraca						Decapoda					Epialtidae			Anamathia		Rochinia hystrix (Stimpson, 1871)	Anamathia hystrix	Stimpson, 1871	Alphonse Milne-Edwards	MCZ	1879	1879-03-09	1	USCSS Blake	13.2383	-59.6867	329.18	329.18	329.18			295		Benthic	PreservedSpecimen		CRU-2608		GBIF		http://mczbase.mcz.harvard.edu/guid/MCZ:IZ:CRU-2608
Animalia	Arthropoda				Malacostraca						Decapoda					Epialtidae			Anamathia		Rochinia hystrix (Stimpson, 1871)	Anamathia hystrix	Stimpson, 1871	Alphonse Milne-Edwards	MCZ	1879	1879-03-06	1	USCSS Blake	12.9611	-59.6139	404.16	404.16	404.16			280		Benthic	PreservedSpecimen		CRU-2861		GBIF		http://mczbase.mcz.harvard.edu/guid/MCZ:IZ:CRU-2861
Animalia	Arthropoda				Malacostraca						Decapoda					Epialtidae			Anamathia		Rochinia hystrix (Stimpson, 1871)	Anamathia hystrix	Stimpson, 1871	Alphonse Milne-Edwards	MCZ	1879	1879-03-09	1	USCSS Blake	13.2	-59.6833	365.76	365.76	365.76			291		Benthic	PreservedSpecimen		CRU-3040		GBIF		http://mczbase.mcz.harvard.edu/guid/MCZ:IZ:CRU-3040
Animalia	Arthropoda				Malacostraca						Decapoda					Epialtidae			Anamathia		Rochinia hystrix (Stimpson, 1871)	Anamathia hystrix	Stimpson, 1871	Walter Faxon	MCZ	1879	1879-03-06	1	USCSS Blake	12.9611	-59.6139	404.16	404.16	404.16			280		Benthic	PreservedSpecimen		CRU-4474		GBIF		http://mczbase.mcz.harvard.edu/guid/MCZ:IZ:CRU-4474
Animalia	Arthropoda				Malacostraca						Decapoda					Epialtidae			Anamathia		Rochinia hystrix (Stimpson, 1871)	Anamathia hystrix	Stimpson, 1871	Walter Faxon	MCZ	1879	1879-03-09	1	USCSS Blake	13.2	-59.6833	365.76	365.76	365.76			291		Benthic	PreservedSpecimen		CRU-4475		GBIF		http://mczbase.mcz.harvard.edu/guid/MCZ:IZ:CRU-4475
Animalia	Chordata				Teleostei						Anguilliformes					Muraenidae			Anarchias		Anarchias similis (Lea, 1913)	Anarchias similis	Lea, 1913	David G. Smith	MCZ	1983	1983-02-08	2	R/V Columbus Iselin	13.0067	-57.3867	250	250	250				RMT-10	Pelagic	PreservedSpecimen		65482		GBIF		http://mczbase.mcz.harvard.edu/guid/MCZ:Ich:65482
Animalia	Arthropoda				Malacostraca						Decapoda					Inachoididae			Anasimus		Anasimus fugax A.Milne-Edwards, 1880	Anasimus fugax	A. Milne-Edwards, 1880	Chase, F. A.	USNM	1961	1961-08-15	1		13.19	-59.6756	228.5	228.5	228.5			NR 8-2		Benthic	PreservedSpecimen		USNM 110243		GBIF		http://n2t.net/ark:/65665/3c53c99e6-0c04-4389-9c1c-c3f58ad1cc01
Animalia	Mollusca				Gastropoda						Lepetellida					Anatomidae			Anatoma		Anatoma atlantica (Bandel, 1998)	Anatoma atlantica	Bandel, 1998	Geiger, Daniel L., Santa Barbara Museum of Natural History (UNITED STATES)	USNM	1918	1918-05-31	1	University of Iowa Barbados - Antigua Expedition	13.18	-59.65	229	229	229			62	Dredge	Benthic	PreservedSpecimen		USNM 500688		GBIF		http://n2t.net/ark:/65665/36e9a7b44-1cc9-4eec-a739-69d270df90b2
Animalia	Annelida				Polychaeta						Eunicida					Onuphidae			Anchinothria		Paradiopatra glutinatrix (Ehlers, 1887)	Anchinothria glutinatrix	Ehlers, 1887	Marian H. Pettibone	MCZ	1879	1879-03-08	1	USCSS Blake	13.1903	-59.7597	729.69	729.69	729.69			288		Benthic	PreservedSpecimen		93683		GBIF		http://mczbase.mcz.harvard.edu/guid/MCZ:IZ:93683
Animalia	Annelida				Polychaeta						Eunicida					Onuphidae			Anchinothria		Anchinothria pourtalesii (Ehlers, 1879)	Anchinothria pourtalesii	Ehlers, 1879	Harlan K. Dean	MCZ	1879	1879-03-09		USCSS Blake	13.2	-59.6833	365.76	365.76	365.76			291		Benthic	PreservedSpecimen		ANNc-2331		GBIF		http://mczbase.mcz.harvard.edu/guid/MCZ:IZ:ANNc-2331
Animalia	Annelida				Polychaeta						Eunicida					Onuphidae			Anchinothria		Diopatra pourtalesii Ehlers, 1879	Anchinothria pourtalesii	Ehlers, 1879	Marian H. Pettibone	MCZ	1879	1879-03-08	4	USCSS Blake	13.1903	-59.7597	729.69	729.69	729.69			288		Benthic	PreservedSpecimen		93735		GBIF		http://mczbase.mcz.harvard.edu/guid/MCZ:IZ:93735
Animalia	Arthropoda	Crustacea			Malacostraca		Multicrustacea	Eumalacostraca			Decapoda	Eucarida	Pleocyemata	Anomura		Paguridae	Paguroidea		Anisopagurus		Anisopagurus bartletti	Anisopagurus bartletti	A. Milne-Edwards, 1880	Mclaughlin, P.	USNM	1964	1964-09-20	1	RV Oregon	13	-59.55	320	320	320	299		5018	Trawl	Benthic	PreservedSpecimen		USNM 270127		OBIS/GBIF		http://n2t.net/ark:/65665/37bc09f0a-2523-44d9-a60f-a4218a53ec5c		481006e8-2460-4bb9-b372-44855a1a57cc	89e23fc8-3f61-4480-9de3-358fe6eefe0b
Animalia	Arthropoda				Malacostraca						Decapoda	Eucarida	Pleocyemata	Anomura		Paguridae	Paguroidea		Anisopagurus		Pylopagurus bartletti (A.Milne-Edwards, 1880)	Anisopagurus bartletti	A. Milne-Edwards, 1880	A. J. Provenzano	MCZ	1879	1879-03-09	1	USCSS Blake	13.2	-59.6833	365.76	365.76	365.76			291		Benthic	PreservedSpecimen		CRU-13020		GBIF		http://mczbase.mcz.harvard.edu/guid/MCZ:IZ:CRU-13020
Animalia	Arthropoda				Malacostraca						Decapoda	Eucarida	Pleocyemata	Anomura		Paguridae	Paguroidea		Anisopagurus		Pylopagurus bartletti (A.Milne-Edwards, 1880)	Anisopagurus bartletti	A. Milne-Edwards, 1880	A. J. Provenzano	MCZ	1879	1879-03-05		USCSS Blake	13.0139	-59.6056	382.22	382.22	382.22			274		Benthic	PreservedSpecimen		CRU-2684		GBIF		http://mczbase.mcz.harvard.edu/guid/MCZ:IZ:CRU-2684
Animalia	Arthropoda				Malacostraca						Decapoda	Eucarida	Pleocyemata	Anomura		Paguridae	Paguroidea		Anisopagurus		Pylopagurus bartletti (A.Milne-Edwards, 1880)	Anisopagurus bartletti	A. Milne-Edwards, 1880	A. J. Provenzano	MCZ	1879	1879-03-09	3	USCSS Blake	13.2	-59.6833	365.76	365.76	365.76			291		Benthic	PreservedSpecimen		CRU-2766		GBIF		http://mczbase.mcz.harvard.edu/guid/MCZ:IZ:CRU-2766
Animalia	Arthropoda				Malacostraca						Decapoda	Eucarida	Pleocyemata	Anomura		Paguridae	Paguroidea		Anisopagurus		Pylopagurus bartletti (A.Milne-Edwards, 1880)	Anisopagurus bartletti	A. Milne-Edwards, 1880	[no agent data]	MCZ	1879	1879-03-09		USCSS Blake	13.2	-59.6833	365.76	365.76	365.76			291		Benthic	PreservedSpecimen		CRU-4090		GBIF		http://mczbase.mcz.harvard.edu/guid/MCZ:IZ:CRU-4090
Animalia	Arthropoda				Malacostraca						Decapoda	Eucarida	Pleocyemata	Anomura		Paguridae	Paguroidea		Anisopagurus		Pylopagurus bartletti (A.Milne-Edwards, 1880)	Anisopagurus bartletti	A. Milne-Edwards, 1880	[no agent data]	MCZ	1879	1879-03-09	3	USCSS Blake	13.2	-59.6833	365.76	365.76	365.76			291		Benthic	PreservedSpecimen		CRU-4092		GBIF		http://mczbase.mcz.harvard.edu/guid/MCZ:IZ:CRU-4092
Animalia	Arthropoda				Malacostraca						Decapoda	Eucarida	Pleocyemata	Anomura		Paguridae	Paguroidea		Anisopagurus		Pylopagurus bartletti (A.Milne-Edwards, 1880)	Anisopagurus bartletti	A. Milne-Edwards, 1880	A. J. Provenzano	MCZ	1879	1879-03-05		USCSS Blake	13.0139	-59.6056	382.22	382.22	382.22			274		Benthic	PreservedSpecimen		CRU-4093		GBIF		http://mczbase.mcz.harvard.edu/guid/MCZ:IZ:CRU-4093
Animalia	Arthropoda				Malacostraca						Decapoda	Eucarida	Pleocyemata	Anomura		Paguridae	Paguroidea		Anisopagurus		Pylopagurus bartletti (A.Milne-Edwards, 1880)	Anisopagurus bartletti	A. Milne-Edwards, 1880	[no agent data]	MCZ	1879	1879-03-05	1	USCSS Blake	13.0139	-59.6056	382.22	382.22	382.22			274		Benthic	PreservedSpecimen		CRU-4113		GBIF		http://mczbase.mcz.harvard.edu/guid/MCZ:IZ:CRU-4113
Animalia	Mollusca				Scaphopoda						Gadilida					Pulsellidae			Annulipulsellum		Annulipulsellum euzkadii Scarabino, 1986	Annulipulsellum euzkadii	Scarabino, 1986	[no agent data]	MCZ	1972	1972-03-03	1	R/V Knorr Cruise 25	12.5733	-59.1533	3848.5	3848.5	3848.5			307		Benthic	PreservedSpecimen		293952	Scarabino, V. 1986. Comunicaciones Zoologicas Del Museo De Historia Natural de Montevideo 1986 Vol. XI Number:161 page 4-5 figures 8-20	GBIF		http://mczbase.mcz.harvard.edu/guid/MCZ:Mala:293952
Animalia	Mollusca				Scaphopoda						Gadilida					Pulsellidae			Annulipulsellum		Annulipulsellum euzkadii Scarabino, 1986	Annulipulsellum euzkadii	Scarabino, 1986	[no agent data]	MCZ	1972	1972-03-03	3	R/V Knorr Cruise 25	12.5733	-59.1533	3848.5	3848.5	3848.5			307		Benthic	PreservedSpecimen		293954	Scarabino, V. 1986. Comunicaciones Zoologicas Del Museo De Historia Natural de Montevideo 1986 Vol. XI Number:161 page 4-5 figures 8-20	GBIF		http://mczbase.mcz.harvard.edu/guid/MCZ:Mala:293954
Animalia	Cnidaria	Anthozoa			Hexacorallia						Scleractinia					Caryophylliidae			Anomocora		Coenosmilia arbuscula	Anomocora fecunda	Pourtalès, 1871	Cairns, Stephen D.	USNM	1964	1964-09-20	1	RV Oregon	13.033	-59.567	247	201	224	230		5015		Benthic	PreservedSpecimen		USNM 80223		OBIS/GBIF	NOAA_DSCRTP:7085	http://n2t.net/ark:/65665/3111457e6-a8ae-4257-9a4b-357f5caf6613	https://www.ncei.noaa.gov/erddap/tabledap/deep_sea_corals.csv?ShallowFlag%2CDatasetID%2CCatalogNumber%2CSampleID%2CCitation%2CRepository%2CScientificName%2CVernacularNameCategory%2CTaxonRank%2CIdentificationQualifier%2CLocality%2Clatitude%2Clongitude%2CDepthInMeters%2CDepthMethod%2CObservationDate%2CSurveyID%2CStation%2CEventID%2CSamplingEquipment%2CLocationAccuracy%2CRecordType%2CDataProvider&Ca…	8ee0c752-e82d-4f2a-9357-35283681cade	89e23fc8-3f61-4480-9de3-358fe6eefe0b
Animalia	Cnidaria	Anthozoa			Hexacorallia						Scleractinia					Caryophylliidae			Anomocora		Anomocora fecunda (Pourtalès, 1871)	Anomocora fecunda	Pourtalès, 1871	[no agent data]	MCZ	1879	1879-03-10	6	USCSS Blake	13.09	-59.6458	200.255	200.255	200.255			296		Benthic	PreservedSpecimen		169926		GBIF		http://mczbase.mcz.harvard.edu/guid/MCZ:IZ:169926
Animalia	Mollusca				Scaphopoda						Dentaliida					Dentaliidae			Antalis		Antalis cerata (Dall, 1881)	Antalis cerata	Dall, 1881		USNM	1964	1964-09-20	5	RV Oregon	13.03	-59.57	224	224	224			5015		Benthic	PreservedSpecimen		USNM 765327		GBIF		http://n2t.net/ark:/65665/357aa924c-17ea-492d-84e5-3937e5dcb284
Animalia	Mollusca				Scaphopoda						Dentaliida					Dentaliidae			Antalis		Antalis	Antalis sp.	H.Adams & A.Adams, 1854	[no agent data]	MCZ	1972	1972-03-03	15	R/V Knorr Cruise 25	12.5733	-59.1533	3848.5	3848.5	3848.5			307		Benthic	PreservedSpecimen		293981		GBIF		http://mczbase.mcz.harvard.edu/guid/MCZ:Mala:293981
Animalia	Echinodermata				Crinoidea						Comatulida					Antedonidae					Antedonidae	Antedonidae sp.	Norman, 1865	Messing, Charles Garrett, NOVA Southeastern University (UNITED STATES)	USNM	1989	1989-04-20	1	Johnson Sea Link II DSR/V	13.2517	-59.7511	749	749	749			JSL-II-1737.7	HOV	Benthic	PreservedSpecimen		USNM 1470076		GBIF		http://n2t.net/ark:/65665/38b0feb14-14ec-478b-aebd-9648acc149c9
Animalia	Echinodermata				Crinoidea						Comatulida					Antedonidae					Antedonidae	Antedonidae sp.	Norman, 1864	Messing, Charles Garrett, NOVA Southeastern University (UNITED STATES)	USNM	1989	1989-04-16	1	Johnson Sea Link II DSR/V	13.2583	-59.7631	866	866	866			JSL-II-1729	HOV	Benthic	PreservedSpecimen		USNM 1470129		GBIF		http://n2t.net/ark:/65665/3cda5773b-cb3a-40bb-b886-570edb7b60c0
Animalia	Echinodermata				Crinoidea						Comatulida					Antedonidae					Antedonidae	Antedonidae sp.	Norman, 1865	Messing, Charles Garrett, NOVA Southeastern University (UNITED STATES)	USNM	1989	1989-04-20	1	Johnson Sea Link DSR/V	13.2517	-59.7511	749	749	749			JSL-II-1737.7	HOV	Benthic	PreservedSpecimen		USNM 1470076		Smithsonian National Museum of Natural History		http://n2t.net/ark:/65665/38b0feb14-14ec-478b-aebd-9648acc149c9
Animalia	Echinodermata				Crinoidea						Comatulida					Antedonidae					Antedonidae	Antedonidae sp.	Norman, 1866	Messing, Charles Garrett, NOVA Southeastern University (UNITED STATES)	USNM	1989	1989-04-16	1	Johnson Sea Link DSR/V	13.2583	-59.7631	866	866	866			JSL-II-1729	HOV	Benthic	PreservedSpecimen		USNM 1470129		Smithsonian National Museum of Natural History		http://n2t.net/ark:/65665/3cda5773b-cb3a-40bb-b886-570edb7b60c0
Animalia	Chordata				Teleostei						Perciformes					Serranidae		Anthiadinae			Animalia	Anthiadinae sp.		Sally L. Richardson	MCZ	1973	1973-09-29	1	Atlantis II R/V Cruise 78	12.16	-59.41	245	245	245			RHB 2964	Trawl - 10' IKMWT	Pelagic	PreservedSpecimen		85730		GBIF		http://mczbase.mcz.harvard.edu/guid/MCZ:Ich:85730
Animalia	Cnidaria	Anthozoa																			Anthozoa	Anthozoa sp.	Ehrenberg, 1834	Addison Emery Verrill	MCZ	1879	1879-03-10	2	USCSS Blake	13.0433	-59.6292	224.94	224.94	224.94			297		Benthic	PreservedSpecimen		CNID-4689		GBIF		http://mczbase.mcz.harvard.edu/guid/MCZ:IZ:CNID-4689
Animalia	Chordata				Teleostei						Acanthuriformes					Antigoniidae			Antigonia		Antigonia capros	Antigonia capros	Lowe, 1843		UF	1964	1964-09-20		RV Oregon	13.0333	-59.5667	246.9	201.2	246.9					Benthic	PreservedSpecimen		117307		OBIS		https://api.obis.org/v3/occurrence/591dff97-3f3e-4d46-bea8-bedd8100d078
Animalia	Chordata				Teleostei						Acanthuriformes					Antigoniidae			Antigonia		Antigonia combatia	Antigonia combatia	Berry & Rathjen, 1959		UF	1964	1964-09-20		RV Oregon	13.0333	-59.5667	246.9	201.2	246.9					Benthic	PreservedSpecimen		126346		OBIS		https://api.obis.org/v3/occurrence/f7720ba3-c728-4c9d-9ed4-203c5e796440
Animalia	Cnidaria	Anthozoa			Hexacorallia						Antipatharia					Antipathidae			Antipathes		Antipathes tristis	Antipathes tristis	Duchassaing, 1870		MCZ	1879	1879-03-10	1	USCSS Blake	13.0578	-59.6278	219	219	219	316		298		Benthic	PreservedSpecimen	NOAA_DSCRTP:896381	66366		OBIS/GBIF		https://www.ncei.noaa.gov/erddap/tabledap/deep_sea_corals.csv?ShallowFlag%2CDatasetID%2CCatalogNumber%2CSampleID%2CCitation%2CRepository%2CScientificName%2CVernacularNameCategory%2CTaxonRank%2CIdentificationQualifier%2CLocality%2Clatitude%2Clongitude%2CDepthInMeters%2CDepthMethod%2CObservationDate%2CSurveyID%2CStation%2CEventID%2CSamplingEquipment%2CLocationAccuracy%2CRecordType%2CDataProvider&Ca…	https://mczbase.mcz.harvard.edu/guid/handler.cfm?catalog=MCZ:IZ:66366	6c9bd2f1-4b26-45cd-a9ba-b85a8ddc13b6	f5a4799e-dc24-4807-89d9-01da47d52e3b
Animalia	Echinodermata	Echinozoa			Echinoidea			Euechinoidea	Aulodonta		Echinothurioida	Echinothuriacea				Echinothuriidae		Echinothuriinae	Araeosoma		Araeosoma belli	Araeosoma belli	Mortensen, 1903	Mortensen, Th.	USNM	1879	1879-03-10	1	USCSS Blake	13.0433	-59.6292	225	225	225	269				Benthic	PreservedSpecimen		USNM 6821		OBIS/GBIF		http://n2t.net/ark:/65665/3ca4aeef2-48bb-450f-a5c6-f259966b2672		91a6567f-ac2b-4d21-9fb8-b5f983a54e9f	89e23fc8-3f61-4480-9de3-358fe6eefe0b
Animalia	Echinodermata				Echinoidea						Echinothurioida					Echinothuriidae			Araeosoma		Araeosoma belli Mortensen, 1903	Araeosoma belli	Mortensen, 1903	[no agent data]	MCZ	1879	1879-03-10	2	USCSS Blake	13.0433	-59.6292	224.94	224.94	224.94			297		Benthic	PreservedSpecimen		ECH-877		GBIF		http://mczbase.mcz.harvard.edu/guid/MCZ:IZ:ECH-877
Animalia	Echinodermata				Echinoidea						Echinothurioida					Echinothuriidae			Araeosoma		Araeosoma belli Mortensen, 1903	Araeosoma belli	Mortensen, 1903	[no agent data]	MCZ	1879	1879-03-10	1	USCSS Blake	13.0833	-59.655	256.03	256.03	256.03			299		Benthic	PreservedSpecimen		ECH-878		GBIF		http://mczbase.mcz.harvard.edu/guid/MCZ:IZ:ECH-878
Animalia	Echinodermata				Echinoidea						Echinothurioida					Echinothuriidae			Araeosoma		Araeosoma belli Mortensen, 1903	Araeosoma belli	Mortensen, 1903	[no agent data]	MCZ	1879	1879-03-09	1	USCSS Blake	13.2383	-59.6694	250.55	250.55	250.55			294		Benthic	PreservedSpecimen		ECH-879		GBIF		http://mczbase.mcz.harvard.edu/guid/MCZ:IZ:ECH-879
Animalia	Echinodermata				Echinoidea						Echinothurioida					Echinothuriidae			Araeosoma		Araeosoma belli Mortensen, 1903	Araeosoma belli	Mortensen, 1903	[no agent data]	MCZ	1879	1879-03-10	1	USCSS Blake	13.0833	-59.655	256.03	256.03	256.03			299		Benthic	PreservedSpecimen		ECH-943		GBIF		http://mczbase.mcz.harvard.edu/guid/MCZ:IZ:ECH-943
Animalia	Echinodermata				Echinoidea						Echinothurioida					Echinothuriidae			Araeosoma		Araeosoma belli Mortensen, 1903	Araeosoma belli	Mortensen, 1903	[no agent data]	MCZ	1879	1879-03-10	6	USCSS Blake	13.0433	-59.6292	224.94	224.94	224.94			297		Benthic	PreservedSpecimen		ECH-944		GBIF		http://mczbase.mcz.harvard.edu/guid/MCZ:IZ:ECH-944
Animalia	Echinodermata	Echinozoa			Echinoidea			Euechinoidea			Echinothurioida					Echinothuriidae			Araeosoma		Araeosoma fenestratum	Araeosoma fenestratum	Thomson, 1872		CAS	1989	1989-04-16		Johnson Sea Link II DSR/V	13.2583	-59.7631	506	500	500			JSL 1730	HOV	Benthic	PreservedSpecimen		112832		California Academy of Sciences		https://www.gbif.org/occurrence/609413476
Animalia	Echinodermata	Echinozoa			Echinoidea			Euechinoidea	Aulodonta		Echinothurioida	Echinothuriacea				Echinothuriidae		Echinothuriinae	Araeosoma		Araeosoma fenestratum	Araeosoma fenestratum	Thomson, 1872	Mortensen, Th.	USNM	1879	1879-03-05	1	USCSS Blake	13.0139	-59.6056	382	382	382	415		274		Benthic	PreservedSpecimen		USNM 6823		OBIS/GBIF		http://n2t.net/ark:/65665/30d95226c-bafb-449f-857e-77378b82eacc		7f7aa0cc-bad8-4e25-b02c-4925aa6c0101	89e23fc8-3f61-4480-9de3-358fe6eefe0b
Animalia	Echinodermata	Echinozoa			Echinoidea			Euechinoidea	Aulodonta		Echinothurioida	Echinothuriacea				Echinothuriidae		Echinothuriinae	Araeosoma		Araeosoma fenestratum	Araeosoma fenestratum	Thomson, 1872	Mortensen, Th.	USNM	1879	1879-03-09	2	USCSS Blake	13.2	-59.6833	384	384	384	309		291		Benthic	PreservedSpecimen		USNM 6829		OBIS/GBIF		http://n2t.net/ark:/65665/3323990fc-566d-45b5-9f38-dc0dd5a73286		d25a8097-b681-4841-a0d8-cba043f3cb6c	89e23fc8-3f61-4480-9de3-358fe6eefe0b
Animalia	Echinodermata				Echinoidea						Echinothurioida					Echinothuriidae			Araeosoma		Araeosoma fenestratum (Thomson, 1872)	Araeosoma fenestratum	Thomson, 1872	[no agent data]	MCZ	1879	1879-03-05	1	USCSS Blake	13.0139	-59.6056	382.22	382.22	382.22			274		Benthic	PreservedSpecimen		ECH-812		GBIF		http://mczbase.mcz.harvard.edu/guid/MCZ:IZ:ECH-812
Animalia	Echinodermata				Echinoidea						Echinothurioida					Echinothuriidae			Araeosoma		Araeosoma fenestratum (Thomson, 1872)	Araeosoma fenestratum	Thomson, 1872	[no agent data]	MCZ	1879	1879-03-09	1	USCSS Blake	13.2	-59.6833	365.76	365.76	365.76			291		Benthic	PreservedSpecimen		ECH-882		GBIF		http://mczbase.mcz.harvard.edu/guid/MCZ:IZ:ECH-882
Animalia	Echinodermata				Echinoidea						Echinothurioida					Echinothuriidae			Araeosoma		Araeosoma fenestratum (Thomson, 1872)	Araeosoma fenestratum	Thomson, 1872	[no agent data]	MCZ	1879	1879-03-05	1	USCSS Blake	13.0139	-59.6056	382.22	382.22	382.22			274		Benthic	PreservedSpecimen		ECH-966		GBIF		http://mczbase.mcz.harvard.edu/guid/MCZ:IZ:ECH-966
Animalia	Echinodermata				Echinoidea						Echinothurioida					Echinothuriidae			Araeosoma		Araeosoma fenestratum (Thomson, 1872)	Araeosoma fenestratum	Thomson, 1872	[no agent data]	MCZ	1879	1879-03-09	6	USCSS Blake	13.2	-59.6833	347.47	347.47	347.47			291		Benthic	PreservedSpecimen		ECH-968		GBIF		http://mczbase.mcz.harvard.edu/guid/MCZ:IZ:ECH-968
Animalia	Chordata				Teleostei						Aulopiformes					Paralepididae			Arctozenus		Arctozenus rissoi (Bonaparte, 1840)	Arctozenus risso	Bonaparte, 1840	David G. Smith	MCZ	1973	1973-09-29	1	Atlantis II R/V Cruise 78	12.16	-59.41	245	245	245			RHB 2964	Trawl - 10' IKMWT	Pelagic	PreservedSpecimen		67807		GBIF		http://mczbase.mcz.harvard.edu/guid/MCZ:Ich:67807
Animalia	Chordata				Teleostei						Aulopiformes					Paralepididae			Arctozenus		Arctozenus rissoi (Bonaparte, 1840)	Arctozenus risso	Bonaparte, 1840	David G. Smith	MCZ	1973	1973-09-29/1973-09-30	1	Atlantis II R/V Cruise 78	12.28	-59.49	240	240	240			RHB 2965	Trawl - 10' IKMWT	Pelagic	PreservedSpecimen		67808		GBIF		http://mczbase.mcz.harvard.edu/guid/MCZ:Ich:67808
Animalia	Chordata				Teleostei						Stomiiformes					Sternoptychidae			Argyropelecus		Argyropelecus aculeatus Valenciennes, 1850	Argyropelecus aculeatus	Valenciennes, 1850	Woods Hole Oceanographic Institution	MCZ	1973	1973-10-06	3	Atlantis II R/V Cruise 78	13.24	-56.51	225	225	225			RHB 2972	Trawl - 10' IKMWT	Pelagic	PreservedSpecimen		137481		GBIF		http://mczbase.mcz.harvard.edu/guid/MCZ:Ich:137481
Animalia	Chordata				Teleostei						Stomiiformes					Sternoptychidae			Argyropelecus		Argyropelecus aculeatus Valenciennes, 1850	Argyropelecus aculeatus	Valenciennes, 1850	Woods Hole Oceanographic Institution	MCZ	1973	1973-10-04	1	Atlantis II R/V Cruise 78	13.08	-58.58	280	280	280			RHB 2967	Trawl - 10' IKMWT	Pelagic	PreservedSpecimen		137713		GBIF		http://mczbase.mcz.harvard.edu/guid/MCZ:Ich:137713
Animalia	Chordata				Teleostei						Stomiiformes					Sternoptychidae			Argyropelecus		Argyropelecus aculeatus Valenciennes, 1850	Argyropelecus aculeatus	Valenciennes, 1850	Woods Hole Oceanographic Institution	MCZ	1973	1973-10-05	1	Atlantis II R/V Cruise 78	13.11	-58.39	257.5	257.5	257.5			RHB 2969	Trawl - 10' IKMWT	Pelagic	PreservedSpecimen		137714		GBIF		http://mczbase.mcz.harvard.edu/guid/MCZ:Ich:137714
Animalia	Chordata				Teleostei						Stomiiformes					Sternoptychidae			Argyropelecus		Argyropelecus aculeatus Valenciennes, 1850	Argyropelecus aculeatus	Valenciennes, 1850	Woods Hole Oceanographic Institution	MCZ	1973	1973-10-05/1973-10-06	2	Atlantis II R/V Cruise 78	13.21	-56.58	225	225	225			RHB 2971	Trawl - 10' IKMWT	Pelagic	PreservedSpecimen		137715		GBIF		http://mczbase.mcz.harvard.edu/guid/MCZ:Ich:137715
Animalia	Chordata				Teleostei						Stomiiformes					Sternoptychidae			Argyropelecus		Argyropelecus aculeatus Valenciennes, 1850	Argyropelecus aculeatus	Valenciennes, 1850	Woods Hole Oceanographic Institution	MCZ	1983	1983-02-08	2	R/V Columbus Iselin	13.0067	-57.3867	250	250	250			CI8307-15	RMT-10	Pelagic	PreservedSpecimen		137853		GBIF		http://mczbase.mcz.harvard.edu/guid/MCZ:Ich:137853
Animalia	Chordata				Teleostei						Stomiiformes					Sternoptychidae			Argyropelecus		Argyropelecus affinis Garman, 1899	Argyropelecus affinis	Garman, 1899	Woods Hole Oceanographic Institution	MCZ	1973	1973-10-05	1	Atlantis II R/V Cruise 78	13.21	-56.78	400	400	400			RHB 2970	Trawl - 10' IKMWT	Pelagic	PreservedSpecimen		137173		GBIF		http://mczbase.mcz.harvard.edu/guid/MCZ:Ich:137173
Animalia	Chordata				Teleostei						Stomiiformes					Sternoptychidae			Argyropelecus		Argyropelecus affinis Garman, 1899	Argyropelecus affinis	Garman, 1899	Karsten E. Hartel	MCZ	1973	1973-10-05	1	Atlantis II R/V Cruise 78	13.21	-56.78	400	400	400			RHB 2970	Trawl - 10' IKMWT	Pelagic	PreservedSpecimen		144427		GBIF		http://mczbase.mcz.harvard.edu/guid/MCZ:Ich:144427
Animalia	Chordata				Teleostei						Stomiiformes					Sternoptychidae			Argyropelecus		Argyropelecus hemigymnus Cocco, 1829	Argyropelecus hemigymnus	Cocco, 1829	Woods Hole Oceanographic Institution	MCZ	1973	1973-09-29	1	Atlantis II R/V Cruise 78	12.16	-59.41	245	245	245			RHB 2964	Trawl - 10' IKMWT	Pelagic	PreservedSpecimen		136518		GBIF		http://mczbase.mcz.harvard.edu/guid/MCZ:Ich:136518
Animalia	Chordata				Teleostei						Stomiiformes					Sternoptychidae			Argyropelecus		Argyropelecus hemigymnus Cocco, 1829	Argyropelecus hemigymnus	Cocco, 1829	Woods Hole Oceanographic Institution	MCZ	1973	1973-10-04	1	Atlantis II R/V Cruise 78	13.08	-58.58	280	280	280			RHB 2967	Trawl - 10' IKMWT	Pelagic	PreservedSpecimen		136519		GBIF		http://mczbase.mcz.harvard.edu/guid/MCZ:Ich:136519
Animalia	Chordata				Teleostei						Stomiiformes					Sternoptychidae			Argyropelecus		Argyropelecus hemigymnus Cocco, 1829	Argyropelecus hemigymnus	Cocco, 1829	Woods Hole Oceanographic Institution	MCZ	1973	1973-10-05	1	Atlantis II R/V Cruise 78	13.11	-58.51	260	260	260			RHB 2968	Trawl - 10' IKMWT	Pelagic	PreservedSpecimen		136520		GBIF		http://mczbase.mcz.harvard.edu/guid/MCZ:Ich:136520
Animalia	Chordata				Teleostei						Stomiiformes					Sternoptychidae			Argyropelecus		Argyropelecus hemigymnus Cocco, 1829	Argyropelecus hemigymnus	Cocco, 1829	Woods Hole Oceanographic Institution	MCZ	1973	1973-10-05	2	Atlantis II R/V Cruise 78	13.11	-58.39	257.5	257.5	257.5			RHB 2969	Trawl - 10' IKMWT	Pelagic	PreservedSpecimen		136521		GBIF		http://mczbase.mcz.harvard.edu/guid/MCZ:Ich:136521
Animalia	Chordata				Teleostei						Stomiiformes					Sternoptychidae			Argyropelecus		Argyropelecus hemigymnus Cocco, 1829	Argyropelecus hemigymnus	Cocco, 1829	Woods Hole Oceanographic Institution	MCZ	1973	1973-10-05/1973-10-06	1	Atlantis II R/V Cruise 78	13.21	-56.58	225	225	225			RHB 2971	Trawl - 10' IKMWT	Pelagic	PreservedSpecimen		136522		GBIF		http://mczbase.mcz.harvard.edu/guid/MCZ:Ich:136522
Animalia	Chordata				Teleostei						Stomiiformes					Sternoptychidae			Argyropelecus		Argyropelecus hemigymnus Cocco, 1829	Argyropelecus hemigymnus	Cocco, 1829	Woods Hole Oceanographic Institution	MCZ	1973	1973-10-06	2	Atlantis II R/V Cruise 78	13.24	-56.51	225	225	225			RHB 2972	Trawl - 10' IKMWT	Pelagic	PreservedSpecimen		136523		GBIF		http://mczbase.mcz.harvard.edu/guid/MCZ:Ich:136523
Animalia	Chordata				Teleostei						Stomiiformes					Sternoptychidae			Argyropelecus		Argyropelecus sladeni Regan, 1908	Argyropelecus sladeni	Regan, 1908	Woods Hole Oceanographic Institution	MCZ	1973	1973-09-29	1	Atlantis II R/V Cruise 78	12.16	-59.41	245	245	245			RHB 2964	Trawl - 10' IKMWT	Pelagic	PreservedSpecimen		135650		GBIF		http://mczbase.mcz.harvard.edu/guid/MCZ:Ich:135650
Animalia	Chordata				Teleostei						Stomiiformes					Sternoptychidae			Argyropelecus		Argyropelecus	Argyropelecus sp.	Cocco, 1829	Woods Hole Oceanographic Institution	MCZ	1973	1973-09-29	1	Atlantis II R/V Cruise 78	12.16	-59.41	245	245	245			RHB 2964	Trawl - 10' IKMWT	Pelagic	PreservedSpecimen		135432		GBIF		http://mczbase.mcz.harvard.edu/guid/MCZ:Ich:135432
Animalia	Arthropoda	Crustacea			Copepoda		Multicrustacea		Neocopepoda		Calanoida	Gymnoplea				Arietellidae			Arietellus		Arietellus setosus	Arietellus setosus	Giesbrecht, 1892	Calef	USNM	1965	1965-05-26	1	RV Chain	15.55	-57.65	200		200	5439		657	Net - NV 70	Pelagic	PreservedSpecimen		USNM 269413		OBIS		http://n2t.net/ark:/65665/31109e61f-f827-4b35-9e80-773489f28489		c163a185-3874-4031-a4dd-ead5bc95f5c6	89e23fc8-3f61-4480-9de3-358fe6eefe0b
Animalia	Chordata				Teleostei						Anguilliformes					Congridae			Ariosoma		Ariosoma anale (Poey, 1860)	Ariosoma anale	Poey, 1860	David G. Smith	MCZ	1973	1973-09-29	1	Atlantis II R/V Cruise 78	12.16	-59.41	245	245	245			RHB 2964	Trawl - 10' IKMWT	Pelagic	PreservedSpecimen		71436		GBIF		http://mczbase.mcz.harvard.edu/guid/MCZ:Ich:71436
Animalia	Chordata				Teleostei						Anguilliformes					Congridae			Ariosoma		Ariosoma anale (Poey, 1860)	Ariosoma anale	Poey, 1860	David G. Smith	MCZ	1973	1973-09-30	1	Atlantis II R/V Cruise 78	12.36	-59.58	247.5	247.5	247.5			RHB 2966	Trawl - 10' IKMWT	Pelagic	PreservedSpecimen		71437		GBIF		http://mczbase.mcz.harvard.edu/guid/MCZ:Ich:71437
Animalia	Chordata				Teleostei						Anguilliformes					Congridae			Ariosoma		Ariosoma anale (Poey, 1860)	Ariosoma anale	Poey, 1860	David G. Smith	MCZ	1983	1983-02-08	7	R/V Columbus Iselin	13.0067	-57.3867	250	250	250				RMT-10	Pelagic	PreservedSpecimen		65477		GBIF		http://mczbase.mcz.harvard.edu/guid/MCZ:Ich:65477
Animalia	Chordata				Teleostei						Anguilliformes					Congridae			Ariosoma		Ariosoma anale (Poey, 1860)	Ariosoma anale	Poey, 1860		USNM	1997	1997-05-24	1		13.266	-59.742	450	450	450				10 sq. m MOCNESS	Pelagic	PreservedSpecimen		USNM 461303		GBIF		http://n2t.net/ark:/65665/340040c67-f966-4037-8d63-80e6fff084b5
Animalia	Chordata				Teleostei						Anguilliformes					Congridae			Ariosoma		Ariosoma balearicum (Delaroche, 1809)	Ariosoma balearicum	Delaroche, 1809	David G. Smith	MCZ	1983	1983-02-08	42	R/V Columbus Iselin	13.0067	-57.3867	250	250	250				RMT-10	Pelagic	PreservedSpecimen		65476		GBIF		http://mczbase.mcz.harvard.edu/guid/MCZ:Ich:65476
Animalia	Chordata				Teleostei						Anguilliformes					Congridae			Ariosoma		Ariosoma balearicum	Ariosoma balearicum	Delaroche, 1809		UF	1964	1964-09-16		RV Oregon	12.8833	-59.65	914.4	914.4	914.4					Pelagic	PreservedSpecimen		135322		OBIS		https://api.obis.org/v3/occurrence/629aa34a-d249-4cd3-bc94-dddd837d9156
Animalia	Chordata				Teleostei						Anguilliformes					Congridae			Ariosoma		Ariosoma balearicum	Ariosoma balearicum	Delaroche, 1809		UF	1964	1964-09-17		RV Oregon	12.7167	-59.3667	1645.92	1645.92	1645.92					Pelagic	PreservedSpecimen		135391		OBIS		https://api.obis.org/v3/occurrence/4b0fa853-db7c-4cb6-bc48-7cd8629547fb
Animalia	Chordata				Teleostei						Anguilliformes					Congridae			Ariosoma		Ariosoma balearicum (Delaroche, 1809)	Ariosoma balearicum	Delaroche, 1809		USNM	1997	1997-05-24	1		13.266	-59.742	800	100	450				10 sq. m MOCNESS	Pelagic	PreservedSpecimen		USNM 440366		GBIF		http://n2t.net/ark:/65665/3578cc082-87b4-4c8e-8af5-984a10a86679
Animalia	Chordata				Teleostei						Anguilliformes					Congridae			Ariosoma		Ariosoma coquettei Smith & Kanazawa, 1977	Ariosoma coquettei	Smith & Kanazawa, 1977	David G. Smith	MCZ	1983	1983-02-08	1	R/V Columbus Iselin	13.0067	-57.3867	250	250	250				RMT-10	Pelagic	PreservedSpecimen		65478		GBIF		http://mczbase.mcz.harvard.edu/guid/MCZ:Ich:65478
Animalia	Chordata				Teleostei						Anguilliformes					Congridae			Ariosoma		Ariosoma coquettei Smith & Kanazawa	Ariosoma coquettei	Smith & Kanazawa, 1977		USNM	1997	1997-05-24	1		13.266	-59.742	201	100	201				10 sq. m MOCNESS	Pelagic	PreservedSpecimen		USNM 461478		Smithsonian National Museum of Natural History		http://n2t.net/ark:/65665/32e637633-4f0f-4d8d-a76c-80d627080053
Animalia	Chordata				Teleostei						Anguilliformes					Congridae			Ariosoma		Ariosoma	Ariosoma sp.	Swainson, 1838	David G. Smith	MCZ	1973	1973-09-29	16	Atlantis II R/V Cruise 78	12.16	-59.41	245	245	245			RHB 2964	Trawl - 10' IKMWT	Pelagic	PreservedSpecimen		71564		GBIF		http://mczbase.mcz.harvard.edu/guid/MCZ:Ich:71564
Animalia	Chordata				Teleostei						Anguilliformes					Congridae			Ariosoma		Ariosoma	Ariosoma sp.	Swainson, 1838	David G. Smith	MCZ	1973	1973-09-29/1973-09-30	27	Atlantis II R/V Cruise 78	12.28	-59.49	240	240	240			RHB 2965	Trawl - 10' IKMWT	Pelagic	PreservedSpecimen		71565		GBIF		http://mczbase.mcz.harvard.edu/guid/MCZ:Ich:71565
Animalia	Chordata				Teleostei						Anguilliformes					Congridae			Ariosoma		Ariosoma	Ariosoma sp.	Swainson, 1838	David G. Smith	MCZ	1973	1973-09-30	17	Atlantis II R/V Cruise 78	12.36	-59.58	247.5	247.5	247.5			RHB 2966	Trawl - 10' IKMWT	Pelagic	PreservedSpecimen		71566		GBIF		http://mczbase.mcz.harvard.edu/guid/MCZ:Ich:71566
Animalia	Chordata				Teleostei						Anguilliformes					Congridae			Ariosoma		Ariosoma	Ariosoma sp.	Swainson, 1838	David G. Smith	MCZ	1973	1973-10-04	8	Atlantis II R/V Cruise 78	13.08	-58.58	280	280	280			RHB 2967	Trawl - 10' IKMWT	Pelagic	PreservedSpecimen		71567		GBIF		http://mczbase.mcz.harvard.edu/guid/MCZ:Ich:71567
Animalia	Chordata				Teleostei						Anguilliformes					Congridae			Ariosoma		Ariosoma	Ariosoma sp.	Swainson, 1838	David G. Smith	MCZ	1973	1973-10-05	16	Atlantis II R/V Cruise 78	13.11	-58.51	260	260	260			RHB 2968	Trawl - 10' IKMWT	Pelagic	PreservedSpecimen		71568		GBIF		http://mczbase.mcz.harvard.edu/guid/MCZ:Ich:71568
Animalia	Chordata				Teleostei						Anguilliformes					Congridae			Ariosoma		Ariosoma	Ariosoma sp.	Swainson, 1838	David G. Smith	MCZ	1973	1973-10-05/1973-10-06	1	Atlantis II R/V Cruise 78	13.21	-56.58	225	225	225			RHB 2971	Trawl - 10' IKMWT	Pelagic	PreservedSpecimen		71569		GBIF		http://mczbase.mcz.harvard.edu/guid/MCZ:Ich:71569
Animalia	Chordata				Teleostei						Anguilliformes					Congridae			Ariosoma		Ariosoma	Ariosoma sp.	Swainson, 1838	David G. Smith	MCZ	1973	1973-10-06	3	Atlantis II R/V Cruise 78	13.24	-56.51	225	225	225			RHB 2972	Trawl - 10' IKMWT	Pelagic	PreservedSpecimen		71570		GBIF		http://mczbase.mcz.harvard.edu/guid/MCZ:Ich:71570
Animalia	Chordata				Teleostei						Stomiiformes					Stomiidae			Aristostomias		Aristostomias xenostoma Regan & Trewavas, 1930	Aristostomias xenostoma	Regan & Trewavas, 1930	Karsten E. Hartel	MCZ	1983	1983-02-08	2	R/V Columbus Iselin	13.0067	-57.3867	250	250	250			CI8307-15	RMT-10	Pelagic	PreservedSpecimen		131898		GBIF		http://mczbase.mcz.harvard.edu/guid/MCZ:Ich:131898
Animalia	Mollusca				Bivalvia			Autobranchia	Pteriomorphia		Arcida					Limopsidae	Limopsoidea		Limopsis		Limopsis galatheae	Aspalima galatheae	Knudsen, 1970					26		12.59	-58.9883	3853	3853	3853	1761				Benthic	HumanObservation	29223778			OBIS/GBIF		https://www.gbif.org/occurrence/1697151812		250815db-8105-4bd9-8ee6-162b32b82699	2647b5a1-85b7-40e6-ba5d-af8bde46384b
Animalia	Echinodermata				Echinoidea						Aspidodiadematoida					Aspidodiadematidae			Aspidodiadema		Aspidodiadema jacobyi A.Agassiz, 1880	Aspidodiadema jacobyi	A. Agassiz, 1880	[no agent data]	MCZ	1879	1879-03-06	1	USCSS Blake	12.9611	-59.6139	404.16	404.16	404.16			280		Benthic	PreservedSpecimen		ECH-593		GBIF		http://mczbase.mcz.harvard.edu/guid/MCZ:IZ:ECH-593
Animalia	Mollusca				Bivalvia						Carditida					Astartidae			Astarte		Astarte smithii Dall, 1886	Astarte smithii	Dall, 1886	William H. Dall	MCZ	1879	1879-03-05	3	USCSS Blake	13.0139	-59.6056	382.22	382.22	382.22			274		Benthic	PreservedSpecimen		7962		GBIF		http://mczbase.mcz.harvard.edu/guid/MCZ:Mala:7962
Animalia	Echinodermata				Asteroidea						Valvatida					Asterinidae			Asterinides		Asterinopsis lymani (Perrier, 1881)	Asterinides pilosa	Perrier, 1881	[no agent data]	MCZ	1879	1879-03-10	1	USCSS Blake	13.0833	-59.6611	256.03	256.03	256.03					Benthic	PreservedSpecimen		AST-669		GBIF		http://mczbase.mcz.harvard.edu/guid/MCZ:IZ:AST-669
Animalia	Echinodermata				Asteroidea																Asteroid sp.	Asteroidea sp.	de Blainville, 1830			2012	2012-06-12	1	RV Atlantis AT21-02	11.4522	-58.2552	1450	1450	1450				ROV Jason II	Benthic	PreservedSpecimen			Cruise Report: ATLANTIS 21-02 NSF #OCE-1031050. AT 21-02 (Van Dover, Chief Scientist). http://dmoserv3.whoi.edu/data_docs/SEEPC/AT21-02_CruiseREPORT.pdf	Atlantis 21-02 Cruise Binder
Animalia	Echinodermata	Asterozoa			Ophiuroidea			Myophiuroida	Metophiurida		Euryalida	Euryophiurida				Gorgonocephalidae		Gorgonocephalinae	Asteroporpa	Asteroporpa (Asteroporpa)	Asteroporpa annulata Örsted & Lütken in Lütken, 1856	Asteroporpa (Asteroporpa) annulata	Örsted & Lütken in Lütken, 1856		Norwegian Institute for Water Research	1879	1879		USCSS Blake	13.0578	-59.6278	223	223	223	316				Benthic	HumanObservation	Ophiuroids-DB-39976			OBIS		https://api.obis.org/v3/occurrence/84e7835f-206c-4b43-b1bb-5455b15760fc		84e7835f-206c-4b43-b1bb-5455b15760fc	c80e637a-8cf3-484a-b6b0-587b1a7893e9
Animalia	Echinodermata	Asterozoa			Ophiuroidea			Myophiuroida	Metophiurida		Euryalida	Euryophiurida				Gorgonocephalidae		Gorgonocephalinae	Asteroporpa	Asteroporpa (Asteroporpa)	Asteroporpa annulata Örsted & Lütken in Lütken, 1856	Asteroporpa (Asteroporpa) annulata	Örsted & Lütken in Lütken, 1856		Norwegian Institute for Water Research	1879	1879		USCSS Blake	13.043	-59.629	228	228	228	269				Benthic	HumanObservation	Ophiuroids-DB-39975			OBIS		https://api.obis.org/v3/occurrence/1a331c33-c185-43cf-8c8c-9ab9a59012b9		1a331c33-c185-43cf-8c8c-9ab9a59012b9	c80e637a-8cf3-484a-b6b0-587b1a7893e9
Animalia	Echinodermata				Ophiuroidea						Euryalida					Gorgonocephalidae			Asteroporpa		Asteroporpa annulata Ã–rsted & LÃ¼tken, 1856	Asteroporpa (Asteroporpa) annulata	Örsted & Lütken in Lütken, 1856	[no agent data]	MCZ	1879	1879-03-10	8	USCSS Blake	13.0433	-59.6292	222.2	222.2	222.2			297-298		Benthic	PreservedSpecimen		OPH-2872		GBIF		http://mczbase.mcz.harvard.edu/guid/MCZ:IZ:OPH-2872
Animalia	Echinodermata	Asterozoa			Ophiuroidea			Myophiuroida	Metophiurida		Euryalida	Euryophiurida				Euryalidae			Asteroschema		Asteroschema arenosum Lyman, 1878	Asteroschema arenosum	Lyman, 1878		Norwegian Institute for Water Research	1879	1879		USCSS Blake	12.9133	-59.6083	535	535	535	443				Benthic	HumanObservation	Ophiuroids-DB-78094			OBIS		https://api.obis.org/v3/occurrence/84207b30-641c-4470-9ec7-ced890d8f9fa		84207b30-641c-4470-9ec7-ced890d8f9fa	c80e637a-8cf3-484a-b6b0-587b1a7893e9
Animalia	Echinodermata				Ophiuroidea						Euryalida					Euryalidae			Asteroschema		Asteroschema arenosum Lyman, 1878	Asteroschema arenosum	Lyman, 1878	[no agent data]	MCZ	1879	1879-03-06	1	USCSS Blake	12.9133	-59.6083	526.69	526.69	526.69			281		Benthic	PreservedSpecimen		OPH-2757		GBIF		http://mczbase.mcz.harvard.edu/guid/MCZ:IZ:OPH-2757
Animalia	Echinodermata	Asterozoa			Ophiuroidea			Myophiuroida	Metophiurida		Euryalida	Euryophiurida				Euryalidae			Asteroschema		Asteroschema oligactes Pallas, 1788	Asteroschema oligactes	Pallas, 1788		Norwegian Institute for Water Research	1879	1879		USCSS Blake	13.043	-59.629	228	228	228	269				Benthic	HumanObservation	Ophiuroids-DB-72992			OBIS		https://api.obis.org/v3/occurrence/dc30ce71-4554-4e89-bb8a-a64caa185c7b		dc30ce71-4554-4e89-bb8a-a64caa185c7b	c80e637a-8cf3-484a-b6b0-587b1a7893e9
Animalia	Echinodermata	Asterozoa			Ophiuroidea			Myophiuroida	Metophiurida		Euryalida	Euryophiurida				Euryalidae			Asteroschema		Asteroschema oligactes Pallas, 1788	Asteroschema oligactes	Pallas, 1788		Norwegian Institute for Water Research	1879	1905-02-21			13.0578	-59.6278	223	223	223	316				Benthic	HumanObservation	Ophiuroids-DB-72994			OBIS		https://api.obis.org/v3/occurrence/363414c5-fbdb-4cc9-8349-9f21cec14851		363414c5-fbdb-4cc9-8349-9f21cec14851	c80e637a-8cf3-484a-b6b0-587b1a7893e9
Animalia	Chordata				Teleostei						Stomiiformes					Stomiidae			Astronesthes		Astronesthes atlanticus Parin & Borodulina, 1996	Astronesthes atlanticus	Parin & Borodulina, 1996	Nicolay V. Parin	MCZ	1983	1983-02-08	1	R/V Columbus Iselin	13.0067	-57.3867	250	250	250			CI8307-15	RMT-10	Pelagic	PreservedSpecimen		62171		GBIF		http://mczbase.mcz.harvard.edu/guid/MCZ:Ich:62171
Animalia	Chordata				Teleostei						Stomiiformes					Stomiidae			Astronesthes		Astronesthes macropogon Goodyear & Gibbs, 1970	Astronesthes macropogon	Goodyear & Gibbs, 1970	Robert H. Gibbs	MCZ	1973	1973-09-29/1973-09-30	1	Atlantis II R/V Cruise 78	12.28	-59.49	240	240	240			RHB 2965	Trawl - 10' IKMWT	Pelagic	PreservedSpecimen		133332		GBIF		http://mczbase.mcz.harvard.edu/guid/MCZ:Ich:133332
Animalia	Chordata				Teleostei						Stomiiformes					Stomiidae			Astronesthes		Astronesthes richardsoni (Poey, 1852)	Astronesthes richardsoni	Poey, 1852	Robert H. Gibbs	MCZ	1973	1973-10-05	1	Atlantis II R/V Cruise 78	13.11	-58.39	257.5	257.5	257.5			RHB 2969	Trawl - 10' IKMWT	Pelagic	PreservedSpecimen		132931		GBIF		http://mczbase.mcz.harvard.edu/guid/MCZ:Ich:132931
Animalia	Chordata				Teleostei						Stomiiformes					Stomiidae			Astronesthes		Astronesthes	Astronesthes sp.	Richardson, 1845	James E. Craddock, Karsten E. Hartel	MCZ	1983	1983-02-08	1	R/V Columbus Iselin	13.0067	-57.3867	250	250	250			CI8307-15	RMT-10	Pelagic	PreservedSpecimen		136712		GBIF		http://mczbase.mcz.harvard.edu/guid/MCZ:Ich:136712
Animalia	Echinodermata				Asteroidea						Paxillosida					Astropectinidae			Astropecten		Astropecten articulatus (Say, 1825)	Astropecten articulatus	Say, 1825	[no agent data]	MCZ	1879	1879-03-07	2	USCSS Blake	13.0889	-59.6667	281.64	281.64	281.64			282		Benthic	PreservedSpecimen		AST-94		GBIF		http://mczbase.mcz.harvard.edu/guid/MCZ:IZ:AST-94
Animalia	Chordata				Leptocardii											Branchiostomatidae			Asymmetron		Asymmetron	Asymmetron sp.	Andrews, 1893		UA	1967	1967-12-07			13.3973	-59.5607	1710	1710	1710			12		Benthic	PreservedSpecimen		4247.01		GBIF		http://portal.vertnet.org/o/ua/uaic?id=bb6df59f-f301-11e3-8701-005056a90e32
Animalia	Echinodermata	Crinozoa			Crinoidea			Articulata			Comatulida		Bourgueticrinina			Atelecrinidae			Atelecrinus		Atelecrinus sp.	Atelecrinus sp.	Carpenter, 1881	Messing, Charles G.	USNM	1989	1989-04-18	1	Johnson Sea Link DSR/V	13.0117	-59.6589	476	476	476	587		JSL-II-1733	HOV	Benthic	PreservedSpecimen		USNM E42673		OBIS		http://n2t.net/ark:/65665/3948a6793-cc8a-4014-84d2-2f3f29af8d0b		b99bec9b-42f5-4243-8b94-8b5f2726b3ca	89e23fc8-3f61-4480-9de3-358fe6eefe0b
Animalia	Echinodermata	Crinozoa			Crinoidea			Articulata			Comatulida		Bourgueticrinina			Atelecrinidae			Atelecrinus		Atelecrinus sp.	Atelecrinus sp.	Carpenter, 1881	Messing, Charles G.	USNM	1989	1989-04-15	1	Johnson Sea Link DSR/V	13.2433	-59.7386	554	554	554	682		JSL-II-1727	HOV	Benthic	PreservedSpecimen		USNM E42681		OBIS		http://n2t.net/ark:/65665/33ba02d45-9276-4f05-8899-9e4903e36a7b		86417ad5-da5e-4bed-a8bf-e2d34420bb71	89e23fc8-3f61-4480-9de3-358fe6eefe0b
Animalia	Echinodermata	Crinozoa			Crinoidea			Articulata			Comatulida		Bourgueticrinina			Atelecrinidae			Atelecrinus		Atelecrinus sp.	Atelecrinus sp.	Carpenter, 1881	Messing, Charles G.	USNM	1989	1989-04-18	1	Johnson Sea Link DSR/V	13.0117	-59.6589	496	496	496	587		JSL-II-1733	HOV	Benthic	PreservedSpecimen		USNM E42689		OBIS		http://n2t.net/ark:/65665/3b039b759-d011-472f-a7b9-8c982068c920		ba3e62ad-fcfe-4abe-a3d7-ee1e7b8e143c	89e23fc8-3f61-4480-9de3-358fe6eefe0b
Animalia	Echinodermata	Crinozoa			Crinoidea			Articulata			Comatulida		Bourgueticrinina			Atelecrinidae			Atelecrinus		Atelecrinus balanoides	Atelecrinus balanoides	Carpenter, 1881	Pawson, Dave L.	USNM	1989	1989-04-16	1	Johnson Sea Link DSR/V	13.2583	-59.7631	866	866	866	955		JSL-II-1729	HOV	Benthic	PreservedSpecimen		USNM E42680		OBIS/GBIF		http://n2t.net/ark:/65665/3af04c9f2-0065-4d28-8c73-0ba6c949bae9		7a64aebb-9743-4b19-9dd4-ead6c13bb9b8	89e23fc8-3f61-4480-9de3-358fe6eefe0b
Animalia	Echinodermata	Crinozoa			Crinoidea			Articulata			Comatulida		Bourgueticrinina			Atelecrinidae			Atelecrinus		Atelecrinus balanoides balanoides	Atelecrinus balanoides	Carpenter, 1881	Pawson, Dave L.	USNM	1989	1989-04-20	1	Johnson Sea Link DSR/V	13.2517	-59.7511	769	769	769	859		JSL-II-1737	HOV	Benthic	PreservedSpecimen		USNM E42678		OBIS		http://n2t.net/ark:/65665/3fb31dc35-ff4c-49c6-a47b-a34500372fe2		256b6355-b207-41e5-8658-699191c0e5a5	89e23fc8-3f61-4480-9de3-358fe6eefe0b
Animalia	Echinodermata	Crinozoa			Crinoidea			Articulata			Comatulida		Bourgueticrinina			Atelecrinidae			Atelecrinus		Atelecrinus balanoides balanoides	Atelecrinus balanoides	Carpenter, 1881	Pawson, Dave L.	USNM	1989	1989-04-17	1	Johnson Sea Link DSR/V	13.2714	-59.7567	838	838	838	865		JSL-II-1731	HOV	Benthic	PreservedSpecimen		USNM E42690		Smithsonian National Museum of Natural History		http://n2t.net/ark:/65665/3d7308c53-1b6d-46fe-86b3-ad995cf87473		172ab4e9-ae9d-4cdd-9fe2-a0b9abef567c	89e23fc8-3f61-4480-9de3-358fe6eefe0b
Animalia	Echinodermata	Crinozoa			Crinoidea			Articulata			Comatulida		Bourgueticrinina			Atelecrinidae			Atelecrinus		Atelecrinus balanoides balanoides	Atelecrinus balanoides	Carpenter, 1881	Pawson, Dave L.	USNM	1989	1989-04-19	1	Johnson Sea Link DSR/V	13.2489	-59.7536	707	707	707	841		JSL-II-1735	HOV	Benthic	PreservedSpecimen		USNM E42691		OBIS/GBIF		http://n2t.net/ark:/65665/3e81a42c1-cb25-4305-a182-35319a2966af		b2ceefdb-d99a-4abc-a933-95b251f73213	89e23fc8-3f61-4480-9de3-358fe6eefe0b
Animalia	Echinodermata	Crinozoa			Crinoidea			Articulata			Comatulida		Bourgueticrinina			Atelecrinidae			Atelecrinus		Atelecrinus balanoides balanoides	Atelecrinus balanoides	Carpenter, 1881	Pawson, Dave L.	USNM	1989	1989-04-20	1	Johnson Sea Link DSR/V	13.2517	-59.7511	769	769	769	859		JSL-II-1737	HOV	Benthic	PreservedSpecimen		USNM E42692		OBIS/GBIF		http://n2t.net/ark:/65665/35f80cc23-de72-44bb-838c-b3a1f6b2f604		cb8c7049-7e27-4be6-8f27-6925f04f2c7a	89e23fc8-3f61-4480-9de3-358fe6eefe0b
Animalia	Chordata				Teleostei						Anguilliformes					Nemichthyidae			Avocettina		Avocettina infans (Günther, 1878)	Avocettina infans	Günther, 1878	David G. Smith	MCZ	1973	1973-09-29/1973-09-30	1	Atlantis II R/V Cruise 78	12.28	-59.49	240	240	240			RHB 2965	Trawl - 10' IKMWT	Pelagic	PreservedSpecimen		147413		GBIF		http://mczbase.mcz.harvard.edu/guid/MCZ:Ich:147413
Animalia	Mollusca				Gastropoda						Neogastropoda					Muricidae			Babelomurex		Latiaxis deburghiae (Reeve, 1857)	Babelomurex deburghiae	Reeve, 1857	[no agent data]	MCZ	1879	1879-03-06	1	USCSS Blake	12.9133	-59.6083	526.69	526.69	526.69			281		Benthic	PreservedSpecimen		119156		GBIF		http://mczbase.mcz.harvard.edu/guid/MCZ:Mala:119156
Animalia	Mollusca				Gastropoda						Seguenziida					Seguenziidae			Basilissa		Basilissa	Basilissa sp.	R.B.Watson, 1879	[no agent data]	MCZ	1972	1972-03-03	2	R/V Knorr Cruise 25	12.5733	-58.9883	3848.5	3848.5	3848.5			307	Epibenthic Sled	Benthic	PreservedSpecimen		345655		GBIF		http://mczbase.mcz.harvard.edu/guid/MCZ:Mala:345655
Animalia	Chordata				Teleostei						Stomiiformes					Stomiidae			Bathophilus		Bathophilus pawneei Parr, 1927	Bathophilus pawneei	Parr, 1927	Robert H. Gibbs, Janet R. Gomon	MCZ	1973	1973-09-30	1	Atlantis II R/V Cruise 78	12.36	-59.58	247.5	247.5	247.5			RHB 2966	Trawl - 10' IKMWT	Pelagic	PreservedSpecimen		56680		GBIF		http://mczbase.mcz.harvard.edu/guid/MCZ:Ich:56680
Animalia	Mollusca				Bivalvia			Autobranchia	Pteriomorphia		Arcida					Arcidae	Arcoidea		Bathyarca		Bathyarca inaequisculpta E. A. Smith, 1885	Bathyarca inaequisculpta	E. A. Smith, 1885					48		12.59	-58.9883	3853	3853	3853	1761				Benthic	HumanObservation	29223776			OBIS/GBIF		https://www.gbif.org/occurrence/1697151760		9d8ff713-c824-4078-be06-7df08c4f66e4	2647b5a1-85b7-40e6-ba5d-af8bde46384b
Animalia	Mollusca				Gastropoda			Caenogastropoda			Neogastropoda					Raphitomidae	Conoidea		Bathybela		Bathybela Kobelt, 1905	Bathybela sp.	Kobelt, 1905					1		13.8333	-57.6666	5000	5000	5000	4909				Benthic	Occurrence	urn:catalog:PENN:C:1929:0xE1F38F0001000400	1929		OBIS		https://api.obis.org/v3/occurrence/e87d98e3-0467-4208-ac2f-da8989a8cdd9		b51f4004-9165-4fd8-9f4b-0f0f250f0e74	471a8de8-80f8-43f9-9443-88a45712feba
Animalia	Arthropoda				Malacostraca						Decapoda					Diogenidae			Bathynarius		Clibanarius anomalus A.Milne-Edwards & Bouvier, 1893	Bathynarius anomalus	A. Milne-Edwards & Bouvier, 1893	[no agent data]	MCZ	1879	1879-03-09		USCSS Blake	13.2	-59.6833	365.76	365.76	365.76			291		Benthic	PreservedSpecimen		CRU-4018		GBIF		http://mczbase.mcz.harvard.edu/guid/MCZ:IZ:CRU-4018
Animalia	Echinodermata				Holothuroidea						Synallactida					Synallactidae			Bathyplotes		Bathyplotes pourtalesii (Théel, 1886)	Bathyplotes pourtalesii	Théel, 1886	[no agent data]	MCZ	1879	1879-03-05	1	USCSS Blake	13.0139	-59.6056	382.22	382.22	382.22			274		Benthic	PreservedSpecimen		HOL-439		GBIF		http://mczbase.mcz.harvard.edu/guid/MCZ:IZ:HOL-439
Animalia	Echinodermata				Echinoidea						Salenioida					Saleniidae			Bathysalenia		Salenia goÃ«siana LovÃ©n, 1874	Bathysalenia goesiana	Lovén, 1874	[no agent data]	MCZ	1879	1879-03-05	3	USCSS Blake	13.0139	-59.6056	382.22	382.22	382.22			274		Benthic	PreservedSpecimen		ECH-398		GBIF		http://mczbase.mcz.harvard.edu/guid/MCZ:IZ:ECH-398
Animalia	Echinodermata				Echinoidea						Salenioida					Saleniidae			Bathysalenia		Salenia goÃ«siana LovÃ©n, 1874	Bathysalenia goesiana	Lovén, 1874	[no agent data]	MCZ	1879	1879-03-08	1	USCSS Blake	13.1903	-59.7597	729.69	729.69	729.69			288		Benthic	PreservedSpecimen		ECH-4881		GBIF		http://mczbase.mcz.harvard.edu/guid/MCZ:IZ:ECH-4881
Animalia	Mollusca				Bivalvia			Protobranchia			Nuculanida					Bathyspinulidae	Nuculanoidea		Bathyspinula		Bathyspinula scheltemai J. A. Allen & H. L. Sanders, 1982	Bathyspinula scheltemai	J. A. Allen & H. L. Sanders, 1982					10		12.59	-58.9883	3853	3853	3853	1761				Benthic	HumanObservation	29223781			OBIS/GBIF		https://www.gbif.org/occurrence/1697151885		84ee8101-2d32-450c-b857-a3af1fad3c3e	2647b5a1-85b7-40e6-ba5d-af8bde46384b
Animalia	Mollusca				Bivalvia			Protobranchia			Nuculanida					Bathyspinulidae	Nuculanoidea		Bathyspinula		Spinula scheltemai	Bathyspinula scheltemai	J. A. Allen & H. L. Sanders, 1982			1972				12.6833	-59.15	3862	3862	3862	1822				Benthic	HumanObservation	13041			OBIS/GBIF		https://www.gbif.org/occurrence/2270435420	https://api.obis.org/v3/occurrence/02b0e560-5724-4dd1-ab7e-de6142388831	02b0e560-5724-4dd1-ab7e-de6142388831	6e6e2c56-c255-44b2-a7e6-00ebcb786037
Animalia	Mollusca				Bivalvia						Nuculanida					Bathyspinulidae			Bathyspinula		Spinula scheltemai Allen & H.L.Sanders, 1982	Bathyspinula scheltemai	J. A. Allen & H. L. Sanders, 1982	[no agent data]	MCZ	1972	1972-03-03	10	R/V Knorr Cruise 25	12.5733	-58.9883	3848.5	3848.5	3848.5			307	Epibenthic Sled	Benthic	PreservedSpecimen		352403		GBIF		http://mczbase.mcz.harvard.edu/guid/MCZ:Mala:352403
Animalia	Mollusca				Gastropoda			Caenogastropoda			Neogastropoda					Borsoniidae	Conoidea		Bathytoma		Pleurotoma (genota) viabrunnea	Bathytoma viabrunnea	Dall, 1889		USNM	1879	1879-03-09	1	USCSS Blake	13.2383	-59.6867	329	329	329	358		295		Benthic	PreservedSpecimen		USNM 86845		OBIS/GBIF		http://n2t.net/ark:/65665/333f0d66b-1af2-48a8-9feb-a2a4013e00cd		f4a4567e-ae78-4f15-bd3c-9cbc2e92ce49	89e23fc8-3f61-4480-9de3-358fe6eefe0b
Animalia	Cnidaria	Anthozoa			Octocorallia						Malacalcyonacea					Paramuriceidae			Bebryce		Bebryce grandis	Bebryce grandis	Deichmann, 1936	Elisabeth Deichmann	MCZ	1879	1879-03-07	1	USCSS Blake	13.0889	-59.6667	282	282	282	243		282		Benthic	PreservedSpecimen	NOAA_DSCRTP:895817	CNID-4608		OBIS/GBIF		https://www.ncei.noaa.gov/erddap/tabledap/deep_sea_corals.csv?ShallowFlag%2CDatasetID%2CCatalogNumber%2CSampleID%2CCitation%2CRepository%2CScientificName%2CVernacularNameCategory%2CTaxonRank%2CIdentificationQualifier%2CLocality%2Clatitude%2Clongitude%2CDepthInMeters%2CDepthMethod%2CObservationDate%2CSurveyID%2CStation%2CEventID%2CSamplingEquipment%2CLocationAccuracy%2CRecordType%2CDataProvider&Ca…	http://mczbase.mcz.harvard.edu/guid/MCZ:IZ:CNID-4608	3a78383c-478f-4c7c-b160-33a33f272f36	f5a4799e-dc24-4807-89d9-01da47d52e3b
Animalia	Chordata				Teleostei						Perciformes					Triglidae			Bellator		Bellator brachychir	Bellator brachychir	Regan, 1914		UF	1964	1964-09-20		RV Oregon	13	-59.55	320.04	320.04	320.04					Benthic	PreservedSpecimen		110719		OBIS		https://api.obis.org/v3/occurrence/b201cddd-b932-43e8-b316-b0be7371d972
Animalia	Chordata				Teleostei						Perciformes					Triglidae			Bellator		Bellator egretta	Bellator egretta	Goode & Bean, 1896		UF	1964	1964-09-20		RV Oregon	13.0333	-59.5667	246.9	201.2	246.9					Benthic	PreservedSpecimen		110672		OBIS		https://api.obis.org/v3/occurrence/defdf272-b8d0-4f16-ba57-5a8d9748dde5
Animalia	Cnidaria	Anthozoa			Octocorallia						Malacalcyonacea					Alcyoniidae			Bellonella		Bellonella rubistella	Bellonella rubistella	Deichmann, 1936		MCZ	1879	1879-03-10	1	USCSS Blake	13.0433	-59.6292	225	225	225	269		297		Benthic	PreservedSpecimen	NOAA_DSCRTP:895660	CNID-4084		OBIS/GBIF		https://www.ncei.noaa.gov/erddap/tabledap/deep_sea_corals.csv?ShallowFlag%2CDatasetID%2CCatalogNumber%2CSampleID%2CCitation%2CRepository%2CScientificName%2CVernacularNameCategory%2CTaxonRank%2CIdentificationQualifier%2CLocality%2Clatitude%2Clongitude%2CDepthInMeters%2CDepthMethod%2CObservationDate%2CSurveyID%2CStation%2CEventID%2CSamplingEquipment%2CLocationAccuracy%2CRecordType%2CDataProvider&Ca…	https://mczbase.mcz.harvard.edu/guid/handler.cfm?catalog=MCZ:IZ:CNID-4084	ae1ef39b-fed1-4880-93c8-618deb04aa65	f5a4799e-dc24-4807-89d9-01da47d52e3b
Animalia	Chordata				Teleostei						Perciformes					Bembropidae			Bembrops		Bembrops anatirostris	Bembrops anatirostris	Ginsburg, 1955		UF	1964	1964-09-20		RV Oregon	13	-59.55	320.04	320.04	320.04					Benthic	PreservedSpecimen		134796		GBIF		https://www.gbif.org/occurrence/624186078
Animalia	Echinodermata	Echinozoa			Holothuroidea			Actinopoda			Elasipodida					Psychropotidae			Benthodytes		Benthodytes sp.	Benthodytes sp.	Théel, 1882	Fisher, Walter K.	USNM	1887	1887-12-05	1	RV Albatross	11.6667	-58.55	1609	1609	1609	1391		2754	Trawl - Large Beam	Benthic	PreservedSpecimen		USNM E2451		OBIS				ec56d6fd-e05d-4f54-8a7b-af4a199b9d3b	89e23fc8-3f61-4480-9de3-358fe6eefe0b
Animalia	Echinodermata				Holothuroidea						Elasipodida					Psychropotidae			Benthodytes		Benthodytes sp.	Benthodytes sp.	Théel, 1882			2012	2012-06-10	1	RV Atlantis AT21-02	13.6836	-57.5669	4855	4855	4855				ROV Jason II	Benthic	PreservedSpecimen			Cruise Report: ATLANTIS 21-02 NSF #OCE-1031050. AT 21-02 (Van Dover, Chief Scientist). http://dmoserv3.whoi.edu/data_docs/SEEPC/AT21-02_CruiseREPORT.pdf	Atlantis 21-02 Cruise Binder
Animalia	Arthropoda				Malacostraca						Decapoda					Benthesicymidae			Benthesicymus		Benthesicymus bartletti S.I.Smith, 1882	Benthoecetes bartletti	Smith, 1882	[no agent data]	MCZ	1879	1879-03-08	2	USCSS Blake	13.1903	-59.7597	729.69	729.69	729.69			288		Pelagic	PreservedSpecimen		CRU-4397		GBIF		http://mczbase.mcz.harvard.edu/guid/MCZ:IZ:CRU-4397
Animalia	Chordata				Teleostei						Myctophiformes					Myctophidae			Bolinichthys		Bolinichthys photothorax (Parr, 1928)	Bolinichthys photothorax	Parr, 1928	Woods Hole Oceanographic Institution	MCZ	1973	1973-09-29/1973-09-30	2	Atlantis II R/V Cruise 78	12.28	-59.49	240	240	240			RHB 2965	Trawl - 10' IKMWT	Pelagic	PreservedSpecimen		123952		GBIF		http://mczbase.mcz.harvard.edu/guid/MCZ:Ich:123952
Animalia	Chordata				Teleostei						Myctophiformes					Myctophidae			Bolinichthys		Bolinichthys photothorax (Parr, 1928)	Bolinichthys photothorax	Parr, 1928	Woods Hole Oceanographic Institution	MCZ	1973	1973-10-05	2	Atlantis II R/V Cruise 78	13.11	-58.51	260	260	260			RHB 2968	Trawl - 10' IKMWT	Pelagic	PreservedSpecimen		123953		GBIF		http://mczbase.mcz.harvard.edu/guid/MCZ:Ich:123953
Animalia	Chordata				Teleostei						Myctophiformes					Myctophidae			Bolinichthys		Bolinichthys photothorax (Parr, 1928)	Bolinichthys photothorax	Parr, 1928	Woods Hole Oceanographic Institution	MCZ	1973	1973-10-05	2	Atlantis II R/V Cruise 78	13.11	-58.39	257.5	257.5	257.5			RHB 2969	Trawl - 10' IKMWT	Pelagic	PreservedSpecimen		123954		GBIF		http://mczbase.mcz.harvard.edu/guid/MCZ:Ich:123954
Animalia	Chordata				Teleostei						Myctophiformes					Myctophidae			Bolinichthys		Bolinichthys photothorax (Parr, 1928)	Bolinichthys photothorax	Parr, 1928	Woods Hole Oceanographic Institution	MCZ	1973	1973-10-06	1	Atlantis II R/V Cruise 78	13.24	-56.51	225	225	225			RHB 2972	Trawl - 10' IKMWT	Pelagic	PreservedSpecimen		123955		GBIF		http://mczbase.mcz.harvard.edu/guid/MCZ:Ich:123955
Animalia	Chordata				Teleostei						Myctophiformes					Myctophidae			Bolinichthys		Bolinichthys supralateralis (Parr, 1928)	Bolinichthys supralateralis	Parr, 1928	Woods Hole Oceanographic Institution	MCZ	1973	1973-09-29	2	Atlantis II R/V Cruise 78	12.16	-59.41	245	245	245			RHB 2964	Trawl - 10' IKMWT	Pelagic	PreservedSpecimen		123765		GBIF		http://mczbase.mcz.harvard.edu/guid/MCZ:Ich:123765
Animalia	Chordata				Teleostei						Myctophiformes					Myctophidae			Bolinichthys		Bolinichthys supralateralis (Parr, 1928)	Bolinichthys supralateralis	Parr, 1928	Woods Hole Oceanographic Institution	MCZ	1973	1973-09-29/1973-09-30	1	Atlantis II R/V Cruise 78	12.28	-59.49	240	240	240			RHB 2965	Trawl - 10' IKMWT	Pelagic	PreservedSpecimen		123766		GBIF		http://mczbase.mcz.harvard.edu/guid/MCZ:Ich:123766
Animalia	Chordata				Teleostei						Myctophiformes					Myctophidae			Bolinichthys		Bolinichthys supralateralis (Parr, 1928)	Bolinichthys supralateralis	Parr, 1928	Woods Hole Oceanographic Institution	MCZ	1973	1973-10-04	4	Atlantis II R/V Cruise 78	13.08	-58.58	280	280	280			RHB 2967	Trawl - 10' IKMWT	Pelagic	PreservedSpecimen		123767		GBIF		http://mczbase.mcz.harvard.edu/guid/MCZ:Ich:123767
Animalia	Chordata				Teleostei						Myctophiformes					Myctophidae			Bolinichthys		Bolinichthys supralateralis (Parr, 1928)	Bolinichthys supralateralis	Parr, 1928	Woods Hole Oceanographic Institution	MCZ	1973	1973-10-05	1	Atlantis II R/V Cruise 78	13.11	-58.51	260	260	260			RHB 2968	Trawl - 10' IKMWT	Pelagic	PreservedSpecimen		123768		GBIF		http://mczbase.mcz.harvard.edu/guid/MCZ:Ich:123768
Animalia	Chordata				Teleostei						Pleuronectiformes					Bothidae					Bothidae Smitt, 1892	Bothidae sp.	Smitt, 1892	Karsten E. Hartel, Christopher P. Kenaley	MCZ	1983	1983-02-08	15	R/V Columbus Iselin	13.0067	-57.3867	250	250	250			CI8307-15	RMT-10	Pelagic	PreservedSpecimen		160038		GBIF		http://mczbase.mcz.harvard.edu/guid/MCZ:Ich:160038
Animalia	Chordata				Teleostei						Pleuronectiformes					Bothidae					Bothidae	Bothidae sp.	Smitt, 1892	Sally L. Richardson	MCZ	1973	1973-09-29	9	Atlantis II R/V Cruise 78	12.16	-59.41	245	245	245			RHB 2964	Trawl - 10' IKMWT	Pelagic	PreservedSpecimen		78341		GBIF		http://mczbase.mcz.harvard.edu/guid/MCZ:Ich:78341
Animalia	Chordata				Teleostei						Pleuronectiformes					Bothidae					Bothidae	Bothidae sp.	Smitt, 1892	Sally L. Richardson	MCZ	1973	1973-10-04	2	Atlantis II R/V Cruise 78	13.08	-58.58	280	280	280			RHB 2967	Trawl - 10' IKMWT	Pelagic	PreservedSpecimen		78342		GBIF		http://mczbase.mcz.harvard.edu/guid/MCZ:Ich:78342
Animalia	Chordata				Teleostei						Pleuronectiformes					Bothidae					Bothidae	Bothidae sp.	Smitt, 1892	Sally L. Richardson	MCZ	1973	1973-10-05	4	Atlantis II R/V Cruise 78	13.11	-58.39	257.5	257.5	257.5			RHB 2969	Trawl - 10' IKMWT	Pelagic	PreservedSpecimen		78343		GBIF		http://mczbase.mcz.harvard.edu/guid/MCZ:Ich:78343
Animalia	Chordata				Teleostei						Pleuronectiformes					Bothidae					Bothidae	Bothidae sp.	Smitt, 1892	Sally L. Richardson	MCZ	1973	1973-10-06	1	Atlantis II R/V Cruise 78	13.24	-56.51	225	225	225			RHB 2972	Trawl - 10' IKMWT	Pelagic	PreservedSpecimen		78344		GBIF		http://mczbase.mcz.harvard.edu/guid/MCZ:Ich:78344
Animalia	Chordata				Teleostei						Pleuronectiformes					Bothidae			Bothus		Bothus	Bothus sp.	Rafinesque, 1809	Sally L. Richardson	MCZ	1973	1973-09-29/1973-09-30	7	Atlantis II R/V Cruise 78	12.28	-59.49	240	240	240			RHB 2965	Trawl - 10' IKMWT	Pelagic	PreservedSpecimen		77409		GBIF		http://mczbase.mcz.harvard.edu/guid/MCZ:Ich:77409
Animalia	Chordata				Teleostei						Pleuronectiformes					Bothidae			Bothus		Bothus	Bothus sp.	Rafinesque, 1809	Sally L. Richardson	MCZ	1973	1973-10-05	1	Atlantis II R/V Cruise 78	13.11	-58.51	260	260	260			RHB 2968	Trawl - 10' IKMWT	Pelagic	PreservedSpecimen		77410		GBIF		http://mczbase.mcz.harvard.edu/guid/MCZ:Ich:77410
Animalia	Chordata				Teleostei						Pleuronectiformes					Bothidae			Bothus		Bothus	Bothus sp.	Rafinesque, 1809	Sally L. Richardson	MCZ	1973	1973-09-30	14	Atlantis II R/V Cruise 78	12.36	-59.58	247.5	247.5	247.5			RHB 2966	Trawl - 10' IKMWT	Pelagic	PreservedSpecimen		77429		GBIF		http://mczbase.mcz.harvard.edu/guid/MCZ:Ich:77429
Animalia	Chordata				Teleostei						Pleuronectiformes					Bothidae			Bothus		Bothus	Bothus sp.	Rafinesque, 1810	Sally L. Richardson	MCZ	1973	1973-10-05/1973-10-06	1	Atlantis II R/V Cruise 78	13.21	-56.58	225	225	225			RHB 2971	Trawl - 10' IKMWT	Pelagic	PreservedSpecimen		77463		GBIF		http://mczbase.mcz.harvard.edu/guid/MCZ:Ich:77463
Animalia	Arthropoda				Malacostraca						Decapoda					Axiidae			Bouvieraxius		Axiopsis longipes Bouvier, 1905	Bouvieraxius longipes	Bouvier, 1905	Thomas A. Biffar	MCZ	1879	1879-03-10	1	USCSS Blake	13.0433	-59.6292	224.94	224.94	224.94			297		Benthic	PreservedSpecimen		81443		GBIF		http://mczbase.mcz.harvard.edu/guid/MCZ:IZ:81443
Animalia	Arthropoda				Malacostraca						Decapoda			Brachyura							Crab, unknown sp.	Brachyura sp.	Latreille, 1802			2012	2012-06-03	1	RV Atlantis AT21-02	13.7668	-57.5335	4743	4743	4743				ROV Jason II	Benthic	PreservedSpecimen			Cruise Report: ATLANTIS 21-02 NSF #OCE-1031050. AT 21-02 (Van Dover, Chief Scientist). http://dmoserv3.whoi.edu/data_docs/SEEPC/AT21-02_CruiseREPORT.pdf	Atlantis 21-02 Cruise Binder
Animalia	Arthropoda				Malacostraca						Decapoda			Brachyura							Crab, unknown sp.	Brachyura sp.	Latreille, 1802			2012	2012-06-13	1	RV Atlantis AT21-02	11.3864	-58.2555	1668	1668	1668				ROV Jason II	Benthic	PreservedSpecimen			Cruise Report: ATLANTIS 21-02 NSF #OCE-1031050. AT 21-02 (Van Dover, Chief Scientist). http://dmoserv3.whoi.edu/data_docs/SEEPC/AT21-02_CruiseREPORT.pdf	Atlantis 21-02 Cruise Binder
Animalia	Chordata				Teleostei						Perciformes					Bramidae			Brama		Brama	Brama sp.	Bloch & Schneider, 1801	David G. Smith	MCZ	1973	1973-09-29/1973-09-30	1	Atlantis II R/V Cruise 78	12.28	-59.49	240	240	240			RHB 2965	Trawl - 10' IKMWT	Pelagic	PreservedSpecimen		76252		GBIF		http://mczbase.mcz.harvard.edu/guid/MCZ:Ich:76252
Animalia	Chordata				Teleostei						Gadiformes					Bregmacerotidae			Bregmaceros		Bregmaceros atlanticus Goode & Bean, 1886	Bregmaceros atlanticus	Goode & Bean, 1886	Antony S. Harold	MCZ	1973	1973-10-04	1	Atlantis II R/V Cruise 78	13.08	-58.58	280	280	280			RHB 2967	Trawl - 10' IKMWT	Pelagic	PreservedSpecimen		109169		GBIF		http://mczbase.mcz.harvard.edu/guid/MCZ:Ich:109169
Animalia	Chordata				Teleostei						Gadiformes					Bregmacerotidae			Bregmaceros		Bregmaceros atlanticus Goode & Bean, 1886	Bregmaceros atlanticus	Goode & Bean, 1886	Antony S. Harold	MCZ	1973	1973-10-05	3	Atlantis II R/V Cruise 78	13.11	-58.39	257.5	257.5	257.5			RHB 2969	Trawl - 10' IKMWT	Pelagic	PreservedSpecimen		109170		GBIF		http://mczbase.mcz.harvard.edu/guid/MCZ:Ich:109170
Animalia	Chordata				Teleostei						Gadiformes					Bregmacerotidae			Bregmaceros		Bregmaceros atlanticus Goode & Bean, 1886	Bregmaceros atlanticus	Goode & Bean, 1886	Woods Hole Oceanographic Institution	MCZ	1973	1973-09-29	1	Atlantis II R/V Cruise 78	12.16	-59.41	245	245	245			RHB 2964	Trawl - 10' IKMWT	Pelagic	PreservedSpecimen		168273		GBIF		http://mczbase.mcz.harvard.edu/guid/MCZ:Ich:168273
Animalia	Chordata				Teleostei						Gadiformes					Bregmacerotidae			Bregmaceros		Bregmaceros atlanticus Goode & Bean, 1886	Bregmaceros atlanticus	Goode & Bean, 1886	Woods Hole Oceanographic Institution	MCZ	1973	1973-09-29/1973-09-30	2	Atlantis II R/V Cruise 78	12.28	-59.49	240	240	240			RHB 2965	Trawl - 10' IKMWT	Pelagic	PreservedSpecimen		168275		GBIF		http://mczbase.mcz.harvard.edu/guid/MCZ:Ich:168275
Animalia	Chordata				Teleostei						Gadiformes					Bregmacerotidae			Bregmaceros		Bregmaceros	Bregmaceros sp.	Thompson, 1840	Antony S. Harold	MCZ	1973	1973-09-30	1	Atlantis II R/V Cruise 78	12.36	-59.58	247.5	247.5	247.5			RHB 2966	Trawl - 10' IKMWT	Pelagic	PreservedSpecimen		109026		GBIF		http://mczbase.mcz.harvard.edu/guid/MCZ:Ich:109026
Animalia	Chordata				Teleostei						Gadiformes					Bregmacerotidae			Bregmaceros		Bregmaceros	Bregmaceros sp.	Thompson, 1840	Antony S. Harold	MCZ	1973	1973-10-05	1	Atlantis II R/V Cruise 78	13.11	-58.51	260	260	260			RHB 2968	Trawl - 10' IKMWT	Pelagic	PreservedSpecimen		109027		GBIF		http://mczbase.mcz.harvard.edu/guid/MCZ:Ich:109027
Animalia	Chordata				Teleostei						Gadiformes					Bregmacerotidae			Bregmaceros		Bregmaceros	Bregmaceros sp.	Thompson, 1840	Antony S. Harold	MCZ	1973	1973-09-29/1973-09-30	2	Atlantis II R/V Cruise 78	12.28	-59.49	240	240	240			RHB 2965	Trawl - 10' IKMWT	Pelagic	PreservedSpecimen		109083		GBIF		http://mczbase.mcz.harvard.edu/guid/MCZ:Ich:109083
Animalia	Chordata				Teleostei						Gadiformes					Bregmacerotidae			Bregmaceros		Bregmaceros	Bregmaceros sp.	Thompson, 1840	Antony S. Harold	MCZ	1983	1983-02-08	1	R/V Columbus Iselin	13.0067	-57.3867	250	250	250			CI8307-15	RMT-10	Pelagic	PreservedSpecimen		109052		GBIF		http://mczbase.mcz.harvard.edu/guid/MCZ:Ich:109052
Animalia	Mollusca				Gastropoda						Neogastropoda					Buccinidae					Buccinidae	Buccinidae sp.	Rafinesque, 1815	[no agent data]	MCZ	1879	1879-03-05	1	USCSS Blake	13.0139	-59.6056	382.22	382.22	382.22			274		Benthic	PreservedSpecimen		295413		GBIF		http://mczbase.mcz.harvard.edu/guid/MCZ:Mala:295413
Animalia	Mollusca				Gastropoda			Caenogastropoda			Neogastropoda					Buccinidae	Buccinoidea				Buccinidae	Buccinidae sp.	Rafinesque, 1815		USNM	1964	1964-09-20	6		13.033	-59.567	247	201	224	230				Benthic	PreservedSpecimen		USNM 811347		OBIS		http://n2t.net/ark:/65665/395ad06cd-b89f-4cc8-9344-72a8d4128fd3		c164090b-1563-40ce-bc51-19b19b1eb225	89e23fc8-3f61-4480-9de3-358fe6eefe0b
Animalia	Annelida				Polychaeta						Phyllodocida					Nautiliniellidae					Nautiliniellid sp.	Calamyzinae sp.	Hartmann-Schröder, 1971			2012	2012-06-09	6	RV Atlantis AT21-02	13.7501	-57.4668	4841	4841	4841				ROV Jason II	Benthic	PreservedSpecimen			Cruise Report: ATLANTIS 21-02 NSF #OCE-1031050. AT 21-02 (Van Dover, Chief Scientist). http://dmoserv3.whoi.edu/data_docs/SEEPC/AT21-02_CruiseREPORT.pdf	Atlantis 21-02 Cruise Binder
Animalia	Arthropoda				Malacostraca						Decapoda					Calappidae					Calappidae	Calappidae sp.	De Haan, 1833		USNM	1964	1964-09-20	1	RV Oregon	13	-59.55	320	320	320			5018	Trawl	Benthic	PreservedSpecimen		USNM 1443113		GBIF		http://n2t.net/ark:/65665/370efebc9-d942-4600-8f57-e670c42952d1
Animalia	Arthropoda				Malacostraca						Decapoda					Calappidae					Calappidae	Calappidae sp.	De Haan, 1833	[no agent data]	MCZ	1879	1879-03-06	1	USCSS Blake	12.9133	-59.6083	526.69	526.69	526.69			281		Benthic	PreservedSpecimen		74720		GBIF		http://mczbase.mcz.harvard.edu/guid/MCZ:IZ:74720
Animalia	Cnidaria	Anthozoa			Octocorallia						Malacalcyonacea					Acanthogorgiidae			Calicogorgia		Calicogorgia	Calicogorgia sp.	Thomson & Henderson, 1906	Addison E. Verrill	YPM	1879	1879-03-06	1	USCSS Blake	12.9133	-59.6083	527	527	527					Benthic	PreservedSpecimen		YPM IZ 005921.CN		GBIF		http://collections.peabody.yale.edu/search/Record/YPM-IZ-005921.CN
Animalia	Mollusca				Gastropoda			Vetigastropoda			Trochida					Calliostomatidae	Trochoidea	Calliostomatinae	Calliostoma		Calliostoma aurora	Calliostoma aurora	Dall, 1888		USNM	1879	1879-03-10	1	USCSS Blake	13.0833	-59.6611	256	256	256	242		299		Benthic	PreservedSpecimen		USNM 95005		OBIS/GBIF		http://n2t.net/ark:/65665/38334b8c5-99e2-4efb-bb28-ca08c901cb32		03a7e103-75a8-44d9-9223-8ece0f174f5a	89e23fc8-3f61-4480-9de3-358fe6eefe0b
Animalia	Mollusca				Gastropoda						Trochida					Margaritidae			Callogaza		Callogaza watsoni Dall, 1881	Callogaza watsoni	Dall, 1881	[no agent data]	MCZ	1879	1879-03-10	1	USCSS Blake	13.0833	-59.655	256.03	256.03	256.03			299		Benthic	PreservedSpecimen		104683		GBIF		http://mczbase.mcz.harvard.edu/guid/MCZ:Mala:104683
Animalia	Mollusca				Bivalvia			Autobranchia	Heteroconchia	Euheterodonta	Venerida	Imparidentia				Vesicomyidae	Glossoidea	Pliocardiinae	Callogonia		Callocardia (callogonia) leeana	Callogonia leeana	Dall, 1889		USNM	1887	1887-12-05	14	RV Albatross	11.6667	-58.55	1609	1609	1609	1391		2754		Benthic	PreservedSpecimen		USNM 95423		OBIS		http://n2t.net/ark:/65665/3233ee333-3274-44eb-824b-fd7c3e6a4eef		0c651580-549d-42b9-ad97-f29e0a17b6e1	89e23fc8-3f61-4480-9de3-358fe6eefe0b
Animalia	Cnidaria	Anthozoa			Octocorallia						Scleralcyonacea					Primnoidae			Callogorgia		Callogorgia americana	Callogorgia americana	Cairns & Bayer, 2002	Stephen D. Cairns	MCZ	1879	1879-03-06	1	USCSS Blake	12.9133	-59.6083	527	527	527	443		281		Benthic	PreservedSpecimen	NOAA_DSCRTP:895949	CNID-4819		OBIS/GBIF		https://www.ncei.noaa.gov/erddap/tabledap/deep_sea_corals.csv?ShallowFlag%2CDatasetID%2CCatalogNumber%2CSampleID%2CCitation%2CRepository%2CScientificName%2CVernacularNameCategory%2CTaxonRank%2CIdentificationQualifier%2CLocality%2Clatitude%2Clongitude%2CDepthInMeters%2CDepthMethod%2CObservationDate%2CSurveyID%2CStation%2CEventID%2CSamplingEquipment%2CLocationAccuracy%2CRecordType%2CDataProvider&Ca…	http://mczbase.mcz.harvard.edu/guid/MCZ:IZ:CNID-4819	233bfd6e-7244-4d25-bf50-cfb60d56cdb1	f5a4799e-dc24-4807-89d9-01da47d52e3b
Animalia	Cnidaria	Anthozoa			Octocorallia						Scleralcyonacea					Primnoidae			Callogorgia		Callogorgia americana Cairns & Bayer, 2002	Callogorgia americana	Cairns & Bayer, 2002		YPM	1879	1879-03-06	1	USCSS Blake	12.9133	-59.6083	527	527	527					Benthic	PreservedSpecimen		YPM IZ 005772.CN		GBIF		http://collections.peabody.yale.edu/search/Record/YPM-IZ-005772.CN
Animalia	Cnidaria	Anthozoa			Octocorallia						Scleralcyonacea					Primnoidae			Callogorgia		Callogorgia gracilis	Callogorgia gracilis	Milne Edwards & Haime, 1857		MCZ	1879	1879-03-10	1	USCSS Blake	13.0578	-59.6278	219	219	219	316		298		Benthic	PreservedSpecimen	NOAA_DSCRTP:895935	CNID-4796		OBIS/GBIF		https://www.ncei.noaa.gov/erddap/tabledap/deep_sea_corals.csv?ShallowFlag%2CDatasetID%2CCatalogNumber%2CSampleID%2CCitation%2CRepository%2CScientificName%2CVernacularNameCategory%2CTaxonRank%2CIdentificationQualifier%2CLocality%2Clatitude%2Clongitude%2CDepthInMeters%2CDepthMethod%2CObservationDate%2CSurveyID%2CStation%2CEventID%2CSamplingEquipment%2CLocationAccuracy%2CRecordType%2CDataProvider&Ca…	http://mczbase.mcz.harvard.edu/guid/MCZ:IZ:CNID-4796	2bc24cfc-70e3-41b4-a005-7bec5c77c73f	f5a4799e-dc24-4807-89d9-01da47d52e3b
Animalia	Cnidaria	Anthozoa			Octocorallia						Scleralcyonacea					Primnoidae			Callogorgia		Callogorgia	Callogorgia sp.	Gray, 1858	Cairns, Stephen D., Smithsonian Institution, National Museum of Natural History	USNM	1989	1989-04-18	1	Johnson Sea Link II DSR/V	13.0117	-59.6589	444	444	444			JSL-II-1733	HOV	Benthic	PreservedSpecimen		USNM 1123196		GBIF		http://n2t.net/ark:/65665/3fedf20fe-ce99-4575-a675-3bb6c25c19fe
Animalia	Cnidaria	Anthozoa			Octocorallia						Scleralcyonacea					Primnoidae			Callogorgia		Callogorgia	Callogorgia sp.	Gray, 1858		MCZ	1879	1879-03-06	1	USCSS Blake	12.9133	-59.6083	527	527	527	443		281		Benthic	PreservedSpecimen	NOAA_DSCRTP:896255	60133		OBIS/GBIF		https://www.ncei.noaa.gov/erddap/tabledap/deep_sea_corals.csv?ShallowFlag%2CDatasetID%2CCatalogNumber%2CSampleID%2CCitation%2CRepository%2CScientificName%2CVernacularNameCategory%2CTaxonRank%2CIdentificationQualifier%2CLocality%2Clatitude%2Clongitude%2CDepthInMeters%2CDepthMethod%2CObservationDate%2CSurveyID%2CStation%2CEventID%2CSamplingEquipment%2CLocationAccuracy%2CRecordType%2CDataProvider&Ca…	https://mczbase.mcz.harvard.edu/guid/handler.cfm?catalog=MCZ:IZ:60133	61b274cb-063f-4dce-8883-dcea7e173bcd	f5a4799e-dc24-4807-89d9-01da47d52e3b
Animalia	Echinodermata				Echinoidea						Cidaroida					Cidaridae			Calocidaris		Calocidaris micans (Mortensen, 1903)	Calocidaris micans	Mortensen, 1903	[no agent data]	MCZ	1879	1879-03-10	4	USCSS Blake	13.0433	-59.6292	224.94	224.94	224.94			297		Benthic	PreservedSpecimen		ECH-283		GBIF		http://mczbase.mcz.harvard.edu/guid/MCZ:IZ:ECH-283
Animalia	Mollusca				Bivalvia						Venerida					Vesicomyidae			Calyptogena		Calyptogena n. sp.	Calyptogena sp.	Dall, 1891			1992			RV Le Nadir	13.8169	-57.6335	4930	4930	4930				HOV Nautile	Benthic	PreservedSpecimen			Olu, Karine, Sophie Lance, Myriam Sibuet, Pierre Henry, Aline Fiala-Médioni, and Alain Dinet. 1997. "Cold seep communities as indicators of fluid expulsion patterns through mud volcanoes seaward of the Barbados accretionary prism." Deep Sea Research Part I: Oceanographic Research Papers 44 (5): 811-841.	Literature
Animalia	Chordata				Teleostei						Tetraodontiformes					Tetraodontidae			Canthigaster		Canthigaster rostrata (Bloch, 1786)	Canthigaster rostrata	Bloch, 1786	David G. Smith	MCZ	1973	1973-10-05	1	Atlantis II R/V Cruise 78	13.11	-58.39	257.5	257.5	257.5			RHB 2969	Trawl - 10' IKMWT	Pelagic	PreservedSpecimen		88000		GBIF		http://mczbase.mcz.harvard.edu/guid/MCZ:Ich:88000
Animalia	Annelida				Polychaeta											Capitellidae					Capitellid sp.	Capitellidae sp.	Grube, 1862			2012	2012-06-16	4	RV Atlantis AT21-02	11.4131	-58.3264	1327	1327	1327				ROV Jason II	Benthic	PreservedSpecimen			Cruise Report: ATLANTIS 21-02 NSF #OCE-1031050. AT 21-02 (Van Dover, Chief Scientist). http://dmoserv3.whoi.edu/data_docs/SEEPC/AT21-02_CruiseREPORT.pdf	Atlantis 21-02 Cruise Binder
Animalia	Chordata				Teleostei						Ophidiiformes					Carapidae			Carapus		Carapus bermudensis (Jones, 1874)	Carapus bermudensis	Jones, 1874	John E. Olney	MCZ	1973	1973-09-29/1973-09-30	1	Atlantis II R/V Cruise 78	12.28	-59.49	240	240	240			RHB 2965	Trawl - 10' IKMWT	Pelagic	PreservedSpecimen		69114		GBIF		http://mczbase.mcz.harvard.edu/guid/MCZ:Ich:69114
Animalia	Arthropoda				Malacostraca						Decapoda					Carcinidae			Carcinus		Megalopa sp.	Carcinus sp.	Leach, 1814			2012	2012-06-08	1	RV Atlantis AT21-02	13.8169	-57.6335	4930	4930	4930				ROV Jason II	Benthic	PreservedSpecimen			Cruise Report: ATLANTIS 21-02 NSF #OCE-1031050. AT 21-02 (Van Dover, Chief Scientist). http://dmoserv3.whoi.edu/data_docs/SEEPC/AT21-02_CruiseREPORT.pdf	Atlantis 21-02 Cruise Binder
Animalia	Arthropoda				Malacostraca						Decapoda					Carcinidae			Megalopa		Megalopa sp.	Carcinus sp.	Leach, 1814			2012	2012-06-13	1	RV Atlantis AT21-02	11.3864	-58.2555	1668	1668	1668				ROV Jason II	Benthic	PreservedSpecimen			Cruise Report: ATLANTIS 21-02 NSF #OCE-1031050. AT 21-02 (Van Dover, Chief Scientist). http://dmoserv3.whoi.edu/data_docs/SEEPC/AT21-02_CruiseREPORT.pdf	Atlantis 21-02 Cruise Binder
Animalia	Mollusca				Bivalvia						Cardiida					Cardiidae					Clam sp.	Cardiidae sp.	Lamarck, 1809			2012	2012-06-16	5	RV Atlantis AT21-02	11.4131	-58.3264	1327	1327	1327				ROV Jason II	Benthic	PreservedSpecimen			Cruise Report: ATLANTIS 21-02 NSF #OCE-1031050. AT 21-02 (Van Dover, Chief Scientist). http://dmoserv3.whoi.edu/data_docs/SEEPC/AT21-02_CruiseREPORT.pdf	Atlantis 21-02 Cruise Binder
Animalia	Echinodermata				Crinoidea						Comatulida					Antedonidae			Caryometra		Caryometra alope AH Clark, 1940	Caryometra alope	AH Clark, 1940	Messing, Charles Garrett, NOVA Southeastern University (UNITED STATES)	USNM	1989	1989-04-16	1	Johnson Sea Link II DSR/V	13.2583	-59.7631	874	874	874			JSL-II-1729	HOV	Benthic	PreservedSpecimen		USNM 1470297		GBIF		http://n2t.net/ark:/65665/33c4011d5-1aeb-49fb-9211-6467d54d2b9c
Animalia	Echinodermata				Crinoidea						Comatulida					Antedonidae			Caryometra		Caryometra spinosa AH Clark, 1940	Caryometra spinosa	AH Clark, 1940	Messing, Charles Garrett, NOVA Southeastern University (UNITED STATES)	USNM	1989	1989-04-20	1	Johnson Sea Link II DSR/V	13.2517	-59.7511	749	749	749			JSL-II-1737.7	HOV	Benthic	PreservedSpecimen		USNM 1470102		GBIF		http://n2t.net/ark:/65665/3e5f066e7-4f70-4a04-b0d4-917f7498cedf
Animalia	Cnidaria	Anthozoa			Hexacorallia						Scleractinia					Caryophylliidae			Caryophyllia	Caryophyllia (Caryophyllia)	Caryophyllia ambrosia caribbeana Cairns, 1979	Caryophyllia (Caryophyllia) ambrosia caribbeana	Cairns, 1979							13.01	-59.61	382	382	382	445				Benthic	HumanObservation	Hexacorals_Fautin_028351			OBIS/GBIF		https://www.gbif.org/occurrence/2520708491	https://api.obis.org/v3/occurrence/e20ce378-f2cf-485c-baf5-348eb19254c0	e20ce378-f2cf-485c-baf5-348eb19254c0	c380d2c9-98b3-48cf-af6c-56a88b81f1a4
Animalia	Cnidaria	Anthozoa			Hexacorallia						Scleractinia					Caryophylliidae			Caryophyllia		Caryophyllia antillarum Pourtalès, 1874	Caryophyllia (Caryophyllia) antillarum	Pourtalès, 1874	[no agent data]	MCZ	1879	1879-03-09	4	USCSS Blake	13.2383	-59.6694	250.55	250.55	250.55			294		Benthic	PreservedSpecimen	CNID-5477-g	169258		GBIF		http://mczbase.mcz.harvard.edu/guid/MCZ:IZ:CNID-5477-g	http://mczbase.mcz.harvard.edu/guid/MCZ:IZ:169258
Animalia	Cnidaria	Anthozoa			Hexacorallia						Scleractinia					Caryophylliidae			Caryophyllia		Caryophyllia antillarum Pourtalès, 1874	Caryophyllia (Caryophyllia) antillarum	Pourtalès, 1874	[no agent data]	MCZ	1879	1879-03-08	2	USCSS Blake	13.1903	-59.7597	729.69	729.69	729.69			BL-288		Benthic	PreservedSpecimen		169259		OBIS/GBIF		http://mczbase.mcz.harvard.edu/guid/MCZ:IZ:169259		d5cdc789-514e-4afb-aa29-7ad7188a9bef	c380d2c9-98b3-48cf-af6c-56a88b81f1a4
Animalia	Cnidaria	Anthozoa			Hexacorallia						Scleractinia					Caryophylliidae			Caryophyllia	Caryophyllia (Caryophyllia)	Caryophyllia (Caryophyllia) barbadensis	Caryophyllia (Caryophyllia) barbadensis	Cairns, 1979		MCZ	1879	1879-03-09	1	USCSS Blake	13.2383	-59.6694	251	251	251	217		294		Benthic	PreservedSpecimen	NOAA_DSCRTP:896037	CNID-5477-g		OBIS/GBIF		https://www.ncei.noaa.gov/erddap/tabledap/deep_sea_corals.csv?ShallowFlag%2CDatasetID%2CCatalogNumber%2CSampleID%2CCitation%2CRepository%2CScientificName%2CVernacularNameCategory%2CTaxonRank%2CIdentificationQualifier%2CLocality%2Clatitude%2Clongitude%2CDepthInMeters%2CDepthMethod%2CObservationDate%2CSurveyID%2CStation%2CEventID%2CSamplingEquipment%2CLocationAccuracy%2CRecordType%2CDataProvider&Ca…		6c813987-1901-4f59-8380-7460e95284e5	f5a4799e-dc24-4807-89d9-01da47d52e3b
Animalia	Cnidaria	Anthozoa			Hexacorallia						Scleractinia					Caryophylliidae			Caryophyllia	Caryophyllia (Caryophyllia)	Caryophyllia (Caryophyllia) berteriana	Caryophyllia (Caryophyllia) berteriana	Duchassaing, 1850	Cairns, Stephen D.	USNM	1989	1989-04-10	2	Johnson Sea Link DSR/V	13.2519	-59.6739	226	226	226	256		JSL-II-1720	HOV	Benthic	PreservedSpecimen	NOAA_DSCRTP:619838	USNM 94725		OBIS/GBIF		https://www.ncei.noaa.gov/erddap/tabledap/deep_sea_corals.csv?ShallowFlag%2CDatasetID%2CCatalogNumber%2CSampleID%2CCitation%2CRepository%2CScientificName%2CVernacularNameCategory%2CTaxonRank%2CIdentificationQualifier%2CLocality%2Clatitude%2Clongitude%2CDepthInMeters%2CDepthMethod%2CObservationDate%2CSurveyID%2CStation%2CEventID%2CSamplingEquipment%2CLocationAccuracy%2CRecordType%2CDataProvider&Ca…	http://n2t.net/ark:/65665/3e7c8c1d3-9e7f-4c4a-b1d7-2fe307deeea4	e1479d44-3d20-4179-ae5b-c6ad5e04d02f	f5a4799e-dc24-4807-89d9-01da47d52e3b
Animalia	Cnidaria	Anthozoa			Hexacorallia						Scleractinia					Caryophylliidae			Caryophyllia	Caryophyllia (Caryophyllia)	Caryophyllia (Caryophyllia) berteriana	Caryophyllia (Caryophyllia) berteriana	Duchassaing, 1850	Cairns, Stephen D.	USNM	1964	1964-09-20	14	RV Oregon	13.03	-59.57	247	201	224	230		5015		Benthic	PreservedSpecimen	NOAA_DSCRTP:3860	USNM 49030		OBIS/GBIF		https://www.ncei.noaa.gov/erddap/tabledap/deep_sea_corals.csv?ShallowFlag%2CDatasetID%2CCatalogNumber%2CSampleID%2CCitation%2CRepository%2CScientificName%2CVernacularNameCategory%2CTaxonRank%2CIdentificationQualifier%2CLocality%2Clatitude%2Clongitude%2CDepthInMeters%2CDepthMethod%2CObservationDate%2CSurveyID%2CStation%2CEventID%2CSamplingEquipment%2CLocationAccuracy%2CRecordType%2CDataProvider&Ca…	http://n2t.net/ark:/65665/38c984f17-15fe-4339-8e14-98c94e511b47	de5309ab-d325-41bf-9cd4-d7681802b35a	f5a4799e-dc24-4807-89d9-01da47d52e3b
Animalia	Cnidaria	Anthozoa			Hexacorallia						Scleractinia					Caryophylliidae			Caryophyllia		Caryophyllia smithii Stokes & Broderip, 1828	Caryophyllia (Caryophyllia) smithii	Stokes & Broderip, 1828	[no agent data]	MCZ	1879	1879-03-05	1	USCSS Blake	13.0139	-59.6056	382.22	382.22	382.22			274		Benthic	PreservedSpecimen		CNID-3840		GBIF		http://mczbase.mcz.harvard.edu/guid/MCZ:IZ:CNID-3840
Animalia	Cnidaria	Anthozoa			Hexacorallia						Scleractinia					Caryophylliidae			Caryophyllia	Caryophyllia (Caryophyllia)	Caryophyllia zopyros	Caryophyllia (Caryophyllia) zopyros	Cairns, 1979	Stephen D. Cairns	MCZ	1879	1879-03-09			13.24	-59.67	249	249	249	217		294		Benthic	PreservedSpecimen	Hexacorals_Fautin_037169	CNID-5477-c		OBIS/GBIF		http://mczbase.mcz.harvard.edu/guid/MCZ:IZ:CNID-5477-c		6605ecc6-43c1-48bb-94ac-2782b4b861f0	c380d2c9-98b3-48cf-af6c-56a88b81f1a4
Animalia	Arthropoda	Crustacea			Malacostraca		Multicrustacea	Eumalacostraca			Decapoda	Eucarida	Pleocyemata	Anomura		Paguridae	Paguroidea		Catapaguroides		Catapaguroides microps	Catapaguroides microps	A. Milne-Edwards & Bouvier, 1892	Lemaitre, Rafael	USNM	1887	1887-12-05	1	RV Albatross	11.6667	-58.55	1610	1610	1610	1391		2754	Trawl - Large Beam	Benthic	PreservedSpecimen		USNM 267531		OBIS		http://n2t.net/ark:/65665/30bfeb3fe-2d41-4c76-9bd6-226665842311		e22591af-dff8-4264-ae9e-acda084c0f9b	89e23fc8-3f61-4480-9de3-358fe6eefe0b
Animalia	Arthropoda				Malacostraca						Decapoda					Paguridae			Catapagurus		Catapagurus gracilis (S.I.Smith, 1881)	Catapagurus gracilis	Smith, 1881	[no agent data]	MCZ	1879	1879-03-10	1	USCSS Blake	13.0833	-59.655	256.03	256.03	256.03			299		Benthic	PreservedSpecimen		CRU-4025		GBIF		http://mczbase.mcz.harvard.edu/guid/MCZ:IZ:CRU-4025
Animalia	Arthropoda				Malacostraca						Decapoda					Paguridae			Catapagurus		Catapagurus gracilis var. intermedius A.Milne-Edwards & Bouvier, 1893	Catapagurus gracilis	Smith, 1881	Alphonse Milne-Edwards, Eugene Louis Bouvier	MCZ	1879	1879-03-10	3	USCSS Blake	13.0833	-59.655	256.03	256.03	256.03			299		Benthic	PreservedSpecimen		CRU-4027		GBIF		http://mczbase.mcz.harvard.edu/guid/MCZ:IZ:CRU-4027
Animalia	Arthropoda				Malacostraca						Decapoda					Paguridae			Catapagurus		Catapagurus sharreri A.Milne-Edwards, 1880	Catapagurus sharreri	A. Milne-Edwards, 1880	Alphonse Milne-Edwards	MCZ	1879	1879-03-09	1	USCSS Blake	13.2	-59.6833	365.76	365.76	365.76			291		Benthic	PreservedSpecimen		CRU-2722		GBIF		http://mczbase.mcz.harvard.edu/guid/MCZ:IZ:CRU-2722
Animalia	Arthropoda				Malacostraca						Decapoda					Paguridae			Catapagurus		Catapagurus sharreri A.Milne-Edwards, 1880	Catapagurus sharreri	A. Milne-Edwards, 1880	Alphonse Milne-Edwards	MCZ	1879	1879-03-10	1	USCSS Blake	13.0833	-59.655	256.03	256.03	256.03			299		Benthic	PreservedSpecimen		CRU-4029-a		GBIF		http://mczbase.mcz.harvard.edu/guid/MCZ:IZ:CRU-4029-a
Animalia	Arthropoda				Malacostraca						Decapoda					Paguridae			Catapagurus		Catapagurus sharreri A.Milne-Edwards, 1880	Catapagurus sharreri	A. Milne-Edwards, 1880	Alphonse Milne-Edwards	MCZ	1879	1879-03-10	5	USCSS Blake	13.0833	-59.655	256.03	256.03	256.03			299		Benthic	PreservedSpecimen		CRU-4029-b		GBIF		http://mczbase.mcz.harvard.edu/guid/MCZ:IZ:CRU-4029-b
Animalia	Chordata				Teleostei						Perciformes					Draconettidae			Centrodraco		Centrodraco acanthopoma (Regan, 1904)	Centrodraco acanthopoma	Regan, 1904	Karsten E. Hartel	MCZ	1879	1905-02-21	1	USCSS Blake	12.915	-59.6083	526.69	526.69	526.69			281		Benthic	PreservedSpecimen		27990		GBIF		http://mczbase.mcz.harvard.edu/guid/MCZ:Ich:27990
Animalia	Porifera				Demospongiae						Bubarida					Bubaridae			Bubaris		Bubaris rugosa	Ceratopsion rugosum	Schmidt, 1870		ZMA	1964			R/V Diadema	13.1	-59.4	324	208	208			1443	Dredge	Benthic	PreservedSpecimen		ZMA POR. 5361	van Soest, Rob, and Niels Stentoft. 1988. "Barbabos deep-water sponges." Studies on the Fauna of Curaçao and other Caribbean Islands 70 (1): 1-175.	Literature
Animalia	Chordata				Teleostei						Myctophiformes					Myctophidae			Ceratoscopelus		Ceratoscopelus warmingii Lütken, 1892	Ceratoscopelus warmingii	Lütken, 1892	Woods Hole Oceanographic Institution	MCZ	1973	1973-09-30	7	Atlantis II R/V Cruise 78	12.36	-59.58	247.5	247.5	247.5			RHB 2966	Trawl - 10' IKMWT	Pelagic	PreservedSpecimen		121768		GBIF		http://mczbase.mcz.harvard.edu/guid/MCZ:Ich:121768
Animalia	Chordata				Teleostei						Myctophiformes					Myctophidae			Ceratoscopelus		Ceratoscopelus warmingii Lütken, 1892	Ceratoscopelus warmingii	Lütken, 1892	Woods Hole Oceanographic Institution	MCZ	1973	1973-10-05	8	Atlantis II R/V Cruise 78	13.11	-58.51	260	260	260			RHB 2968	Trawl - 10' IKMWT	Pelagic	PreservedSpecimen		121769		GBIF		http://mczbase.mcz.harvard.edu/guid/MCZ:Ich:121769
Animalia	Chordata				Teleostei						Myctophiformes					Myctophidae			Ceratoscopelus		Ceratoscopelus warmingii Lütken, 1892	Ceratoscopelus warmingii	Lütken, 1892	Woods Hole Oceanographic Institution	MCZ	1973	1973-09-29/1973-09-30	2	Atlantis II R/V Cruise 78	12.28	-59.49	240	240	240			RHB 2965	Trawl - 10' IKMWT	Pelagic	PreservedSpecimen		122382		GBIF		http://mczbase.mcz.harvard.edu/guid/MCZ:Ich:122382
Animalia	Chordata				Teleostei						Myctophiformes					Myctophidae			Ceratoscopelus		Ceratoscopelus warmingii Lütken, 1892	Ceratoscopelus warmingii	Lütken, 1892	Woods Hole Oceanographic Institution	MCZ	1973	1973-10-04	13	Atlantis II R/V Cruise 78	13.08	-58.58	280	280	280			RHB 2967	Trawl - 10' IKMWT	Pelagic	PreservedSpecimen		122383		GBIF		http://mczbase.mcz.harvard.edu/guid/MCZ:Ich:122383
Animalia	Chordata				Teleostei						Myctophiformes					Myctophidae			Ceratoscopelus		Ceratoscopelus warmingii Lütken, 1892	Ceratoscopelus warmingii	Lütken, 1892	Woods Hole Oceanographic Institution	MCZ	1973	1973-10-05	7	Atlantis II R/V Cruise 78	13.11	-58.39	257.5	257.5	257.5			RHB 2969	Trawl - 10' IKMWT	Pelagic	PreservedSpecimen		122384		GBIF		http://mczbase.mcz.harvard.edu/guid/MCZ:Ich:122384
Animalia	Chordata				Teleostei						Myctophiformes					Myctophidae			Ceratoscopelus		Ceratoscopelus warmingii Lütken, 1892	Ceratoscopelus warmingii	Lütken, 1892	Woods Hole Oceanographic Institution	MCZ	1973	1973-10-05/1973-10-06	1	Atlantis II R/V Cruise 78	13.21	-56.58	225	225	225			RHB 2971	Trawl - 10' IKMWT	Pelagic	PreservedSpecimen		122385		GBIF		http://mczbase.mcz.harvard.edu/guid/MCZ:Ich:122385
Animalia	Chordata				Teleostei						Myctophiformes					Myctophidae			Ceratoscopelus		Ceratoscopelus warmingii Lütken, 1892	Ceratoscopelus warmingii	Lütken, 1892	Woods Hole Oceanographic Institution	MCZ	1973	1973-10-06	2	Atlantis II R/V Cruise 78	13.24	-56.51	225	225	225			RHB 2972	Trawl - 10' IKMWT	Pelagic	PreservedSpecimen		122386		GBIF		http://mczbase.mcz.harvard.edu/guid/MCZ:Ich:122386
Animalia	Chordata				Teleostei						Myctophiformes					Myctophidae			Ceratoscopelus		Ceratoscopelus warmingii Lütken, 1892	Ceratoscopelus warmingii	Lütken, 1892	James E. Craddock	MCZ	1983	1983-02-08	2	R/V Columbus Iselin	13.0067	-57.3867	250	250	250				RMT-10	Pelagic	PreservedSpecimen		96885		GBIF		http://mczbase.mcz.harvard.edu/guid/MCZ:Ich:96885
Animalia	Chordata				Teleostei						Myctophiformes					Myctophidae			Ceratoscopelus		Ceratoscopelus warmingii Lütken, 1892	Ceratoscopelus warmingii	Lütken, 1892	Woods Hole Oceanographic Institution	MCZ	1983	1983-02-08	9	R/V Columbus Iselin	13.0067	-57.3867	250	250	250				RMT-10	Pelagic	PreservedSpecimen		121919		GBIF		http://mczbase.mcz.harvard.edu/guid/MCZ:Ich:121919
Animalia	Arthropoda	Crustacea			Malacostraca		Multicrustacea	Eumalacostraca			Decapoda	Eucarida	Dendrobranchiata			Sergestidae	Sergestoidea		Challengerosergia		Sergia talismani	Challengerosergia talismani	Barnard, 1947	Judkins, D.	USNM	1966	1966-04-30	1	Atlantis II R/V Cruise 20	14.483	-59.067	275	275	275	3732				Pelagic	PreservedSpecimen		USNM 160752		OBIS/GBIF		http://n2t.net/ark:/65665/3763dbf1b-6617-4947-b8c2-ba76af351a38		f1765455-55f1-4a8d-8d37-0a0e6057a9c6	89e23fc8-3f61-4480-9de3-358fe6eefe0b
Animalia	Porifera				Demospongiae						Tetractinellida					Vulcanellidae			Poecillastra		Poecillastra sollasi	Characella pachastrelloides	Carter, 1876		ZMA	1964		10	R/V Diadema	13.1	-59.4	324	208	208			1443	Dredge	Benthic	PreservedSpecimen		ZMA POR. 5298	van Soest, Rob, and Niels Stentoft. 1988. "Barbabos deep-water sponges." Studies on the Fauna of Curaçao and other Caribbean Islands 70 (1): 1-175.	Literature
Animalia	Chordata				Teleostei						Stomiiformes					Stomiidae			Chauliodus		Chauliodus danae Regan & Trewavas, 1929	Chauliodus danae	Regan & Trewavas, 1929	Kristin E. Blake	MCZ	1973	1973-10-05/1973-10-06	1	Atlantis II R/V Cruise 78	13.21	-56.58	225	225	225			RHB 2971	Trawl - 10' IKMWT	Pelagic	PreservedSpecimen		129142		GBIF		http://mczbase.mcz.harvard.edu/guid/MCZ:Ich:129142
Animalia	Chordata				Teleostei						Stomiiformes					Stomiidae			Chauliodus		Chauliodus danae Regan & Trewavas, 1929	Chauliodus danae	Regan & Trewavas, 1929	John P. Kelly	MCZ	1973	1973-10-05	1	Atlantis II R/V Cruise 78	13.11	-58.51	260	260	260			RHB 2968	Trawl - 10' IKMWT	Pelagic	PreservedSpecimen		129146		GBIF		http://mczbase.mcz.harvard.edu/guid/MCZ:Ich:129146
Animalia	Chordata				Teleostei						Stomiiformes					Stomiidae			Chauliodus		Chauliodus sloani Bloch & Schneider, 1801	Chauliodus sloani	Bloch & Schneider, 1801	M. L. Steiner	MCZ	1973	1973-09-30	2	Atlantis II R/V Cruise 78	12.36	-59.58	247.5	247.5	247.5			RHB 2966	Trawl - 10' IKMWT	Pelagic	PreservedSpecimen		129096		GBIF		http://mczbase.mcz.harvard.edu/guid/MCZ:Ich:129096
Animalia	Chordata	Vertebrata	Gnathostomata	Osteichthyes	Teleostei	Actinopterygii	Actinopteri	Teleostei			Stomiiformes					Stomiidae		Chauliodontinae	Chauliodus		Chauliodus sloani	Chauliodus sloani	Bloch & Schneider, 1801		USNM	1964	1964-09-20	1	RV Oregon	13.1	-59.7	549	512	530.5	395		5020	Trawl - Shrimp, 40 ft	Benthic	PreservedSpecimen		USNM 359202		OBIS/GBIF		http://n2t.net/ark:/65665/340a089f8-e1b9-4b86-a2e6-755500e5e01f		79d60f03-a4f4-45e8-bf58-a8da11fc1583	d6d6fe4c-425f-4ce7-bf28-7a6befaeb413
Animalia	Chordata				Teleostei						Stomiiformes					Stomiidae			Chauliodus		Chauliodus	Chauliodus sp.	Bloch & Schneider, 1801	Woods Hole Oceanographic Institution	MCZ	1973	1973-09-30	3	Atlantis II R/V Cruise 78	12.36	-59.58	247.5	247.5	247.5			RHB 2966	Trawl - 10' IKMWT	Pelagic	PreservedSpecimen		131385		GBIF		http://mczbase.mcz.harvard.edu/guid/MCZ:Ich:131385
Animalia	Chordata				Teleostei						Lophiiformes					Chaunacidae			Chaunax		Chaunax suttkusi Caruso, 1989	Chaunax suttkusi	Caruso, 1989	Hans Ho	MCZ	1879	1879	4	USCSS Blake	12.915	-59.6083	526.69	526.69	526.69			281		Benthic	PreservedSpecimen		27930		GBIF		http://mczbase.mcz.harvard.edu/guid/MCZ:Ich:27930
Animalia	Chordata				Teleostei						Lophiiformes					Chaunacidae			Chaunax		Chaunax suttkusi Caruso, 1989	Chaunax suttkusi	Caruso, 1989	John H. Caruso	MCZ	1879	1879-03-05	1	USCSS Blake	13.0083	-59.6033	382.22	382.22	382.22			274		Benthic	PreservedSpecimen		27931		GBIF		http://mczbase.mcz.harvard.edu/guid/MCZ:Ich:27931
Animalia	Chordata				Teleostei						Lophiiformes					Chaunacidae			Chaunax		Chaunax suttkusi Caruso, 1989	Chaunax suttkusi	Caruso, 1989	John H. Caruso	MCZ	1879	1879-03-05	1	USCSS Blake	12.975	-59.6133	398.68	398.68	398.68			275		Benthic	PreservedSpecimen		27933		GBIF		http://mczbase.mcz.harvard.edu/guid/MCZ:Ich:27933
Animalia	Echinodermata				Asteroidea						Paxillosida					Benthopectinidae			Cheiraster		Archaster mirabilis Perrier, 1881	Cheiraster (Christopheraster) mirabilis	Perrier, 1881	Edmond Perrier	MCZ	1879	1879-03-09	1	USCSS Blake	13.2383	-59.6867	329.18	329.18	329.18			295		Benthic	PreservedSpecimen		AST-216		GBIF		http://mczbase.mcz.harvard.edu/guid/MCZ:IZ:AST-216
Animalia	Echinodermata				Asteroidea						Paxillosida					Benthopectinidae			Cheiraster		Cheiraster mirabilis (Perrier, 1881)	Cheiraster (Christopheraster) mirabilis	Perrier, 1881	[no agent data]	MCZ	1879	1879-03-09	2	USCSS Blake	13.2383	-59.6867	329.18	329.18	329.18			295		Benthic	PreservedSpecimen		AST-2180		GBIF		http://mczbase.mcz.harvard.edu/guid/MCZ:IZ:AST-2180
Animalia	Echinodermata				Asteroidea						Paxillosida					Benthopectinidae			Cheiraster		Cheiraster mirabilis (Perrier, 1881)	Cheiraster (Christopheraster) mirabilis	Perrier, 1881	[no agent data]	MCZ	1879	1879-03-09	1	USCSS Blake	13.2	-59.6833	365.76	365.76	365.76			291		Benthic	PreservedSpecimen		AST-225		GBIF		http://mczbase.mcz.harvard.edu/guid/MCZ:IZ:AST-225
Animalia	Cnidaria	Anthozoa			Octocorallia						Malacalcyonacea					Siphonogorgiidae			Chironephthya		Neospongodes agassizii Deichmann, 1936	Chironephthya agassizii	Deichmann, 1936	Elisabeth Deichmann	MCZ	1879	1879-03-10	3	USCSS Blake	13.0433	-59.6292	224.94	224.94	224.94			297		Benthic	PreservedSpecimen		CNID-4071		GBIF		http://mczbase.mcz.harvard.edu/guid/MCZ:IZ:CNID-4071
Animalia	Cnidaria	Anthozoa			Octocorallia						Malacalcyonacea					Siphonogorgiidae			Chironephthya		Neospongodes agassizii Deichmann, 1936	Chironephthya agassizii	Deichmann, 1936	Elisabeth Deichmann	MCZ	1879	1879-03-09	1	USCSS Blake	13.2383	-59.6694	250.55	250.55	250.55			294		Benthic	PreservedSpecimen		CNID-4073		GBIF		http://mczbase.mcz.harvard.edu/guid/MCZ:IZ:CNID-4073
Animalia	Cnidaria	Anthozoa			Octocorallia						Malacalcyonacea					Siphonogorgiidae			Chironephthya		Neospongodes agassizii Deichmann, 1936	Chironephthya agassizii	Deichmann, 1936	Elisabeth Deichmann	MCZ	1879	1879-03-10	1	USCSS Blake	13.0578	-59.6278	219.46	219.46	219.46			298		Benthic	PreservedSpecimen		CNID-4398		GBIF		http://mczbase.mcz.harvard.edu/guid/MCZ:IZ:CNID-4398
Animalia	Mollusca				Cephalopoda						Oegopsida					Chiroteuthidae			Chiroteuthis		Chiroteuthis picteti Joubin, 1894	Chiroteuthis picteti	Joubin, 1894		USNM	1966	1966-04-30	1	Atlantis II R/V Cruise 20	14.48	-59.07	275	275	275			RHB 1223		Benthic	PreservedSpecimen		USNM 815900		GBIF		http://n2t.net/ark:/65665/3acb850ea-bd56-40fb-bfc8-8c559ab5555e
Animalia	Chordata				Teleostei						Anguilliformes					Chlopsidae			Chlopsis		Chlopsis bicolor Rafinesque, 1810	Chlopsis bicolor	Rafinesque, 1810		USNM	1997	1997-05-24	1		13.266	-59.742	301	301	301				10 sq. m MOCNESS	Pelagic	PreservedSpecimen		USNM 440368		GBIF		http://n2t.net/ark:/65665/3bccb71e1-61cd-4e15-a1e9-9686e9be61af
Animalia	Chordata				Teleostei						Aulopiformes					Chlorophthalmidae			Chlorophthalmus		Chlorophthalmus agassizi Bonaparte, 1840	Chlorophthalmus agassizi	Bonaparte, 1840	Karsten E. Hartel	MCZ	1879	1879-03-09	20	USCSS Blake	13.2383	-59.6867	329.18	329.18	329.18			295		Benthic	PreservedSpecimen		28039		GBIF		http://mczbase.mcz.harvard.edu/guid/MCZ:Ich:28039
Animalia	Chordata				Teleostei						Aulopiformes					Chlorophthalmidae			Chlorophthalmus		Chlorophthalmus agassizi Bonaparte, 1840	Chlorophthalmus agassizi	Bonaparte, 1840	Karsten E. Hartel	MCZ	1879	1879-03-05	2	USCSS Blake	12.975	-59.6133	398.68	398.68	398.68			275		Benthic	PreservedSpecimen		28040		GBIF		http://mczbase.mcz.harvard.edu/guid/MCZ:Ich:28040
Animalia	Chordata				Teleostei						Aulopiformes					Chlorophthalmidae			Chlorophthalmus		Chlorophthalmus agassizi Bonaparte, 1840	Chlorophthalmus agassizi	Bonaparte, 1840	Karsten E. Hartel	MCZ	1879	1879	3	USCSS Blake	13.0428	-59.5665	365.76	365.76	365.76			291		Benthic	PreservedSpecimen		28041		GBIF		http://mczbase.mcz.harvard.edu/guid/MCZ:Ich:28041
Animalia	Chordata				Teleostei						Aulopiformes					Chlorophthalmidae			Chlorophthalmus		Chlorophthalmus agassizi Bonaparte, 1840	Chlorophthalmus agassizi	Bonaparte, 1840	Karsten E. Hartel	MCZ	1879	1879-03-05	4	USCSS Blake	13.0083	-59.6033	382.22	382.22	382.22			274		Benthic	PreservedSpecimen		28042		GBIF		http://mczbase.mcz.harvard.edu/guid/MCZ:Ich:28042
Animalia	Chordata				Teleostei						Aulopiformes					Chlorophthalmidae			Chlorophthalmus		Chlorophthalmus agassizi Bonaparte, 1840	Chlorophthalmus agassizi	Bonaparte, 1840	Karsten E. Hartel	MCZ	1879	1879	14	USCSS Blake	12.915	-59.6083	526.69	526.69	526.69			281		Benthic	PreservedSpecimen		28043		GBIF		http://mczbase.mcz.harvard.edu/guid/MCZ:Ich:28043
Animalia	Porifera				Demospongiae			Heteroscleromorpha			Poecilosclerida					Cladorhizidae			Chondrocladia	Chondrocladia (Chondrocladia)	Chondrocladia (Chondrocladia) amphactis	Chondrocladia (Chondrocladia) amphactis	Schmidt, 1880		MCZ	1879	1879-03-06	1	USCSS Blake	12.9133	-59.6083	527	527	527	443		281		Benthic	PreservedSpecimen	NOAA_DSCRTP:896782	PORb-277		OBIS/GBIF		https://www.ncei.noaa.gov/erddap/tabledap/deep_sea_corals.csv?ShallowFlag%2CDatasetID%2CCatalogNumber%2CSampleID%2CCitation%2CRepository%2CScientificName%2CVernacularNameCategory%2CTaxonRank%2CIdentificationQualifier%2CLocality%2Clatitude%2Clongitude%2CDepthInMeters%2CDepthMethod%2CObservationDate%2CSurveyID%2CStation%2CEventID%2CSamplingEquipment%2CLocationAccuracy%2CRecordType%2CDataProvider&Ca…	https://mczbase.mcz.harvard.edu/guid/handler.cfm?catalog=MCZ:IZ:PORb-277	8169d001-0745-4377-9055-fc23bac72442	f5a4799e-dc24-4807-89d9-01da47d52e3b
Animalia	Porifera				Demospongiae			Heteroscleromorpha			Poecilosclerida					Cladorhizidae			Chondrocladia	Chondrocladia (Chondrocladia)	Crinorhiza amphactis	Chondrocladia (Chondrocladia) amphactis	Schmidt, 1880		ZMA	1879			USCSS Blake	13.1667	-59.6667		526.694	526.694	215				Benthic	PreservedSpecimen	WoRMS Editorial Board:WoRMS type localities:dr_id_1007169	dr_id_1007169		OBIS/GBIF		http://www.marinespecies.org/aphia.php?p=distribution&id=1007169	https://api.obis.org/v3/occurrence/383e7c9a-cdf9-4990-ad21-4c5f8152437b	14194753-3327-4378-b68d-4a4f5d6f5d2b	b74b429a-4052-4f5b-bff3-fe0b5a2e8669
Animalia	Cnidaria	Anthozoa			Octocorallia						Scleralcyonacea					Chrysogorgiidae			Chrysogorgia		Chrysogorgia desbonni	Chrysogorgia desbonni	Duchassaing & Michelotti, 1864		MCZ	1879	1879-03-10	1	USCSS Blake	13.0433	-59.6292	225	225	225	269				Benthic	PreservedSpecimen	NOAA_DSCRTP:895959	CNID-4846		OBIS/GBIF		https://www.ncei.noaa.gov/erddap/tabledap/deep_sea_corals.csv?ShallowFlag%2CDatasetID%2CCatalogNumber%2CSampleID%2CCitation%2CRepository%2CScientificName%2CVernacularNameCategory%2CTaxonRank%2CIdentificationQualifier%2CLocality%2Clatitude%2Clongitude%2CDepthInMeters%2CDepthMethod%2CObservationDate%2CSurveyID%2CStation%2CEventID%2CSamplingEquipment%2CLocationAccuracy%2CRecordType%2CDataProvider&Ca…	https://mczbase.mcz.harvard.edu/guid/handler.cfm?catalog=MCZ:IZ:CNID-4846	d71a357e-a882-4f72-8513-3712c5155abd	f5a4799e-dc24-4807-89d9-01da47d52e3b
Animalia	Cnidaria	Anthozoa			Octocorallia						Scleralcyonacea					Chrysogorgiidae			Chrysogorgia		Chrysogorgia elegans	Chrysogorgia elegans	Verrill, 1883		MCZ	1879	1879-03-07	5	USCSS Blake	13.0847	-59.6806	432	432	432	257		283		Benthic	PreservedSpecimen	NOAA_DSCRTP:896430	67072		OBIS/GBIF		https://www.ncei.noaa.gov/erddap/tabledap/deep_sea_corals.csv?ShallowFlag%2CDatasetID%2CCatalogNumber%2CSampleID%2CCitation%2CRepository%2CScientificName%2CVernacularNameCategory%2CTaxonRank%2CIdentificationQualifier%2CLocality%2Clatitude%2Clongitude%2CDepthInMeters%2CDepthMethod%2CObservationDate%2CSurveyID%2CStation%2CEventID%2CSamplingEquipment%2CLocationAccuracy%2CRecordType%2CDataProvider&Ca…	http://mczbase.mcz.harvard.edu/guid/MCZ:IZ:67072	61af1f65-e245-4d88-a528-d1c15de9b6e0	f5a4799e-dc24-4807-89d9-01da47d52e3b
Animalia	Cnidaria	Anthozoa			Octocorallia						Scleralcyonacea					Chrysogorgiidae			Chrysogorgia		Chrysogorgia elegans	Chrysogorgia elegans	Verrill, 1883		MCZ	1879	1879-02-10	1	USCSS Blake	13.12	-59.73	635	635	635	530		205		Benthic	PreservedSpecimen	Hexacorals_Fautin_047802	CNID-4859		OBIS/GBIF		https://mczbase.mcz.harvard.edu/guid/MCZ:IZ:CNID-4859		3f27ecd3-1a4c-4472-bd3f-cc34b3409018	c380d2c9-98b3-48cf-af6c-56a88b81f1a4
Animalia	Cnidaria	Anthozoa			Octocorallia						Scleralcyonacea					Chrysogorgiidae			Chrysogorgia		Chrysogorgia elegans	Chrysogorgia elegans	Verrill, 1883		MCZ	1879	1879-03-07	1	USCSS Blake	13.0847	-59.6806	432	432	432	257		283		Benthic	PreservedSpecimen	NOAA_DSCRTP:895970; Hexacorals_Fautin_035129	CNID-4860		OBIS/GBIF		https://www.ncei.noaa.gov/erddap/tabledap/deep_sea_corals.csv?ShallowFlag%2CDatasetID%2CCatalogNumber%2CSampleID%2CCitation%2CRepository%2CScientificName%2CVernacularNameCategory%2CTaxonRank%2CIdentificationQualifier%2CLocality%2Clatitude%2Clongitude%2CDepthInMeters%2CDepthMethod%2CObservationDate%2CSurveyID%2CStation%2CEventID%2CSamplingEquipment%2CLocationAccuracy%2CRecordType%2CDataProvider&Ca…	http://mczbase.mcz.harvard.edu/guid/MCZ:IZ:CNID-4860	5bcb0775-7145-4bca-bdd8-1627a55434db	f5a4799e-dc24-4807-89d9-01da47d52e3b
Animalia	Cnidaria	Anthozoa			Octocorallia						Scleralcyonacea					Chrysogorgiidae			Chrysogorgia		Chrysogorgia elegans	Chrysogorgia elegans	Verrill, 1883		MCZ	1879	1879-03-07	3	USCSS Blake	13.1194	-59.7306	635	635	635	530		284		Benthic	PreservedSpecimen	NOAA_DSCRTP:895971	CNID-4861		OBIS/GBIF		https://www.ncei.noaa.gov/erddap/tabledap/deep_sea_corals.csv?ShallowFlag%2CDatasetID%2CCatalogNumber%2CSampleID%2CCitation%2CRepository%2CScientificName%2CVernacularNameCategory%2CTaxonRank%2CIdentificationQualifier%2CLocality%2Clatitude%2Clongitude%2CDepthInMeters%2CDepthMethod%2CObservationDate%2CSurveyID%2CStation%2CEventID%2CSamplingEquipment%2CLocationAccuracy%2CRecordType%2CDataProvider&Ca…	https://mczbase.mcz.harvard.edu/guid/MCZ:IZ:CNID-4861	0c745d0c-601c-4e51-978a-70fe987888e2	f5a4799e-dc24-4807-89d9-01da47d52e3b
Animalia	Cnidaria	Anthozoa									Scleralcyonacea					Chrysogorgiidae			Chrysogorgia		Chrysogorgia elegans (Verrill, 1883)	Chrysogorgia elegans	Verrill, 1883	Candice Untiedt	MCZ	1879	1879-03-07	1	USCSS Blake	13.1194	-59.7306	634.59	634.59	634.59			284		Benthic	PreservedSpecimen		144418		GBIF		http://mczbase.mcz.harvard.edu/guid/MCZ:IZ:144418
Animalia	Cnidaria	Anthozoa			Octocorallia						Scleralcyonacea					Chrysogorgiidae			Chrysogorgia		Dasygorgia elegans Verrill, 1883	Chrysogorgia elegans	Verrill, 1883	Cairns, Stephen D., (UNITED STATES)	USNM	1879	1879-03-07	1	USCSS Blake	13.0847	-59.6806	432	432	432			283		Benthic	PreservedSpecimen		USNM 1287751		GBIF		http://n2t.net/ark:/65665/3b200a4d8-0106-485e-b0db-80a49b15be85
Animalia	Cnidaria	Anthozoa			Octocorallia						Scleralcyonacea					Chrysogorgiidae			Chrysogorgia		Chrysogorgia fewkesii Verrill, 1883	Chrysogorgia fewkesii	Verrill, 1883	Candice Untiedt	MCZ	1879	1879-03-06	1	USCSS Blake	12.9133	-59.6083	526.69	526.69	526.69			281		Benthic	PreservedSpecimen		CNID-4867		OBIS/GBIF		http://mczbase.mcz.harvard.edu/guid/MCZ:IZ:CNID-4867	https://www.ncei.noaa.gov/erddap/tabledap/deep_sea_corals.csv?ShallowFlag%2CDatasetID%2CCatalogNumber%2CSampleID%2CCitation%2CRepository%2CScientificName%2CVernacularNameCategory%2CTaxonRank%2CIdentificationQualifier%2CLocality%2Clatitude%2Clongitude%2CDepthInMeters%2CDepthMethod%2CObservationDate%2CSurveyID%2CStation%2CEventID%2CSamplingEquipment%2CLocationAccuracy%2CRecordType%2CDataProvider&Ca…
Animalia	Cnidaria	Anthozoa			Octocorallia						Scleralcyonacea					Chrysogorgiidae			Chrysogorgia		Chrysogorgia desbonni var. thyrsiformis Deichmann, 1936	Chrysogorgia thyrsiformis	Deichmann, 1936		YPM	1879	1879-03-06	1	USCSS Blake	12.9133	-59.6083	527	527	527					Benthic	PreservedSpecimen		YPM IZ 005811.CN		GBIF		http://collections.peabody.yale.edu/search/Record/YPM-IZ-005811.CN
Animalia	Cnidaria	Anthozoa			Octocorallia						Scleralcyonacea					Chrysogorgiidae			Chrysogorgia		Chrysogorgia thyrsiformis Deichmann, 1936	Chrysogorgia thyrsiformis	Deichmann, 1936	Candice Untiedt	MCZ	1879	1879-03-10	1	USCSS Blake	13.0833	-59.655	256.03	256.03	256.03			299		Benthic	PreservedSpecimen		CNID-4847		GBIF		http://mczbase.mcz.harvard.edu/guid/MCZ:IZ:CNID-4847
Animalia	Cnidaria	Anthozoa			Octocorallia						Scleralcyonacea					Chrysogorgiidae			Chrysogorgia		Chrysogorgia thyrsiformis Deichmann, 1936	Chrysogorgia thyrsiformis	Deichmann, 1936	Candice Untiedt	MCZ	1879	1879-03-10	1	USCSS Blake	13.0433	-59.6292	234.09	234.09	234.09			297		Benthic	PreservedSpecimen		CNID-4846		GBIF		http://mczbase.mcz.harvard.edu/guid/MCZ:IZ:CNID-4846
Animalia	Echinodermata	Echinozoa			Echinoidea			Cidaroidea			Cidaroida					Cidaridae	Cidaroidea	Cidarinae	Cidaris		Cidaris blakei	Cidaris blakei	A. Agassiz, 1878	Agassiz, Alexander E.	USNM	1879	1879-03-09	2	USCSS Blake	13.2	-59.6833	384	384	384	309		291		Benthic	PreservedSpecimen		USNM 6833		OBIS/GBIF		http://n2t.net/ark:/65665/314bb7360-f3cb-48fc-b0f3-c80cbab8ba04		5e17feba-a7c8-48b8-8037-25323696d9a1	89e23fc8-3f61-4480-9de3-358fe6eefe0b
Animalia	Echinodermata				Echinoidea						Cidaroida					Cidaridae			Cidaris		Cidaris blakei (A.Agassiz, 1878)	Cidaris blakei	A. Agassiz, 1878	[no agent data]	MCZ	1879	1879-03-09	9	USCSS Blake	13.2	-59.6833	365.76	365.76	365.76			291		Benthic	PreservedSpecimen		ECH-152		GBIF		http://mczbase.mcz.harvard.edu/guid/MCZ:IZ:ECH-152
Animalia	Echinodermata				Echinoidea						Cidaroida					Cidaridae			Cidaris		Cidaris blakei (A.Agassiz, 1878)	Cidaris blakei	A. Agassiz, 1878	[no agent data]	MCZ	1879	1879-03-09	3	USCSS Blake	13.2	-59.6833	365.76	365.76	365.76			291		Benthic	PreservedSpecimen		ECH-154		GBIF		http://mczbase.mcz.harvard.edu/guid/MCZ:IZ:ECH-154
Animalia	Echinodermata				Echinoidea						Cidaroida					Cidaridae			Cidaris		Cidaris blakei (A.Agassiz, 1878)	Cidaris blakei	A. Agassiz, 1878	[no agent data]	MCZ	1879	1879-03-09	3	USCSS Blake	13.2	-59.6833	365.76	365.76	365.76			291		Benthic	PreservedSpecimen		ECH-178		GBIF		http://mczbase.mcz.harvard.edu/guid/MCZ:IZ:ECH-178
Animalia	Echinodermata				Echinoidea						Cidaroida					Cidaridae			Cidaris		Cidaris blakei (A.Agassiz, 1878)	Cidaris blakei	A. Agassiz, 1878	[no agent data]	MCZ	1879	1879-03-09	1	USCSS Blake	13.2	-59.6833	365.76	365.76	365.76			291		Benthic	PreservedSpecimen		ECH-203		GBIF		http://mczbase.mcz.harvard.edu/guid/MCZ:IZ:ECH-203
Animalia	Echinodermata				Echinoidea						Cidaroida					Cidaridae			Cidaris		Cidaris rugosa (H.L.Clark, 1907)	Cidaris rugosa	H.L. Clark, 1907	[no agent data]	MCZ	1879	1879-03-05	1	USCSS Blake	13.0139	-59.6056	382.22	382.22	382.22			274		Benthic	PreservedSpecimen		ECH-208		GBIF		http://mczbase.mcz.harvard.edu/guid/MCZ:IZ:ECH-208
Animalia	Arthropoda				Thecostraca			Cirripedia													Barnacle sp.	Cirripedia sp.	Burmeister, 1834			2012	2012-06-12	3	RV Atlantis AT21-02	11.4522	-58.2552	1450	1450	1450				ROV Jason II	Benthic	PreservedSpecimen			Cruise Report: ATLANTIS 21-02 NSF #OCE-1031050. AT 21-02 (Van Dover, Chief Scientist). http://dmoserv3.whoi.edu/data_docs/SEEPC/AT21-02_CruiseREPORT.pdf	Atlantis 21-02 Cruise Binder
Animalia	Chordata				Teleostei						Pleuronectiformes					Paralichthyidae			Citharichthys		Citharichthys cornutus	Citharichthys cornutus	Günther, 1880		UF	1964	1964-09-20		RV Oregon	13.0333	-59.5667	246.9	201.2	246.9					Benthic	PreservedSpecimen		132836		OBIS		https://api.obis.org/v3/occurrence/ee0bd46b-ce5c-43cf-8b8a-7682a083a5d8
Animalia	Chordata				Teleostei						Pleuronectiformes					Paralichthyidae			Citharichthys		Citharichthys dinoceros	Citharichthys dinoceros	Goode & Bean, 1886		UF	1964	1964-09-20		RV Oregon	13.0333	-59.5667	246.9	201.2	246.9					Benthic	PreservedSpecimen		134066		OBIS		https://api.obis.org/v3/occurrence/0db2146e-8725-414e-b53c-884a0e1a7dfa
Animalia	Chordata				Teleostei						Pleuronectiformes					Paralichthyidae			Citharichthys		Citharichthys dinoceros	Citharichthys dinoceros	Goode & Bean, 1886		UF	1964	1964-09-20		RV Oregon	13.025	-59.5667	252.4	246.9	252.4					Benthic	PreservedSpecimen		134072		OBIS		https://api.obis.org/v3/occurrence/a7a816bf-5952-4a4f-b158-78762abdb52e
Animalia	Porifera				Demospongiae			Heteroscleromorpha			Poecilosclerida					Cladorhizidae			Cladorhiza		Cladorhiza methanophila	Cladorhiza methanophila	Vacelet & Boury-Esnault, 2002		MNHN	1992			RV Le Nadir	13.4957	-57.3897	4718	4718	4718			MA06	HOV Nautile	Benthic	PreservedSpecimen	WoRMS Editorial Board:WoRMS type localities:dr_id_833591	2015-463	Vacelet, J.; Boury-Esnault, N. (2002). A new species of carnivorous deep-sea sponge (Demospongiae: Cladorhizidae) associated with methanotrophic bacteria. Cah. Biol. Mar. 43(2): 141-148	National Museum of Natural History		https://science.mnhn.fr/institution/mnhn/collection/ip/item/2015-463
Animalia	Porifera				Demospongiae			Heteroscleromorpha			Poecilosclerida					Cladorhizidae			Cladorhiza		Cladorhiza methanophila	Cladorhiza methanophila	Vacelet & Boury-Esnault, 2002		MNHN	1992			RV Le Nadir	13.4922	-57.3935	4943	4943	4943			MA01	HOV Nautile	Benthic	PreservedSpecimen		2015-465	Vacelet, J.; Boury-Esnault, N. (2002). A new species of carnivorous deep-sea sponge (Demospongiae: Cladorhizidae) associated with methanotrophic bacteria. Cah. Biol. Mar. 43(2): 141-148	National Museum of Natural History		https://science.mnhn.fr/institution/mnhn/collection/ip/item/2015-465
Animalia	Porifera				Demospongiae			Heteroscleromorpha			Poecilosclerida					Cladorhizidae			Cladorhiza		Cladorhiza methanophila	Cladorhiza methanophila	Vacelet & Boury-Esnault, 2002		MNHN	1992			RV Le Nadir	13.4957	-57.3897	4718	4718	4718			MA06	HOV Nautile	Benthic	PreservedSpecimen	WoRMS Editorial Board:WoRMS type localities:sm_id_60207	2015-464	Vacelet, J.; Boury-Esnault, N. (2002). A new species of carnivorous deep-sea sponge (Demospongiae: Cladorhizidae) associated with methanotrophic bacteria. Cah. Biol. Mar. 43(2): 141-148	National Museum of Natural History		https://science.mnhn.fr/institution/mnhn/collection/ip/item/2015-464
Animalia	Porifera				Demospongiae						Poecilosclerida					Cladorhizidae			Cladorhiza		Cladorhiza sp.	Cladorhiza sp.	Sars, 1872			2012	2012-06-03	6	RV Atlantis AT21-02	13.7668	-57.5335	4743	4743	4743				ROV Jason II	Benthic	PreservedSpecimen			Cruise Report: ATLANTIS 21-02 NSF #OCE-1031050. AT 21-02 (Van Dover, Chief Scientist). http://dmoserv3.whoi.edu/data_docs/SEEPC/AT21-02_CruiseREPORT.pdf	Atlantis 21-02 Cruise Binder
Animalia	Porifera				Demospongiae						Poecilosclerida					Cladorhizidae			Cladorhiza		Cladorhiza sp.	Cladorhiza sp.	Sars, 1872			2012	2012-06-04	7	RV Atlantis AT21-02	13.5139	-57.7502	4946	4946	4946				ROV Jason II	Benthic	PreservedSpecimen			Cruise Report: ATLANTIS 21-02 NSF #OCE-1031050. AT 21-02 (Van Dover, Chief Scientist). http://dmoserv3.whoi.edu/data_docs/SEEPC/AT21-02_CruiseREPORT.pdf	Atlantis 21-02 Cruise Binder
Animalia	Porifera				Demospongiae						Poecilosclerida					Cladorhizidae			Cladorhiza		Cladorhiza sp.	Cladorhiza sp.	Sars, 1872			2012	2012-06-08	6	RV Atlantis AT21-02	13.8169	-57.6335	4930	4930	4930				ROV Jason II	Benthic	PreservedSpecimen			Cruise Report: ATLANTIS 21-02 NSF #OCE-1031050. AT 21-02 (Van Dover, Chief Scientist). http://dmoserv3.whoi.edu/data_docs/SEEPC/AT21-02_CruiseREPORT.pdf	Atlantis 21-02 Cruise Binder
Animalia	Porifera				Demospongiae						Poecilosclerida					Cladorhizidae			Cladorhiza		Cladorhiza	Cladorhiza sp.	Sars, 1872	[no agent data]	MCZ	1879	1879-03-06	1	USCSS Blake	12.9133	-59.6083	526.69	526.69	526.69			281		Benthic	PreservedSpecimen		PORb-277		GBIF		http://mczbase.mcz.harvard.edu/guid/MCZ:IZ:PORb-277
Animalia	Porifera				Hexactinellida			Hexasterophora			Sceptrulophora					Farreidae			Claviscopulia		Claviscopulia facunda	Claviscopulia facunda	Schmidt, 1870		MCZ	1879	1879-03-08	1	USCSS Blake	13.1903	-59.7597	730	730	730	778				Benthic	PreservedSpecimen	NOAA_DSCRTP:896790	99780		OBIS/GBIF		https://www.ncei.noaa.gov/erddap/tabledap/deep_sea_corals.csv?ShallowFlag%2CDatasetID%2CCatalogNumber%2CSampleID%2CCitation%2CRepository%2CScientificName%2CVernacularNameCategory%2CTaxonRank%2CIdentificationQualifier%2CLocality%2Clatitude%2Clongitude%2CDepthInMeters%2CDepthMethod%2CObservationDate%2CSurveyID%2CStation%2CEventID%2CSamplingEquipment%2CLocationAccuracy%2CRecordType%2CDataProvider&Ca…	http://mczbase.mcz.harvard.edu/guid/MCZ:IZ:99780	69212bcf-85b6-4837-96e4-a89978283af0	f5a4799e-dc24-4807-89d9-01da47d52e3b
Animalia	Cnidaria																				Cnidarian sp.	Cnidaria sp.	Hatschek, 1888			2012	2012-06-16	1	RV Atlantis AT21-02	11.4131	-58.3264	1327	1327	1327				ROV Jason II	Benthic	PreservedSpecimen			Cruise Report: ATLANTIS 21-02 NSF #OCE-1031050. AT 21-02 (Van Dover, Chief Scientist). http://dmoserv3.whoi.edu/data_docs/SEEPC/AT21-02_CruiseREPORT.pdf	Atlantis 21-02 Cruise Binder
Animalia	Mollusca				Gastropoda			Neomphaliones			Cocculinida					Cocculinidae	Cocculinoidea		Coccocrater		Cocculina pocillum	Coccocrater pocillum	Dall, 1890		USNM	1887		1	RV Albatross	11.6667	-58.55	1609	1609	1609	1391		2754	Trawl - Large Beam	Benthic	PreservedSpecimen		USNM 87586		OBIS		http://n2t.net/ark:/65665/3fd3d9c78-469f-4376-bc8c-e01149f07002		7edd3c5f-8738-4665-9b5b-7f153d378324	89e23fc8-3f61-4480-9de3-358fe6eefe0b
Animalia	Mollusca				Scaphopoda						Dentaliida					Dentaliidae			Coccodentalium		Fissidentalium carduum (Dall, 1889)	Coccodentalium carduus	Dall, 1889		USNM	1964	1964-09-20	1	RV Oregon	13.03	-59.57	247	201	224			5015	Dredge - Tumbler	Benthic	PreservedSpecimen		USNM 765416		GBIF		http://n2t.net/ark:/65665/3f90a5d92-2294-4611-992d-5f271e8b838c
Animalia	Mollusca				Scaphopoda						Dentaliida					Dentaliidae			Coccodentalium		Fissidentalium carduum (Dall, 1889)	Coccodentalium carduus	Dall, 1889		USNM	1964	1964-09-20	6	RV Oregon	13	-59.55	320	320	320			5018	Dredge - Tumbler	Benthic	PreservedSpecimen		USNM 765418		GBIF		http://n2t.net/ark:/65665/33d24165b-8678-4bfb-aaf8-32a8b5e0a4f7
Animalia	Mollusca				Scaphopoda						Dentaliida					Dentaliidae			Coccodentalium		Fissidentalium carduum (Dall, 1889)	Coccodentalium carduus	Dall, 1889		USNM	1964	1964-09-20	7	RV Oregon	13	-59.55	320	320	320			5018	Dredge - Tumbler	Benthic	PreservedSpecimen		USNM 765441		GBIF		http://n2t.net/ark:/65665/317685f8e-9cb6-4483-88cd-19bc8274069d
Animalia	Chordata				Teleostei						Aulopiformes					Evermannellidae			Coccorella		Coccorella atlantica (Parr, 1928)	Coccorella atlantica	Parr, 1928	Robert K. Johnson	MCZ	1973	1973-09-29/1973-09-30	2	Atlantis II R/V Cruise 78	12.28	-59.49	240	240	240			RHB 2965	Trawl - 10' IKMWT	Pelagic	PreservedSpecimen		73160		GBIF		http://mczbase.mcz.harvard.edu/guid/MCZ:Ich:73160
Animalia	Mollusca				Gastropoda			Neomphaliones			Cocculinida					Cocculinidae	Cocculinoidea		Cocculina		Cocculina rathbuni	Cocculina rathbuni	Dall, 1882		USNM	1879	1879-03-08	1	USCSS Blake	13.1903	-59.7597	730	730	730	778		288		Benthic	PreservedSpecimen		USNM 333750		OBIS/GBIF		http://n2t.net/ark:/65665/348e4860b-0523-428f-b9a1-f7fba3bce5cd		2e3592f0-fafd-4126-abb6-27319279eff0	89e23fc8-3f61-4480-9de3-358fe6eefe0b
Animalia	Mollusca				Gastropoda						Cocculinida					Cocculinidae			Cocculina		Cocculina rathbuni Dall, 1882	Cocculina rathbuni	Dall, 1882	William H. Dall	MCZ	1879	1879-03-08	1	USCSS Blake	13.1903	-59.7597	729.69	729.69	729.69			288		Benthic	PreservedSpecimen		7527		GBIF		http://mczbase.mcz.harvard.edu/guid/MCZ:Mala:7527
Animalia	Mollusca				Gastropoda						Neogastropoda					Cochlespiridae			Cochlespira		Ancistrosyrinx elegans Dall, 1881	Cochlespira elegans	Dall, 1881	[no agent data]	MCZ	1879	1879-03-09	1	USCSS Blake	13.2383	-59.6867	329.18	329.18	329.18			295		Benthic	PreservedSpecimen		104800		GBIF		http://mczbase.mcz.harvard.edu/guid/MCZ:Mala:104800
Animalia	Mollusca				Gastropoda						Neogastropoda					Cochlespiridae			Cochlespira		Cochlespira radiata (Dall, 1889)	Cochlespira radiata	Dall, 1889	[no agent data]	MCZ	1879	1879-03-10	1	USCSS Blake	13.0433	-59.6292	224.94	224.94	224.94			297		Benthic	PreservedSpecimen		7043		GBIF		http://mczbase.mcz.harvard.edu/guid/MCZ:Mala:7043
Animalia	Mollusca				Gastropoda			Caenogastropoda			Neogastropoda					Cochlespiridae	Conoidea		Cochlespira		Pleurotoma (ancistrosyrinx) radiata	Cochlespira radiata	Dall, 1889		USNM	1879	1879-03-10	2	USCSS Blake	13.0833	-59.6611	256	256	256	242		299		Benthic	PreservedSpecimen		USNM 87402		OBIS/GBIF		http://n2t.net/ark:/65665/3a8fb7b3c-45d5-4778-ab79-73ffdbd8c0f3		b239d218-5ea0-4aeb-a7a9-5d7ea35217c3	89e23fc8-3f61-4480-9de3-358fe6eefe0b
Animalia	Echinodermata				Echinoidea						Arbacioida					Arbaciidae			Coelopleurus		Coelopleurus floridanus A.Agassiz, 1872	Coelopleurus floridanus	A. Agassiz, 1872	[no agent data]	MCZ	1879	1879-03-10	1	USCSS Blake	13.0433	-59.6292	224.94	224.94	224.94			297		Benthic	PreservedSpecimen		ECH-539		GBIF		http://mczbase.mcz.harvard.edu/guid/MCZ:IZ:ECH-539
Animalia	Echinodermata				Echinoidea						Arbacioida					Arbaciidae			Coelopleurus		Coelopleurus floridanus A.Agassiz, 1872	Coelopleurus floridanus	A. Agassiz, 1872	[no agent data]	MCZ	1879	1879-03-07	1	USCSS Blake	13.0889	-59.6667	281.64	281.64	281.64			282		Benthic	PreservedSpecimen		ECH-8945		GBIF		http://mczbase.mcz.harvard.edu/guid/MCZ:IZ:ECH-8945
Animalia	Chordata				Teleostei						Gadiformes					Macrouridae			Coelorinchus		Coelorinchus coelorhinchus carminatus (Goode, 1880)	Coelorinchus caelorhincus	Risso, 1810	Ledger	MCZ	1879	1879	1	USCSS Blake	12.915	-59.6083	526.69	526.69	526.69			281		Benthic	PreservedSpecimen		28151		GBIF		http://mczbase.mcz.harvard.edu/guid/MCZ:Ich:28151
Animalia	Chordata				Teleostei						Gadiformes					Macrouridae			Coelorinchus		Coelorinchus ventrilux Marshall & Iwamoto, 1973	Coelorinchus ventrilux	Marshall & Iwamoto, 1973	James E. Craddock, Karsten E. Hartel	MCZ	1879	1879-03-09	1	USCSS Blake	13.2383	-59.6867	329.18	329.18	329.18			295		Benthic	PreservedSpecimen		27982		GBIF		http://mczbase.mcz.harvard.edu/guid/MCZ:Ich:27982
Animalia	Chordata				Teleostei						Gadiformes					Macrouridae			Coelorinchus		Coelorinchus ventrilux Marshall & Iwamoto, 1973	Coelorinchus ventrilux	Marshall & Iwamoto, 1973	James E. Craddock, Karsten E. Hartel	MCZ	1879	1905-02-21	1	USCSS Blake	13.0428	-59.5665	365.76	365.76	365.76			291		Benthic	PreservedSpecimen		27983		GBIF		http://mczbase.mcz.harvard.edu/guid/MCZ:Ich:27983
Animalia	Chordata	Vertebrata	Gnathostomata	Osteichthyes	Teleostei	Actinopterygii	Actinopteri	Teleostei			Gadiformes					Macrouridae		Macrourinae	Coelorinchus		Coelorhynchus ventrilux	Coelorinchus ventrilux	Marshall & Iwamoto, 1973	MARSHALL & IWAMOTO	CAS	1964	1964-09-20	1		13	-59.55		320.04	320.04	299			Dredge - Tumbler	Benthic	PreservedSpecimen	urn:catalog:CAS:ICH:14513	14513		OBIS/GBIF		https://www.gbif.org/occurrence/473206063		6fcc04db-93f4-41e5-aa3a-334fd8b25d05	d6af0fac-8a21-4d77-8872-f10d471fc0cf
Animalia	Arthropoda				Malacostraca						Decapoda					Inachoididae			Collodes		Collodes robustus SI Smith, 1883	Collodes robustus	SI Smith, 1883	Griffin, D. J.G.	USNM	1964	1964-09-20	1	RV Oregon	13	-59.55	320	320	320			5018	Dredge - Tumbler	Benthic	PreservedSpecimen		USNM 1515605		GBIF		http://n2t.net/ark:/65665/3756d48fc-0b7c-41c3-b555-30722efa0501
Animalia	Arthropoda				Malacostraca						Decapoda					Inachoididae			Collodes		Collodes robustus SI Smith, 1883	Collodes robustus	SI Smith, 1883	Fenner A. Chace, Jr.	MCZ	1879	1879-03-05	1	USCSS Blake	13.0139	-59.6056	382.22	382.22	382.22			274		Benthic	PreservedSpecimen		CRU-8993		GBIF		http://mczbase.mcz.harvard.edu/guid/MCZ:IZ:CRU-8993
Animalia	Echinodermata				Crinoidea						Comatulida					Comatulidae			Comactinia		Comactinia meridionalis meridionalis	Comactinia meridionalis	L. Agassiz, 1865	[no agent data]	MCZ	1879	1879-03-10	1	USCSS Blake	13.0578	-59.6278	219.46	219.46	219.46			298		Benthic	PreservedSpecimen		CRI-486		GBIF		http://mczbase.mcz.harvard.edu/guid/MCZ:IZ:CRI-486
Animalia	Echinodermata				Crinoidea						Comatulida					Comatulidae			Comissia		Comissia venustus (AH Clark, 1909)	Comissia venustus	AH Clark, 1909	[no agent data]	MCZ	1879	1879-03-10	1	USCSS Blake	13.0578	-59.6278	219.46	219.46	219.46			298		Benthic	PreservedSpecimen		CRI-425		GBIF		http://mczbase.mcz.harvard.edu/guid/MCZ:IZ:CRI-425
Animalia	Mollusca				Gastropoda						Neogastropoda					Conidae			Conus		Conus granulatus	Conus granulatus	Linnaeus, 1758		UF	1974	1974-05-21			14	-59	219	219	219					Benthic	PreservedSpecimen		519716		OBIS		https://api.obis.org/v3/occurrence/509271cc-16a7-4aaa-90b8-62aaa2a17600
Animalia	Mollusca				Gastropoda			Caenogastropoda			Neogastropoda					Conidae	Conoidea		Conus		Conus villepinii	Conus villepinii	P. Fischer & Bernardi, 1857		USNM	1964	1964-09-20	7	RV Oregon	13.033	-59.567	247	201	224	230		5015		Benthic	PreservedSpecimen		USNM 765808		OBIS				bb0d2f95-d69c-413e-b4cc-252d611c237f	89e23fc8-3f61-4480-9de3-358fe6eefe0b
Animalia	Mollusca				Gastropoda			Caenogastropoda			Neogastropoda					Conidae	Conoidea		Conus		Conus villepinii	Conus villepinii	P. Fischer & Bernardi, 1857		USNM	1964	1964-09-20	3	RV Oregon	13	-59.55	320	320	320	299		5018		Benthic	PreservedSpecimen		USNM 765809		OBIS/GBIF		http://n2t.net/ark:/65665/345671d85-63a8-4d48-b993-2085c66f9344		223c697d-f482-496d-a0d8-2431d8de74be	89e23fc8-3f61-4480-9de3-358fe6eefe0b
Animalia	Arthropoda	Crustacea			Copepoda		Multicrustacea		Neocopepoda		Cyclopoida	Podoplea	Ergasilida			Sapphirinidae			Copilia		Copilia lata	Copilia lata	Giesbrecht, 1891	Grice, George D.	USNM	1966	1966-10-28	1	Atlantis II R/V Cruise 26	13.967	-60.017	200		200	1409		436		Pelagic	PreservedSpecimen		USNM 273042		OBIS		http://n2t.net/ark:/65665/3f39d4d82-99ea-421f-be6b-c911293c7a43		247afb0e-560e-4ab7-ae39-b4dc2d316f3b	89e23fc8-3f61-4480-9de3-358fe6eefe0b
Animalia	Porifera				Demospongiae			Heteroscleromorpha			Tetractinellida		Astrophorina			Corallistidae			Corallistes		Corallistes typus	Corallistes typus	Schmidt, 1870		MCZ	1879	1879-03-10	2		13.0433	-59.6292	225	225	225	269				Benthic	PreservedSpecimen	NOAA_DSCRTP:896817	101700		OBIS/GBIF		https://www.ncei.noaa.gov/erddap/tabledap/deep_sea_corals.csv?ShallowFlag%2CDatasetID%2CCatalogNumber%2CSampleID%2CCitation%2CRepository%2CScientificName%2CVernacularNameCategory%2CTaxonRank%2CIdentificationQualifier%2CLocality%2Clatitude%2Clongitude%2CDepthInMeters%2CDepthMethod%2CObservationDate%2CSurveyID%2CStation%2CEventID%2CSamplingEquipment%2CLocationAccuracy%2CRecordType%2CDataProvider&Ca…	http://mczbase.mcz.harvard.edu/guid/MCZ:IZ:101700	b3f9ba80-4148-4021-80d1-1c64952aa133	f5a4799e-dc24-4807-89d9-01da47d52e3b
Animalia	Arthropoda	Crustacea			Malacostraca		Multicrustacea	Eumalacostraca			Decapoda	Eucarida	Dendrobranchiata			Sergestidae	Sergestoidea		Cornutosergestes		Sergestes cornutus	Cornutosergestes cornutus	Krøyer, 1855	Judkins, D.	USNM	1966	1966-04-30	1	Atlantis II R/V Cruise 20	14.483	-59.067	275	275	275	3732		RHB 1223		Pelagic	PreservedSpecimen		USNM 160747		OBIS/GBIF		http://n2t.net/ark:/65665/3dcb142ab-bec8-4694-97cc-a5d284063ced		8b8971e8-ca9a-4efc-b674-9d2d43991a06	89e23fc8-3f61-4480-9de3-358fe6eefe0b
Animalia	Chordata							Teleostei			Carangiformes					Coryphaenidae			Coryphaena		Coryphaena equiselis Linnaeus, 1758	Coryphaena equiselis	Linnaeus, 1758	Rex Passion	MCZ	1973	1973-10-06	1	Atlantis II R/V Cruise 78	13.24	-56.51	225	225	225			RHB 2972	Trawl - 10' IKMWT	Pelagic	PreservedSpecimen		166546		GBIF		http://mczbase.mcz.harvard.edu/guid/MCZ:Ich:166546
Animalia	Chordata	Vertebrata	Gnathostomata	Osteichthyes	Teleostei	Actinopterygii	Actinopteri	Teleostei			Carangiformes					Coryphaenidae			Coryphaena		Coryphaena hippurus Linnaeus, 1758	Coryphaena hippurus	Linnaeus, 1758		NOAA SEFSC	1992	1992-04-13	2		11.25	-56.83	270	270	270	4263				Pelagic	HumanObservation	5e7ddbba-d69e-11ea-a976-776999cfb07f			OBIS/GBIF		https://api.obis.org/v3/occurrence/f05b569e-ff2b-4936-b716-c378fe971781	https://www.gbif.org/occurrence/2823735524	f05b569e-ff2b-4936-b716-c378fe971781	0ca901d4-bdc3-4136-8a66-6028f4c3ba40
Animalia	Chordata	Vertebrata	Gnathostomata	Osteichthyes	Teleostei	Actinopterygii	Actinopteri	Teleostei			Carangiformes					Coryphaenidae			Coryphaena		Coryphaena hippurus Linnaeus, 1758	Coryphaena hippurus	Linnaeus, 1758		NOAA SEFSC	1994	1994-04-03	1		11.1	-56.85	270	270	270	4175				Pelagic	HumanObservation	5c1f9482-d69e-11ea-a976-776999cfb07f			OBIS/GBIF		https://api.obis.org/v3/occurrence/eddfebb9-715d-4686-8b77-1f46deaa1b29	https://www.gbif.org/occurrence/2823717417	eddfebb9-715d-4686-8b77-1f46deaa1b29	0ca901d4-bdc3-4136-8a66-6028f4c3ba40
Animalia	Chordata	Vertebrata	Gnathostomata	Osteichthyes	Teleostei	Actinopterygii	Actinopteri	Teleostei			Carangiformes					Coryphaenidae			Coryphaena		Coryphaena hippurus Linnaeus, 1758	Coryphaena hippurus	Linnaeus, 1758		NOAA SEFSC	1994	1994-04-03	2		11.13	-56.73	240	240	240	4254				Pelagic	HumanObservation	5c1f9483-d69e-11ea-a976-776999cfb07f			OBIS/GBIF		https://api.obis.org/v3/occurrence/d6be2351-b0db-4947-bc0d-f8e81bf8387f	https://www.gbif.org/occurrence/2823731465	d6be2351-b0db-4947-bc0d-f8e81bf8387f	0ca901d4-bdc3-4136-8a66-6028f4c3ba40
Animalia	Chordata				Teleostei						Gadiformes					Macrouridae			Coryphaenoides		Coryphaenoides carapinus Goode & Bean, 1883	Coryphaenoides carapinus	Goode & Bean, 1883	Tracy McLellan	MCZ	1879	1879-03-08	1	USCSS Blake	13.19	-59.76	729.69	729.69	729.69			288		Benthic	PreservedSpecimen		28152		GBIF		http://mczbase.mcz.harvard.edu/guid/MCZ:Ich:28152
Animalia	Porifera				Demospongiae			Heteroscleromorpha			Tetractinellida		Spirophorina			Tetillidae			Craniella		Craniella tethyoides	Craniella tethyoides	Schmidt, 1870		MCZ	1879	1879-03-09	1	USCSS Blake	13.2383	-59.6867	329	329	329	358		295		Benthic	PreservedSpecimen	NOAA_DSCRTP:896825	PORb-263		OBIS/GBIF		https://www.ncei.noaa.gov/erddap/tabledap/deep_sea_corals.csv?ShallowFlag%2CDatasetID%2CCatalogNumber%2CSampleID%2CCitation%2CRepository%2CScientificName%2CVernacularNameCategory%2CTaxonRank%2CIdentificationQualifier%2CLocality%2Clatitude%2Clongitude%2CDepthInMeters%2CDepthMethod%2CObservationDate%2CSurveyID%2CStation%2CEventID%2CSamplingEquipment%2CLocationAccuracy%2CRecordType%2CDataProvider&Ca…	http://mczbase.mcz.harvard.edu/guid/MCZ:IZ:PORb-263	22e886db-0763-4973-bd53-01655f304b45	f5a4799e-dc24-4807-89d9-01da47d52e3b
Animalia	Echinodermata				Crinoidea																Crinoid sp.	Crinoidea sp.	Miller, 1821			2012	2012-06-13	1	RV Atlantis AT21-02	11.3864	-58.2555	1668	1668	1668				ROV Jason II	Benthic	PreservedSpecimen			Cruise Report: ATLANTIS 21-02 NSF #OCE-1031050. AT 21-02 (Van Dover, Chief Scientist). http://dmoserv3.whoi.edu/data_docs/SEEPC/AT21-02_CruiseREPORT.pdf	Atlantis 21-02 Cruise Binder
Animalia	Echinodermata				Crinoidea						Comatulida					Charitometridae			Crinometra		Crinometra	Crinometra sp.	AH Clark, 1909	[no agent data]	MCZ	1879	1879-03-07	1	USCSS Blake	13.0847	-59.6806	431.6	431.6	431.6			283		Benthic	PreservedSpecimen		CRI-50		GBIF		http://mczbase.mcz.harvard.edu/guid/MCZ:IZ:CRI-50
Animalia	Chordata				Teleostei						Perciformes					Nomeidae			Cubiceps		Cubiceps pauciradiatus GÃ¼nther, 1872	Cubiceps pauciradiatus	Günther, 1872	John Lamkin	MCZ	1973	1973-09-29	1	Atlantis II R/V Cruise 78	12.16	-59.41	245	245	245			RHB 2964	Trawl - 10' IKMWT	Pelagic	PreservedSpecimen		79815		GBIF		http://mczbase.mcz.harvard.edu/guid/MCZ:Ich:79815
Animalia	Chordata				Teleostei						Perciformes					Nomeidae			Cubiceps		Cubiceps pauciradiatus GÃ¼nther, 1872	Cubiceps pauciradiatus	Günther, 1872	John Lamkin	MCZ	1973	1973-09-29	1	Atlantis II R/V Cruise 78	12.16	-59.41	245	245	245			RHB 2964	Trawl - 10' IKMWT	Pelagic	PreservedSpecimen		79816		GBIF		http://mczbase.mcz.harvard.edu/guid/MCZ:Ich:79816
Animalia	Chordata				Teleostei						Perciformes					Nomeidae			Cubiceps		Cubiceps pauciradiatus GÃ¼nther, 1872	Cubiceps pauciradiatus	Günther, 1872	John Lamkin	MCZ	1973	1973-09-29/1973-09-30	1	Atlantis II R/V Cruise 78	12.28	-59.49	240	240	240			RHB 2965	Trawl - 10' IKMWT	Pelagic	PreservedSpecimen		79817		GBIF		http://mczbase.mcz.harvard.edu/guid/MCZ:Ich:79817
Animalia	Chordata				Teleostei						Perciformes					Nomeidae			Cubiceps		Cubiceps pauciradiatus GÃ¼nther, 1872	Cubiceps pauciradiatus	Günther, 1872	John Lamkin	MCZ	1973	1973-09-30	2	Atlantis II R/V Cruise 78	12.36	-59.58	247.5	247.5	247.5			RHB 2966	Trawl - 10' IKMWT	Pelagic	PreservedSpecimen		79818		GBIF		http://mczbase.mcz.harvard.edu/guid/MCZ:Ich:79818
Animalia	Arthropoda				Malacostraca						Cumacea										Cumacean sp.	Cumacea sp.	Krøyer, 1846			2012	2012-06-12	1	RV Atlantis AT21-02	11.4522	-58.2552	1450	1450	1450				ROV Jason II	Benthic	PreservedSpecimen			Cruise Report: ATLANTIS 21-02 NSF #OCE-1031050. AT 21-02 (Van Dover, Chief Scientist). http://dmoserv3.whoi.edu/data_docs/SEEPC/AT21-02_CruiseREPORT.pdf	Atlantis 21-02 Cruise Binder
Animalia	Arthropoda				Malacostraca						Cumacea										Cumacean sp.	Cumacea sp.	Krøyer, 1846			2012	2012-06-13	1	RV Atlantis AT21-02	11.3864	-58.2555	1668	1668	1668				ROV Jason II	Benthic	PreservedSpecimen			Cruise Report: ATLANTIS 21-02 NSF #OCE-1031050. AT 21-02 (Van Dover, Chief Scientist). http://dmoserv3.whoi.edu/data_docs/SEEPC/AT21-02_CruiseREPORT.pdf	Atlantis 21-02 Cruise Binder
Animalia	Arthropoda				Malacostraca						Cumacea										Cumacean sp.	Cumacea sp.	Krøyer, 1846			2012	2012-06-14	2	RV Atlantis AT21-02	11.4131	-58.3264	1327	1327	1327				ROV Jason II	Benthic	PreservedSpecimen			Cruise Report: ATLANTIS 21-02 NSF #OCE-1031050. AT 21-02 (Van Dover, Chief Scientist). http://dmoserv3.whoi.edu/data_docs/SEEPC/AT21-02_CruiseREPORT.pdf	Atlantis 21-02 Cruise Binder
Animalia	Arthropoda				Malacostraca						Cumacea										Cumacean sp.	Cumacea sp.	Krøyer, 1846			2012	2012-06-16	4	RV Atlantis AT21-02	11.4131	-58.3264	1327	1327	1327				ROV Jason II	Benthic	PreservedSpecimen			Cruise Report: ATLANTIS 21-02 NSF #OCE-1031050. AT 21-02 (Van Dover, Chief Scientist). http://dmoserv3.whoi.edu/data_docs/SEEPC/AT21-02_CruiseREPORT.pdf	Atlantis 21-02 Cruise Binder
Animalia	Arthropoda				Malacostraca						Decapoda					Cyclodorippidae			Cyclodorippe		Cyclodorippe antennaria A.Milne-Edwards, 1880	Cyclodorippe antennaria	A. Milne-Edwards, 1880	Alphonse Milne-Edwards	MCZ	1879	1879-03-09	1	USCSS Blake	13.2	-59.6833	365.76	365.76	365.76			291		Benthic	PreservedSpecimen		CRU-2770		GBIF		http://mczbase.mcz.harvard.edu/guid/MCZ:IZ:CRU-2770
Animalia	Arthropoda				Malacostraca						Decapoda					Cyclodorippidae			Cyclodorippe		Cyclodorippe antennaria A.Milne-Edwards, 1880	Cyclodorippe antennaria	A. Milne-Edwards, 1880	[no agent data]	MCZ	1879	1879-03-05	2	USCSS Blake	13.0139	-59.6056	382.22	382.22	382.22			274		Benthic	PreservedSpecimen		CRU-4456		GBIF		http://mczbase.mcz.harvard.edu/guid/MCZ:IZ:CRU-4456
Animalia	Arthropoda				Malacostraca						Decapoda					Cyclodorippidae			Cyclodorippe		Cyclodorippe antennaria A.Milne-Edwards, 1880	Cyclodorippe antennaria	A. Milne-Edwards, 1880	Alphonse Milne-Edwards	MCZ	1879	1879-03-09	1	USCSS Blake	13.2	-59.6833	365.76	365.76	365.76			291		Benthic	PreservedSpecimen		CRU-4457		GBIF		http://mczbase.mcz.harvard.edu/guid/MCZ:IZ:CRU-4457
Animalia	Arthropoda				Malacostraca						Decapoda					Cyclodorippidae			Cyclodorippe		Cyclodorippe antennaria A.Milne-Edwards, 1880	Cyclodorippe antennaria	A. Milne-Edwards, 1880	Alphonse Milne-Edwards	MCZ	1879	1879-03-09	1	USCSS Blake	13.2	-59.6833	365.76	365.76	365.76			291		Benthic	PreservedSpecimen		CRU-6675		GBIF		http://mczbase.mcz.harvard.edu/guid/MCZ:IZ:CRU-6675
Animalia	Arthropoda				Malacostraca						Decapoda					Cyclodorippidae			Cyclodorippe		Cyclodorippe antennaria A.Milne-Edwards, 1880	Cyclodorippe antennaria	A. Milne-Edwards, 1880	Rathbun, Mary Jane, (IZ), Smithsonian Institution - National Museum of Natural History (UNITED STATES)	USNM	1879	1879-03-05	1	USCSS Blake	13.0139	-59.6056	382	382	382			274		Benthic	PreservedSpecimen		USNM 68293		GBIF		http://n2t.net/ark:/65665/3e6ce01e3-e6a8-4c62-a739-d72217764bdc
Animalia	Mollusca				Bivalvia			Autobranchia	Pteriomorphia		Pectinida					Propeamussiidae	Pectinoidea		Cyclopecten		Pecten (pseudamusium) reticulus	Cyclopecten reticulus	Dall, 1886		USNM	1879	1879-03-10	2	USCSS Blake	13.06	-59.6292	225	225	225	219		297		Benthic	PreservedSpecimen		USNM 62662		OBIS/GBIF		http://n2t.net/ark:/65665/373565410-e72a-4d5f-b20f-1aae98ff6768		e877cac9-7aae-4f93-9c84-1ef7c6fa2358	89e23fc8-3f61-4480-9de3-358fe6eefe0b
Animalia	Mollusca				Bivalvia						Pectinida					Propeamussiidae			Cyclopecten		Cyclopecten thalassinus (Dall, 1886)	Cyclopecten thalassinus	Dall, 1886	Waller, T.	USNM	1918	1918-05-31	2	University of Iowa Barbados - Antigua Expedition	13.18	-59.65	229	229	229			62	Dredge	Benthic	PreservedSpecimen		USNM 503346		GBIF		http://n2t.net/ark:/65665/3fa2e3b8b-92ab-4db3-b579-f66545b4ff37
Animalia	Chordata				Teleostei						Stomiiformes					Gonostomatidae			Cyclothone		Cyclothone	Cyclothone sp.	Goode & Bean, 1883	David G. Smith	MCZ	1973	1973-09-29/1973-09-30	2	Atlantis II R/V Cruise 78	12.28	-59.49	240	240	240			RHB 2965	Trawl - 10' IKMWT	Pelagic	PreservedSpecimen		80307		GBIF		http://mczbase.mcz.harvard.edu/guid/MCZ:Ich:80307
Animalia	Chordata				Teleostei						Stomiiformes					Gonostomatidae			Cyclothone		Cyclothone	Cyclothone sp.	Goode & Bean, 1883	David G. Smith	MCZ	1973	1973-09-30	1	Atlantis II R/V Cruise 78	12.36	-59.58	247.5	247.5	247.5			RHB 2966	Trawl - 10' IKMWT	Pelagic	PreservedSpecimen		80308		GBIF		http://mczbase.mcz.harvard.edu/guid/MCZ:Ich:80308
Animalia	Arthropoda				Malacostraca						Decapoda					Calappidae			Cyclozodion		Cyclozodion angustum (A.Milne-Edwards, 1880)	Cyclozodion angustum	A. Milne-Edwards, 1880	Williams, Austin B.; Child, C. A.	USNM	1961	1961-08-15	1		13.19	-59.6756	228.5	228.5	228.5			NR 3-7		Benthic	PreservedSpecimen		USNM 110230		GBIF		http://n2t.net/ark:/65665/3e8c42c99-fbcc-4637-a2f6-c66442c76563
Animalia	Arthropoda				Malacostraca						Decapoda					Calappidae			Cyclozodion		Cyclozodion angustum (A.Milne-Edwards, 1880)	Cyclozodion angustum	A. Milne-Edwards, 1880	Williams, Austin B.; Child, C. A.	USNM	1961	1961-08-15	1		13.19	-59.6756	228.5	228.5	228.5			NR 8-2		Benthic	PreservedSpecimen		USNM 110231		GBIF		http://n2t.net/ark:/65665/3a895066b-0d98-4f7b-9a0e-20ee6223d817
Animalia	Arthropoda				Malacostraca						Decapoda					Calappidae			Cyclozodion		Cyclozodion angustum (A.Milne-Edwards, 1880)	Cyclozodion angustum	A. Milne-Edwards, 1880	Williams, Austin B.; Child, C. A.	USNM	1961	1961-08-15	1		13.19	-59.6756	228.5	228.5	228.5			NR 12-4		Benthic	PreservedSpecimen		USNM 110232		GBIF		http://n2t.net/ark:/65665/3e6acac48-9111-486c-b616-ea0a0c4a0ba8
Animalia	Chordata				Teleostei						Saccopharyngiformes					Cyematidae			Cyema		Cyema atrum GÃ¼nther, 1878	Cyema atrum	Günther, 1878	David G. Smith	MCZ	1973	1973-09-29/1973-09-30	1	Atlantis II R/V Cruise 78	12.28	-59.49	240	240	240			RHB 2965	Trawl - 10' IKMWT	Pelagic	PreservedSpecimen		73932		GBIF		http://mczbase.mcz.harvard.edu/guid/MCZ:Ich:73932
Animalia	Chordata				Teleostei						Beloniformes					Exocoetidae			Cypselurus		Cypselurus	Cypselurus sp.	Swainson, 1838		USNM	1964	1964-09-17	1	RV Oregon	12.72	-59.37	1646	1646	1646			5014		Pelagic	PreservedSpecimen		USNM 294622		Smithsonian National Museum of Natural History		http://n2t.net/ark:/65665/3f5ad60c6-fb7c-436d-9beb-48076d0506cf
Animalia	Chordata				Teleostei						Beloniformes					Exocoetidae			Cypselurus		Cypselurus	Cypselurus sp.	Swainson, 1838		USNM	1964	1964-09-17	1	RV Oregon	12.72	-59.37	1646	1646	1646			5014		Pelagic	PreservedSpecimen		USNM 294622		GBIF		http://n2t.net/ark:/65665/3f5ad60c6-fb7c-436d-9beb-48076d0506cf
Animalia	Porifera				Hexactinellida						Hexasterophora incertae sedis					Dactylocalycidae			Dactylocalyx		Dactylocalyx pumiceus	Dactylocalyx pumiceus	Stutchbury, 1841		ZMA	1964			R/V Diadema	13.1	-59.4	324	208	208				Dredge	Benthic	PreservedSpecimen		ZMA POR. 5148	van Soest, Rob, and Niels Stentoft. 1988. "Barbabos deep-water sponges." Studies on the Fauna of Curaçao and other Caribbean Islands 70 (1): 1-175.	Literature
Animalia	Porifera				Hexactinellida						Hexasterophora incertae sedis					Dactylocalycidae			Dactylocalyx		Dactylocalyx pumiceus Stutchbury, 1841	Dactylocalyx pumiceus	Stutchbury, 1841		USNM	1879	1879-03-10	1	USCSS Blake	13.0433	-59.6292	225	225	225			297		Benthic	PreservedSpecimen		USNM 5424		GBIF		http://n2t.net/ark:/65665/3fac463d2-dcad-4e0a-a78a-341a4a9e0384
Animalia	Porifera				Hexactinellida			Hexasterophora			Hexasterophora incertae sedis					Dactylocalycidae			Dactylocalyx		Dactylocalyx pumiceus	Dactylocalyx pumiceus	Stutchbury, 1841		YPM	1879	1879-03-10			13.0433	-59.6292	225	225	225	269				Benthic	PreservedSpecimen	NOAA_DSCRTP:1019293	YPM IZ 000516.PR		OBIS/GBIF		https://www.ncei.noaa.gov/erddap/tabledap/deep_sea_corals.csv?ShallowFlag%2CDatasetID%2CCatalogNumber%2CSampleID%2CCitation%2CRepository%2CScientificName%2CVernacularNameCategory%2CTaxonRank%2CIdentificationQualifier%2CLocality%2Clatitude%2Clongitude%2CDepthInMeters%2CDepthMethod%2CObservationDate%2CSurveyID%2CStation%2CEventID%2CSamplingEquipment%2CLocationAccuracy%2CRecordType%2CDataProvider&Ca…		3782e7f6-679d-4d43-a017-9c0854559cb5	f5a4799e-dc24-4807-89d9-01da47d52e3b
Animalia	Chordata				Teleostei						Scorpaeniformes					Dactylopteridae			Dactylopterus		Dactylopterus volitans (Linnaeus, 1758)	Dactylopterus volitans	Linnaeus, 1758	David G. Smith	MCZ	1973	1973-10-05/1973-10-06	1	Atlantis II R/V Cruise 78	13.21	-56.58	225	225	225			RHB 2971		Benthic	PreservedSpecimen		86104		GBIF		http://mczbase.mcz.harvard.edu/guid/MCZ:Ich:86104
Animalia	Annelida				Polychaeta						Phyllodocida					Hesionidae			Dalhousiella		Dalhousiella hesionides	Dalhousiella hesionoides	Augener, 1906	[no agent data]	MCZ	1879	1879-03-08	1	USCSS Blake	13.1903	-59.7597	729.69	729.69	729.69			288		Benthic	PreservedSpecimen		ANNb-2012		GBIF		http://mczbase.mcz.harvard.edu/guid/MCZ:IZ:ANNb-2012
Animalia	Chordata				Teleostei						Myctophiformes					Myctophidae			Myctophum		Myctophum obtusirostre Tåning, 1928	Dasyscopelus obtusirostris	Tåning, 1928	Woods Hole Oceanographic Institution	MCZ	1973	1973-10-04	1	Atlantis II R/V Cruise 78	13.08	-58.58	280	280	280			RHB 2967	Trawl - 10' IKMWT	Pelagic	PreservedSpecimen		105861		GBIF		http://mczbase.mcz.harvard.edu/guid/MCZ:Ich:105861
Animalia	Chordata				Teleostei						Myctophiformes					Myctophidae			Myctophum		Myctophum obtusirostre Tåning, 1928	Dasyscopelus obtusirostris	Tåning, 1928	Woods Hole Oceanographic Institution	MCZ	1973	1973-10-05	1	Atlantis II R/V Cruise 78	13.11	-58.39	257.5	257.5	257.5			RHB 2969	Trawl - 10' IKMWT	Pelagic	PreservedSpecimen		105862		GBIF		http://mczbase.mcz.harvard.edu/guid/MCZ:Ich:105862
Animalia	Chordata				Teleostei						Myctophiformes					Myctophidae			Myctophum		Myctophum selenops Tåning, 1928	Dasyscopelus selenops	Tåning, 1928	Woods Hole Oceanographic Institution	MCZ	1973	1973-10-05	1	Atlantis II R/V Cruise 78	13.11	-58.39	257.5	257.5	257.5			RHB 2969	Trawl - 10' IKMWT	Pelagic	PreservedSpecimen		105351		GBIF		http://mczbase.mcz.harvard.edu/guid/MCZ:Ich:105351
Animalia	Arthropoda				Malacostraca						Decapoda										Shrimp sp.	Decapoda sp.	Latreille, 1802			2012	2012-06-14	2	RV Atlantis AT21-02	11.4131	-58.3264	1327	1327	1327				ROV Jason II	Benthic	PreservedSpecimen			Cruise Report: ATLANTIS 21-02 NSF #OCE-1031050. AT 21-02 (Van Dover, Chief Scientist). http://dmoserv3.whoi.edu/data_docs/SEEPC/AT21-02_CruiseREPORT.pdf	Atlantis 21-02 Cruise Binder
Animalia	Arthropoda				Malacostraca						Decapoda										Shrimp sp.	Decapoda sp.	Latreille, 1802			2012	2012-06-16	3	RV Atlantis AT21-02	11.4131	-58.3264	1327	1327	1327				ROV Jason II	Benthic	PreservedSpecimen			Cruise Report: ATLANTIS 21-02 NSF #OCE-1031050. AT 21-02 (Van Dover, Chief Scientist). http://dmoserv3.whoi.edu/data_docs/SEEPC/AT21-02_CruiseREPORT.pdf	Atlantis 21-02 Cruise Binder
Animalia	Cnidaria	Anthozoa			Hexacorallia						Scleractinia					Deltocyathidae			Deltocyathus		Deltocyathus italicus	Deltocyathus italicus	Michelotti, 1838	Cairns, Stephen D.	USNM	1887	1887-12-05	15	RV Albatross	11.6667	-58.55	1609	1609	1609	1391		2754	Trawl - Large Beam	Benthic	PreservedSpecimen	NOAA_DSCRTP:2821	USNM 36476		OBIS/GBIF		http://n2t.net/ark:/65665/32eda69dd-9e28-4c69-b2db-78394ed907fb	https://www.ncei.noaa.gov/erddap/tabledap/deep_sea_corals.csv?ShallowFlag%2CDatasetID%2CCatalogNumber%2CSampleID%2CCitation%2CRepository%2CScientificName%2CVernacularNameCategory%2CTaxonRank%2CIdentificationQualifier%2CLocality%2Clatitude%2Clongitude%2CDepthInMeters%2CDepthMethod%2CObservationDate%2CSurveyID%2CStation%2CEventID%2CSamplingEquipment%2CLocationAccuracy%2CRecordType%2CDataProvider&Ca…	fd4422fa-27e8-4a2f-8308-360b198ba1af	89e23fc8-3f61-4480-9de3-358fe6eefe0b
Animalia	Echinodermata				Crinoidea						Comatulida					Rhizocrinidae			Democrinus		Democrinus conifer (AH Clark, 1909)	Democrinus conifer	AH Clark, 1909	[no agent data]	MCZ	1879	1879-03-05	1	USCSS Blake	13.0139	-59.6056	382.22	382.22	382.22			274		Benthic	PreservedSpecimen		CRI-155		GBIF		http://mczbase.mcz.harvard.edu/guid/MCZ:IZ:CRI-155
Animalia	Echinodermata				Crinoidea						Comatulida					Rhizocrinidae			Democrinus		Democrinus conifer (AH Clark, 1909)	Democrinus conifer	AH Clark, 1909	[no agent data]	MCZ	1879	1879-03-08	1	USCSS Blake	13.1903	-59.7597	729.69	729.69	729.69			288		Benthic	PreservedSpecimen		CRI-157		GBIF		http://mczbase.mcz.harvard.edu/guid/MCZ:IZ:CRI-157
Animalia	Echinodermata				Crinoidea						Comatulida					Rhizocrinidae			Democrinus		Democrinus rawsonii (Pourtalès, 1874)	Democrinus rawsonii	Pourtalès, 1874	[no agent data]	MCZ	1879	1879-03-10	1	USCSS Blake	13.0433	-59.6292	224.94	224.94	224.94			297		Benthic	PreservedSpecimen		CRI-149		GBIF		http://mczbase.mcz.harvard.edu/guid/MCZ:IZ:CRI-149
Animalia	Echinodermata				Crinoidea						Comatulida					Rhizocrinidae			Democrinus		Democrinus rawsonii (Pourtalès, 1874)	Democrinus rawsonii	Pourtalès, 1874	[no agent data]	MCZ	1879	1879-03-09	3	USCSS Blake	13.2383	-59.6867	329.18	329.18	329.18			295		Benthic	PreservedSpecimen		CRI-152		GBIF		http://mczbase.mcz.harvard.edu/guid/MCZ:IZ:CRI-152
Animalia	Mollusca				Scaphopoda						Dentaliida					Dentaliidae			Dentalium		Dentalium gouldii var. obscurum Dall, 1889	Dentalium obscurum	Dall, 1889		USNM	1879	1879-03-10	4	USCSS Blake	13.0833	-59.6611	256	256	256			299		Benthic	PreservedSpecimen		USNM 887460		GBIF		http://n2t.net/ark:/65665/3fa513ddf-ed48-46fa-b2a6-09e5706b101b	https://www.gbif.org/occurrence/1322860084
Animalia	Mollusca				Scaphopoda						Dentaliida					Dentaliidae			Dentalium		Dentalium gouldii var. obscurum Dall, 1889	Dentalium obscurum	Dall, 1889		USNM	1879	1879-03-10	1	USCSS Blake	13.0833	-59.6611	256	256	256			299		Benthic	PreservedSpecimen		USNM 95351		GBIF		http://n2t.net/ark:/65665/3100d9974-c740-4d10-8416-f842a7e7c601	https://www.gbif.org/occurrence/1317565096
Animalia	Mollusca				Scaphopoda						Dentaliida					Dentaliidae			Dentalium		Dentalium obscurum Dall, 1889	Dentalium obscurum	Dall, 1889	[no agent data]	MCZ	1879	1879-03-10	3	USCSS Blake	13.0833	-59.655	256.03	256.03	256.03			299		Benthic	PreservedSpecimen		7695		GBIF		http://mczbase.mcz.harvard.edu/guid/MCZ:Mala:7695
Animalia	Mollusca				Scaphopoda						Dentaliida					Dentaliidae			Dentalium		Dentalium obscurum Dall, 1889	Dentalium obscurum	Dall, 1889	[no agent data]	MCZ	1879	1879-03-10	1	USCSS Blake	13.0833	-59.655	256.03	256.03	256.03			299		Benthic	PreservedSpecimen		7708		GBIF		http://mczbase.mcz.harvard.edu/guid/MCZ:Mala:7708
Animalia	Mollusca				Scaphopoda						Dentaliida					Dentaliidae			Dentalium		Dentalium obscurum Dall, 1889	Dentalium obscurum	Dall, 1889	[no agent data]	MCZ	1879	1879-03-07	2	USCSS Blake	13.0889	-59.6667	281.64	281.64	281.64			282		Benthic	PreservedSpecimen		7738		GBIF		http://mczbase.mcz.harvard.edu/guid/MCZ:Mala:7738
Animalia	Mollusca				Gastropoda			Vetigastropoda			Seguenziida					Calliostomatidae	Trochoidea	Calliostomatinae	Dentistyla		Calliostoma (dentistyla) asperrimum dentiferum	Dentistyla dentifera	Dall, 1889		USNM	1879	1879-03-10	1	USCSS Blake	13.0833	-59.6611	256	256	256	242		299		Benthic	PreservedSpecimen		USNM 95058		OBIS/GBIF		http://n2t.net/ark:/65665/39827b646-ba0e-4a6f-bb1f-21ceffb8cd05		d9d8fabd-83fa-4dc6-b728-34d7887659a2	89e23fc8-3f61-4480-9de3-358fe6eefe0b
Animalia	Mollusca				Gastropoda			Vetigastropoda			Seguenziida					Calliostomatidae	Trochoidea	Calliostomatinae	Dentistyla		Calliostoma (dentistyla) asperrimum dentiferum	Dentistyla dentifera	Dall, 1889		USNM	1879	1879-03-10	1	USCSS Blake	13.1083	-59.6556	256	256	256	123		299		Benthic	PreservedSpecimen		USNM 95059		OBIS/GBIF		http://n2t.net/ark:/65665/351fdf2f9-cae2-4d89-b458-3dd4fb17ca59		d959f240-befa-4321-88c9-4041c67f0878	89e23fc8-3f61-4480-9de3-358fe6eefe0b
Animalia	Arthropoda	Crustacea			Malacostraca		Multicrustacea	Eumalacostraca			Decapoda	Eucarida	Dendrobranchiata			Sergestidae	Sergestoidea		Deosergestes		Sergestes corniculum	Deosergestes corniculum	Krøyer, 1855	Judkins, D.	USNM	1966	1966-04-30	3	Atlantis II R/V Cruise 20	14.483	-59.067	275	275	275	3732		RHB 1223		Pelagic	PreservedSpecimen		USNM 160749		OBIS/GBIF		http://n2t.net/ark:/65665/3323c19ab-3929-4c4b-93d3-61d83082e6a4		07e1934d-c8cd-4574-b409-efb74ec7c768	89e23fc8-3f61-4480-9de3-358fe6eefe0b
Animalia	Arthropoda	Crustacea			Malacostraca		Multicrustacea	Eumalacostraca			Decapoda	Eucarida	Dendrobranchiata			Sergestidae	Sergestoidea		Deosergestes		Sergestes henseni	Deosergestes henseni	Ortmann, 1893	Judkins, D.	USNM	1966	1966-04-30	3	Atlantis II R/V Cruise 78	14.483	-59.067	275	275	275	3732		RHB 1223	Trawl - 10' IKMWT	Pelagic	PreservedSpecimen		USNM 160748		OBIS/GBIF		http://n2t.net/ark:/65665/303568d67-de2d-4eb1-a3e7-e68632f64eb1		1ce59913-b2b1-4dba-af60-1f27a2d75d52	89e23fc8-3f61-4480-9de3-358fe6eefe0b
Animalia	Arthropoda	Crustacea			Malacostraca		Multicrustacea	Eumalacostraca			Decapoda	Eucarida	Dendrobranchiata			Sergestidae	Sergestoidea		Deosergestes		Sergestes henseni	Deosergestes henseni	Ortmann, 1893	Judkins, D.	USNM	1973	1973-10-04	2	Atlantis II R/V Cruise 78	13.067	-58.567	0	560	280	2508		RHB 2967	Trawl - 10' IKMWT	Pelagic	PreservedSpecimen		USNM 166932		OBIS/GBIF		http://n2t.net/ark:/65665/30dda7ec4-cd97-4207-95fd-0e7d753e0632		7e661c37-6522-4544-b2b1-29f1d282f557	89e23fc8-3f61-4480-9de3-358fe6eefe0b
Animalia	Arthropoda	Crustacea			Malacostraca		Multicrustacea	Eumalacostraca			Decapoda	Eucarida	Dendrobranchiata			Sergestidae	Sergestoidea		Deosergestes		Sergestes henseni	Deosergestes henseni	Ortmann, 1893	Judkins, D.	USNM	1973	1973-10-05	1	Atlantis II R/V Cruise 78	13.2	-56.567	0	450	225	4824		RHB 2971	Trawl - 10' IKMWT	Pelagic	PreservedSpecimen		USNM 166978		OBIS/GBIF		http://n2t.net/ark:/65665/3d614182c-c0c8-4598-a593-1c29df741295		6b91c7d3-8fa6-4d54-acca-383163dbd388	89e23fc8-3f61-4480-9de3-358fe6eefe0b
Animalia	Arthropoda	Crustacea			Malacostraca		Multicrustacea	Eumalacostraca			Decapoda	Eucarida	Dendrobranchiata			Sergestidae	Sergestoidea		Deosergestes		Sergestes paraseminudus	Deosergestes paraseminudus	Crosnier & Forest, 1973	Judkins, D.	USNM	1973	1973-09-29	11	Atlantis II R/V Cruise 78	12.15	-59.4	0	490	245	2491		RHB 2964	Trawl - 10' IKMWT	Pelagic	PreservedSpecimen		USNM 166886		OBIS/GBIF		http://n2t.net/ark:/65665/340a64065-3963-4508-9c93-842f618e1fe7		c3adccc0-f818-4789-80fd-77ea931ec305	89e23fc8-3f61-4480-9de3-358fe6eefe0b
Animalia	Arthropoda	Crustacea			Malacostraca		Multicrustacea	Eumalacostraca			Decapoda	Eucarida	Dendrobranchiata			Sergestidae	Sergestoidea		Deosergestes		Sergestes paraseminudus	Deosergestes paraseminudus	Crosnier & Forest, 1973	Judkins, D.	USNM	1973	1973-09-29	21	Atlantis II R/V Cruise 78	12.267	-59.483	0	480	240	2038		RHB 2965	Trawl - 10' IKMWT	Pelagic	PreservedSpecimen		USNM 166908		OBIS/GBIF		http://n2t.net/ark:/65665/354cb5e8e-a2ef-4483-bb61-c0e652f9133a		7c5350b6-b4ea-455f-b857-7bfe455d4de8	89e23fc8-3f61-4480-9de3-358fe6eefe0b
Animalia	Arthropoda	Crustacea			Malacostraca		Multicrustacea	Eumalacostraca			Decapoda	Eucarida	Dendrobranchiata			Sergestidae	Sergestoidea		Deosergestes		Sergestes paraseminudus	Deosergestes paraseminudus	Crosnier & Forest, 1973	Judkins, D.	USNM	1973	1973-09-30	19	Atlantis II R/V Cruise 78	12.35	-59.567	0	495	247.5	1559		RHB 2966	Trawl - 10' IKMWT	Pelagic	PreservedSpecimen		USNM 166913		OBIS/GBIF		http://n2t.net/ark:/65665/35a6725a7-354f-413c-aada-4b6373e76051		c5a3f61f-c215-4232-a1f0-2a6f7ae6d387	89e23fc8-3f61-4480-9de3-358fe6eefe0b
Animalia	Arthropoda	Crustacea			Malacostraca		Multicrustacea	Eumalacostraca			Decapoda	Eucarida	Dendrobranchiata			Sergestidae	Sergestoidea		Deosergestes		Sergestes paraseminudus	Deosergestes paraseminudus	Crosnier & Forest, 1973	Judkins, D.	USNM	1973	1973-10-05	12	Atlantis II R/V Cruise 78	13.1	-58.5	0	520	260	2600		RHB 2968	Trawl - 10' IKMWT	Pelagic	PreservedSpecimen		USNM 166940		OBIS/GBIF		http://n2t.net/ark:/65665/3f17f0679-1f71-4d77-9ce2-04629e029fe8		c87a2a37-5ea6-4ab0-93a1-e9661ef2c558	89e23fc8-3f61-4480-9de3-358fe6eefe0b
Animalia	Arthropoda	Crustacea			Malacostraca		Multicrustacea	Eumalacostraca			Decapoda	Eucarida	Dendrobranchiata			Sergestidae	Sergestoidea		Deosergestes		Sergestes paraseminudus	Deosergestes paraseminudus	Crosnier & Forest, 1973	Judkins, D.	USNM	1973	1973-10-05	9	Atlantis II R/V Cruise 78	13.1	-58.383	0	515	257.5	2773		RHB 2969	Trawl - 10' IKMWT	Pelagic	PreservedSpecimen		USNM 166963		OBIS/GBIF		http://n2t.net/ark:/65665/3b864e589-5c4c-4bfe-873c-08657796f439		35c7d358-84f0-4b0c-a929-3164d407041d	89e23fc8-3f61-4480-9de3-358fe6eefe0b
Animalia	Arthropoda	Crustacea			Malacostraca		Multicrustacea	Eumalacostraca			Decapoda	Eucarida	Dendrobranchiata			Sergestidae	Sergestoidea		Deosergestes		Sergestes paraseminudus	Deosergestes paraseminudus	Crosnier & Forest, 1973	Judkins, D.	USNM	1973	1973-10-05	1	Atlantis II R/V Cruise 78	13.2	-56.567	0	450	225	4824		RHB 2971	Trawl - 10' IKMWT	Pelagic	PreservedSpecimen		USNM 166979		OBIS/GBIF		http://n2t.net/ark:/65665/379bc8c1e-7269-45be-b01d-caa6d0882c13		c2048ba9-613e-4a7c-94e6-73c403009c6b	89e23fc8-3f61-4480-9de3-358fe6eefe0b
Animalia	Arthropoda	Crustacea			Malacostraca		Multicrustacea	Eumalacostraca			Decapoda	Eucarida	Dendrobranchiata			Sergestidae	Sergestoidea		Deosergestes		Sergestes paraseminudus	Deosergestes paraseminudus	Crosnier & Forest, 1973	Judkins, D.	USNM	1973	1973-10-06	5	Atlantis II R/V Cruise 78	13.233	-56.5	0	450	225	4873		RHB 2972	Trawl - 10' IKMWT	Pelagic	PreservedSpecimen		USNM 166990		OBIS/GBIF		http://n2t.net/ark:/65665/3b5676021-8754-4913-a967-bfe639b08adc		837d29db-1a45-4eba-9989-f6d9f2932d32	89e23fc8-3f61-4480-9de3-358fe6eefe0b
Animalia	Cnidaria	Anthozoa			Hexacorallia						Scleractinia					Caryophylliidae			Desmophyllum		Desmophyllum dianthus Esper, 1794	Desmophyllum dianthus	Esper, 1794			1879	1905-02-21			13.18	-59.76	730	730	730	766				Benthic	Occurrence	urn:catalog:UNEP-WCMC:Cold-water Coral:2482.00	2482		OBIS		https://api.obis.org/v3/occurrence/a8732e48-6cb8-4c63-879a-7ea8679da42a		7af2c9de-0fff-42cf-a8e6-c62f4878da36	49bbc435-2bff-432c-8dd4-b2e7b514ada3
Animalia	Chordata				Teleostei						Myctophiformes					Myctophidae			Diaphus		Diaphus brachycephalus Tåning, 1928	Diaphus brachycephalus	Tåning, 1928	Woods Hole Oceanographic Institution	MCZ	1973	1973-09-29	3	Atlantis II R/V Cruise 78	12.16	-59.41	245	245	245			RHB 2964	Trawl - 10' IKMWT	Pelagic	PreservedSpecimen		121605		GBIF		http://mczbase.mcz.harvard.edu/guid/MCZ:Ich:121605
Animalia	Chordata				Teleostei						Myctophiformes					Myctophidae			Diaphus		Diaphus brachycephalus Tåning, 1928	Diaphus brachycephalus	Tåning, 1928	Woods Hole Oceanographic Institution	MCZ	1973	1973-09-29/1973-09-30	13	Atlantis II R/V Cruise 78	12.28	-59.49	240	240	240			RHB 2965	Trawl - 10' IKMWT	Pelagic	PreservedSpecimen		121606		GBIF		http://mczbase.mcz.harvard.edu/guid/MCZ:Ich:121606
Animalia	Chordata				Teleostei						Myctophiformes					Myctophidae			Diaphus		Diaphus brachycephalus Tåning, 1928	Diaphus brachycephalus	Tåning, 1928	Woods Hole Oceanographic Institution	MCZ	1973	1973-10-04	3	Atlantis II R/V Cruise 78	13.08	-58.58	280	280	280			RHB 2967	Trawl - 10' IKMWT	Pelagic	PreservedSpecimen		121607		GBIF		http://mczbase.mcz.harvard.edu/guid/MCZ:Ich:121607
Animalia	Chordata				Teleostei						Myctophiformes					Myctophidae			Diaphus		Diaphus brachycephalus Tåning, 1928	Diaphus brachycephalus	Tåning, 1928	Woods Hole Oceanographic Institution	MCZ	1973	1973-10-05	4	Atlantis II R/V Cruise 78	13.11	-58.39	257.5	257.5	257.5			RHB 2969	Trawl - 10' IKMWT	Pelagic	PreservedSpecimen		121608		GBIF		http://mczbase.mcz.harvard.edu/guid/MCZ:Ich:121608
Animalia	Chordata				Teleostei						Myctophiformes					Myctophidae			Diaphus		Diaphus brachycephalus Tåning, 1928	Diaphus brachycephalus	Tåning, 1928	Woods Hole Oceanographic Institution	MCZ	1973	1973-10-05/1973-10-06	3	Atlantis II R/V Cruise 78	13.21	-56.58	225	225	225			RHB 2971	Trawl - 10' IKMWT	Pelagic	PreservedSpecimen		121609		GBIF		http://mczbase.mcz.harvard.edu/guid/MCZ:Ich:121609
Animalia	Chordata				Teleostei						Myctophiformes					Myctophidae			Diaphus		Diaphus brachycephalus Tåning, 1928	Diaphus brachycephalus	Tåning, 1928	Woods Hole Oceanographic Institution	MCZ	1973	1973-10-06	6	Atlantis II R/V Cruise 78	13.24	-56.51	225	225	225			RHB 2972	Trawl - 10' IKMWT	Pelagic	PreservedSpecimen		121610		GBIF		http://mczbase.mcz.harvard.edu/guid/MCZ:Ich:121610
Animalia	Chordata				Teleostei						Myctophiformes					Myctophidae			Diaphus		Diaphus brachycephalus Tåning, 1928	Diaphus brachycephalus	Tåning, 1928	Woods Hole Oceanographic Institution	MCZ	1973	1973-09-30	15	Atlantis II R/V Cruise 78	12.36	-59.58	247.5	247.5	247.5			RHB 2966	Trawl - 10' IKMWT	Pelagic	PreservedSpecimen		121670		GBIF		http://mczbase.mcz.harvard.edu/guid/MCZ:Ich:121670
Animalia	Chordata				Teleostei						Myctophiformes					Myctophidae			Diaphus		Diaphus brachycephalus Tåning, 1928	Diaphus brachycephalus	Tåning, 1928	Woods Hole Oceanographic Institution	MCZ	1983	1983-02-08	5	R/V Columbus Iselin	13.0067	-57.3867	250	250	250			CI8307-15	RMT-10	Pelagic	PreservedSpecimen		121428		GBIF		http://mczbase.mcz.harvard.edu/guid/MCZ:Ich:121428
Animalia	Chordata	Vertebrata	Gnathostomata	Osteichthyes	Teleostei	Actinopterygii	Actinopteri	Teleostei			Myctophiformes					Myctophidae			Diaphus		Diaphus brachycephalus	Diaphus brachycephalus	Tåning, 1928	nielsen	MNHN					12.183	-57.2		600	600	4472				Pelagic	PreservedSpecimen		1971-0010		OBIS		https://api.obis.org/v3/occurrence/993d45e0-dd2c-4812-8cb2-3af6d8c982e0		993d45e0-dd2c-4812-8cb2-3af6d8c982e0	705770e5-3474-4e69-be8b-3107a0c5610a
Animalia	Chordata				Teleostei						Myctophiformes					Myctophidae			Diaphus		Diaphus dumerilii (Bleeker, 1856)	Diaphus dumerilii	Bleeker, 1856	Woods Hole Oceanographic Institution	MCZ	1973	1973-09-29/1973-09-30	9	Atlantis II R/V Cruise 78	12.28	-59.49	240	240	240			RHB 2965	Trawl - 10' IKMWT	Pelagic	PreservedSpecimen		121288		GBIF		http://mczbase.mcz.harvard.edu/guid/MCZ:Ich:121288
Animalia	Chordata				Teleostei						Myctophiformes					Myctophidae			Diaphus		Diaphus dumerilii (Bleeker, 1856)	Diaphus dumerilii	Bleeker, 1856	Woods Hole Oceanographic Institution	MCZ	1973	1973-09-30	1	Atlantis II R/V Cruise 78	12.36	-59.58	247.5	247.5	247.5			RHB 2966	Trawl - 10' IKMWT	Pelagic	PreservedSpecimen		121289		GBIF		http://mczbase.mcz.harvard.edu/guid/MCZ:Ich:121289
Animalia	Chordata				Teleostei						Myctophiformes					Myctophidae			Diaphus		Diaphus dumerilii (Bleeker, 1856)	Diaphus dumerilii	Bleeker, 1856	Woods Hole Oceanographic Institution	MCZ	1973	1973-10-04	2	Atlantis II R/V Cruise 78	13.08	-58.58	280	280	280			RHB 2967	Trawl - 10' IKMWT	Pelagic	PreservedSpecimen		121290		GBIF		http://mczbase.mcz.harvard.edu/guid/MCZ:Ich:121290
Animalia	Chordata				Teleostei						Myctophiformes					Myctophidae			Diaphus		Diaphus dumerilii (Bleeker, 1856)	Diaphus dumerilii	Bleeker, 1856	Woods Hole Oceanographic Institution	MCZ	1973	1973-10-05	3	Atlantis II R/V Cruise 78	13.11	-58.51	260	260	260			RHB 2968	Trawl - 10' IKMWT	Pelagic	PreservedSpecimen		121291		GBIF		http://mczbase.mcz.harvard.edu/guid/MCZ:Ich:121291
Animalia	Chordata				Teleostei						Myctophiformes					Myctophidae			Diaphus		Diaphus dumerilii (Bleeker, 1856)	Diaphus dumerilii	Bleeker, 1856	Woods Hole Oceanographic Institution	MCZ	1973	1973-10-05	3	Atlantis II R/V Cruise 78	13.11	-58.39	257.5	257.5	257.5			RHB 2969	Trawl - 10' IKMWT	Pelagic	PreservedSpecimen		121292		GBIF		http://mczbase.mcz.harvard.edu/guid/MCZ:Ich:121292
Animalia	Chordata				Teleostei						Myctophiformes					Myctophidae			Diaphus		Diaphus dumerilii (Bleeker, 1856)	Diaphus dumerilii	Bleeker, 1856	Woods Hole Oceanographic Institution	MCZ	1983	1983-02-08	4	R/V Columbus Iselin	13.0067	-57.3867	250	250	250			CI8307-15	RMT-10	Pelagic	PreservedSpecimen		126872		GBIF		http://mczbase.mcz.harvard.edu/guid/MCZ:Ich:126872
Animalia	Chordata				Teleostei						Myctophiformes					Myctophidae			Diaphus		Diaphus fragilis Tåning, 1928	Diaphus fragilis	Tåning, 1928	Woods Hole Oceanographic Institution	MCZ	1973	1973-09-29/1973-09-30	1	Atlantis II R/V Cruise 78	12.28	-59.49	240	240	240			RHB 2965	Trawl - 10' IKMWT	Pelagic	PreservedSpecimen		120803		GBIF		http://mczbase.mcz.harvard.edu/guid/MCZ:Ich:120803
Animalia	Chordata				Teleostei						Myctophiformes					Myctophidae			Diaphus		Diaphus fragilis Tåning, 1928	Diaphus fragilis	Tåning, 1928	Woods Hole Oceanographic Institution	MCZ	1973	1973-09-30	1	Atlantis II R/V Cruise 78	12.36	-59.58	247.5	247.5	247.5			RHB 2966	Trawl - 10' IKMWT	Pelagic	PreservedSpecimen		120804		GBIF		http://mczbase.mcz.harvard.edu/guid/MCZ:Ich:120804
Animalia	Chordata				Teleostei						Myctophiformes					Myctophidae			Diaphus		Diaphus fragilis Tåning, 1928	Diaphus fragilis	Tåning, 1928	Woods Hole Oceanographic Institution	MCZ	1973	1973-10-04	1	Atlantis II R/V Cruise 78	13.08	-58.58	280	280	280			RHB 2967	Trawl - 10' IKMWT	Pelagic	PreservedSpecimen		120805		GBIF		http://mczbase.mcz.harvard.edu/guid/MCZ:Ich:120805
Animalia	Chordata				Teleostei						Myctophiformes					Myctophidae			Diaphus		Diaphus fragilis Tåning, 1928	Diaphus fragilis	Tåning, 1928	Woods Hole Oceanographic Institution	MCZ	1973	1973-10-05	1	Atlantis II R/V Cruise 78	13.11	-58.51	260	260	260			RHB 2968	Trawl - 10' IKMWT	Pelagic	PreservedSpecimen		120806		GBIF		http://mczbase.mcz.harvard.edu/guid/MCZ:Ich:120806
Animalia	Chordata				Teleostei						Myctophiformes					Myctophidae			Diaphus		Diaphus fragilis Tåning, 1928	Diaphus fragilis	Tåning, 1928	Woods Hole Oceanographic Institution	MCZ	1973	1973-10-05	1	Atlantis II R/V Cruise 78	13.11	-58.39	257.5	257.5	257.5			RHB 2969	Trawl - 10' IKMWT	Pelagic	PreservedSpecimen		120807		GBIF		http://mczbase.mcz.harvard.edu/guid/MCZ:Ich:120807
Animalia	Chordata				Teleostei						Myctophiformes					Myctophidae			Diaphus		Diaphus fragilis Tåning, 1928	Diaphus fragilis	Tåning, 1928	Woods Hole Oceanographic Institution	MCZ	1973	1973-10-05/1973-10-06	1	Atlantis II R/V Cruise 78	13.21	-56.58	225	225	225			RHB 2971	Trawl - 10' IKMWT	Pelagic	PreservedSpecimen		120808		GBIF		http://mczbase.mcz.harvard.edu/guid/MCZ:Ich:120808
Animalia	Chordata				Teleostei						Myctophiformes					Myctophidae			Diaphus		Diaphus fragilis Tåning, 1928	Diaphus fragilis	Tåning, 1928	Woods Hole Oceanographic Institution	MCZ	1973	1973-10-06	1	Atlantis II R/V Cruise 78	13.24	-56.51	225	225	225			RHB 2972	Trawl - 10' IKMWT	Pelagic	PreservedSpecimen		120809		GBIF		http://mczbase.mcz.harvard.edu/guid/MCZ:Ich:120809
Animalia	Chordata				Teleostei						Myctophiformes					Myctophidae			Diaphus		Diaphus fragilis Tåning, 1928	Diaphus fragilis	Tåning, 1928	Woods Hole Oceanographic Institution	MCZ	1983	1983-02-08	1	R/V Columbus Iselin	13.0067	-57.3867	250	250	250			CI8307-15	RMT-10	Pelagic	PreservedSpecimen		120836		GBIF		http://mczbase.mcz.harvard.edu/guid/MCZ:Ich:120836
Animalia	Chordata				Teleostei						Myctophiformes					Myctophidae			Diaphus		Diaphus garmani Gilbert, 1906	Diaphus garmani	Gilbert, 1906	Woods Hole Oceanographic Institution	MCZ	1973	1973-09-29/1973-09-30	1	Atlantis II R/V Cruise 78	12.28	-59.49	240	240	240			RHB 2965	Trawl - 10' IKMWT	Pelagic	PreservedSpecimen		120675		GBIF		http://mczbase.mcz.harvard.edu/guid/MCZ:Ich:120675
Animalia	Chordata				Teleostei						Myctophiformes					Myctophidae			Diaphus		Diaphus lucidus (Goode & Bean, 1896)	Diaphus lucidus	Goode & Bean, 1896	Woods Hole Oceanographic Institution	MCZ	1973	1973-10-04	1	Atlantis II R/V Cruise 78	13.08	-58.58	280	280	280			RHB 2967	Trawl - 10' IKMWT	Pelagic	PreservedSpecimen		120454		GBIF		http://mczbase.mcz.harvard.edu/guid/MCZ:Ich:120454
Animalia	Chordata				Teleostei						Myctophiformes					Myctophidae			Diaphus		Diaphus luetkeni (Brauer, 1904)	Diaphus luetkeni	Brauer, 1904	Woods Hole Oceanographic Institution	MCZ	1973	1973-09-29	1	Atlantis II R/V Cruise 78	12.16	-59.41	245	245	245			RHB 2964	Trawl - 10' IKMWT	Pelagic	PreservedSpecimen		120306		GBIF		http://mczbase.mcz.harvard.edu/guid/MCZ:Ich:120306
Animalia	Chordata				Teleostei						Myctophiformes					Myctophidae			Diaphus		Diaphus luetkeni (Brauer, 1904)	Diaphus luetkeni	Brauer, 1904	Woods Hole Oceanographic Institution	MCZ	1973	1973-09-30	1	Atlantis II R/V Cruise 78	12.36	-59.58	247.5	247.5	247.5			RHB 2966	Trawl - 10' IKMWT	Pelagic	PreservedSpecimen		120307		GBIF		http://mczbase.mcz.harvard.edu/guid/MCZ:Ich:120307
Animalia	Chordata				Teleostei						Myctophiformes					Myctophidae			Diaphus		Diaphus mollis Tåning, 1928	Diaphus mollis	Tåning, 1928	Woods Hole Oceanographic Institution	MCZ	1973	1973-09-29/1973-09-30	4	Atlantis II R/V Cruise 78	12.28	-59.49	240	240	240			RHB 2965	Trawl - 10' IKMWT	Pelagic	PreservedSpecimen		119845		GBIF		http://mczbase.mcz.harvard.edu/guid/MCZ:Ich:119845
Animalia	Chordata				Teleostei						Myctophiformes					Myctophidae			Diaphus		Diaphus mollis Tåning, 1928	Diaphus mollis	Tåning, 1928	Woods Hole Oceanographic Institution	MCZ	1973	1973-09-30	1	Atlantis II R/V Cruise 78	12.36	-59.58	247.5	247.5	247.5			RHB 2966	Trawl - 10' IKMWT	Pelagic	PreservedSpecimen		119846		GBIF		http://mczbase.mcz.harvard.edu/guid/MCZ:Ich:119846
Animalia	Chordata				Teleostei						Myctophiformes					Myctophidae			Diaphus		Diaphus mollis Tåning, 1928	Diaphus mollis	Tåning, 1928	Woods Hole Oceanographic Institution	MCZ	1973	1973-10-04	1	Atlantis II R/V Cruise 78	13.08	-58.58	280	280	280			RHB 2967	Trawl - 10' IKMWT	Pelagic	PreservedSpecimen		119847		GBIF		http://mczbase.mcz.harvard.edu/guid/MCZ:Ich:119847
Animalia	Chordata				Teleostei						Myctophiformes					Myctophidae			Diaphus		Diaphus mollis Tåning, 1928	Diaphus mollis	Tåning, 1928	Woods Hole Oceanographic Institution	MCZ	1973	1973-10-05	1	Atlantis II R/V Cruise 78	13.11	-58.39	257.5	257.5	257.5			RHB 2969	Trawl - 10' IKMWT	Pelagic	PreservedSpecimen		119848		GBIF		http://mczbase.mcz.harvard.edu/guid/MCZ:Ich:119848
Animalia	Chordata				Teleostei						Myctophiformes					Myctophidae			Diaphus		Diaphus mollis Tåning, 1928	Diaphus mollis	Tåning, 1928	Woods Hole Oceanographic Institution	MCZ	1973	1973-10-06	3	Atlantis II R/V Cruise 78	13.24	-56.51	225	225	225			RHB 2972	Trawl - 10' IKMWT	Pelagic	PreservedSpecimen		119849		GBIF		http://mczbase.mcz.harvard.edu/guid/MCZ:Ich:119849
Animalia	Chordata				Teleostei						Myctophiformes					Myctophidae			Diaphus		Diaphus mollis Tåning, 1928	Diaphus mollis	Tåning, 1928	Woods Hole Oceanographic Institution	MCZ	1983	1983-02-08	1	R/V Columbus Iselin	13.0067	-57.3867	250	250	250			CI8307-15	RMT-10	Pelagic	PreservedSpecimen		119227		GBIF		http://mczbase.mcz.harvard.edu/guid/MCZ:Ich:119227
Animalia	Chordata				Teleostei						Myctophiformes					Myctophidae			Diaphus		Diaphus perspicillatus (Ogilby, 1898)	Diaphus perspicillatus	Ogilby, 1898	Woods Hole Oceanographic Institution	MCZ	1973	1973-09-29/1973-09-30	1	Atlantis II R/V Cruise 78	12.28	-59.49	240	240	240			RHB 2965	Trawl - 10' IKMWT	Pelagic	PreservedSpecimen		126674		GBIF		http://mczbase.mcz.harvard.edu/guid/MCZ:Ich:126674
Animalia	Chordata				Teleostei						Myctophiformes					Myctophidae			Diaphus		Diaphus perspicillatus (Ogilby, 1898)	Diaphus perspicillatus	Ogilby, 1898	Woods Hole Oceanographic Institution	MCZ	1973	1973-09-30	1	Atlantis II R/V Cruise 78	12.36	-59.58	247.5	247.5	247.5			RHB 2966	Trawl - 10' IKMWT	Pelagic	PreservedSpecimen		126675		GBIF		http://mczbase.mcz.harvard.edu/guid/MCZ:Ich:126675
Animalia	Chordata				Teleostei						Myctophiformes					Myctophidae			Diaphus		Diaphus perspicillatus (Ogilby, 1898)	Diaphus perspicillatus	Ogilby, 1898	Woods Hole Oceanographic Institution	MCZ	1973	1973-10-05/1973-10-06	1	Atlantis II R/V Cruise 78	13.21	-56.58	225	225	225			RHB 2971	Trawl - 10' IKMWT	Pelagic	PreservedSpecimen		126676		GBIF		http://mczbase.mcz.harvard.edu/guid/MCZ:Ich:126676
Animalia	Chordata				Teleostei						Myctophiformes					Myctophidae			Diaphus		Diaphus problematicus Parr, 1928	Diaphus problematicus	Parr, 1928	Woods Hole Oceanographic Institution	MCZ	1973	1973-09-29	2	Atlantis II R/V Cruise 78	12.16	-59.41	245	245	245			RHB 2964	Trawl - 10' IKMWT	Pelagic	PreservedSpecimen		119140		GBIF		http://mczbase.mcz.harvard.edu/guid/MCZ:Ich:119140
Animalia	Chordata				Teleostei						Myctophiformes					Myctophidae			Diaphus		Diaphus problematicus Parr, 1928	Diaphus problematicus	Parr, 1928	Woods Hole Oceanographic Institution	MCZ	1973	1973-09-29/1973-09-30	1	Atlantis II R/V Cruise 78	12.28	-59.49	240	240	240			RHB 2965	Trawl - 10' IKMWT	Pelagic	PreservedSpecimen		119141		GBIF		http://mczbase.mcz.harvard.edu/guid/MCZ:Ich:119141
Animalia	Chordata				Teleostei						Myctophiformes					Myctophidae			Diaphus		Diaphus problematicus Parr, 1928	Diaphus problematicus	Parr, 1928	Woods Hole Oceanographic Institution	MCZ	1973	1973-10-04	1	Atlantis II R/V Cruise 78	13.08	-58.58	280	280	280			RHB 2967	Trawl - 10' IKMWT	Pelagic	PreservedSpecimen		119142		GBIF		http://mczbase.mcz.harvard.edu/guid/MCZ:Ich:119142
Animalia	Chordata				Teleostei						Myctophiformes					Myctophidae			Diaphus		Diaphus problematicus Parr, 1928	Diaphus problematicus	Parr, 1928	Woods Hole Oceanographic Institution	MCZ	1983	1983-02-08	2	R/V Columbus Iselin	13.0067	-57.3867	250	250	250			CI8307-15	RMT-10	Pelagic	PreservedSpecimen		118977		GBIF		http://mczbase.mcz.harvard.edu/guid/MCZ:Ich:118977
Animalia	Chordata				Teleostei						Myctophiformes					Myctophidae			Diaphus		Diaphus splendidus (Brauer, 1904)	Diaphus splendidus	Brauer, 1904	Woods Hole Oceanographic Institution	MCZ	1973	1973-09-29	5	Atlantis II R/V Cruise 78	12.16	-59.41	245	245	245			RHB 2964	Trawl - 10' IKMWT	Pelagic	PreservedSpecimen		118576		GBIF		http://mczbase.mcz.harvard.edu/guid/MCZ:Ich:118576
Animalia	Chordata				Teleostei						Myctophiformes					Myctophidae			Diaphus		Diaphus splendidus (Brauer, 1904)	Diaphus splendidus	Brauer, 1904	Woods Hole Oceanographic Institution	MCZ	1973	1973-09-29/1973-09-30	6	Atlantis II R/V Cruise 78	12.28	-59.49	240	240	240			RHB 2965	Trawl - 10' IKMWT	Pelagic	PreservedSpecimen		118577		GBIF		http://mczbase.mcz.harvard.edu/guid/MCZ:Ich:118577
Animalia	Chordata				Teleostei						Myctophiformes					Myctophidae			Diaphus		Diaphus splendidus (Brauer, 1904)	Diaphus splendidus	Brauer, 1904	Woods Hole Oceanographic Institution	MCZ	1973	1973-09-30	3	Atlantis II R/V Cruise 78	12.36	-59.58	247.5	247.5	247.5			RHB 2966	Trawl - 10' IKMWT	Pelagic	PreservedSpecimen		118578		GBIF		http://mczbase.mcz.harvard.edu/guid/MCZ:Ich:118578
Animalia	Chordata				Teleostei						Myctophiformes					Myctophidae			Diaphus		Diaphus splendidus (Brauer, 1904)	Diaphus splendidus	Brauer, 1904	Woods Hole Oceanographic Institution	MCZ	1973	1973-10-04	10	Atlantis II R/V Cruise 78	13.08	-58.58	280	280	280			RHB 2967	Trawl - 10' IKMWT	Pelagic	PreservedSpecimen		118579		GBIF		http://mczbase.mcz.harvard.edu/guid/MCZ:Ich:118579
Animalia	Chordata				Teleostei						Myctophiformes					Myctophidae			Diaphus		Diaphus splendidus (Brauer, 1904)	Diaphus splendidus	Brauer, 1904	Woods Hole Oceanographic Institution	MCZ	1973	1973-10-05	2	Atlantis II R/V Cruise 78	13.11	-58.51	260	260	260			RHB 2968	Trawl - 10' IKMWT	Pelagic	PreservedSpecimen		118580		GBIF		http://mczbase.mcz.harvard.edu/guid/MCZ:Ich:118580
Animalia	Chordata				Teleostei						Myctophiformes					Myctophidae			Diaphus		Diaphus splendidus (Brauer, 1904)	Diaphus splendidus	Brauer, 1904	Woods Hole Oceanographic Institution	MCZ	1973	1973-10-05	3	Atlantis II R/V Cruise 78	13.11	-58.39	257.5	257.5	257.5			RHB 2969	Trawl - 10' IKMWT	Pelagic	PreservedSpecimen		118581		GBIF		http://mczbase.mcz.harvard.edu/guid/MCZ:Ich:118581
Animalia	Chordata				Teleostei						Myctophiformes					Myctophidae			Diaphus		Diaphus splendidus (Brauer, 1904)	Diaphus splendidus	Brauer, 1904	Woods Hole Oceanographic Institution	MCZ	1973	1973-10-05/1973-10-06	6	Atlantis II R/V Cruise 78	13.21	-56.58	225	225	225			RHB 2971	Trawl - 10' IKMWT	Pelagic	PreservedSpecimen		118582		GBIF		http://mczbase.mcz.harvard.edu/guid/MCZ:Ich:118582
Animalia	Chordata				Teleostei						Myctophiformes					Myctophidae			Diaphus		Diaphus splendidus (Brauer, 1904)	Diaphus splendidus	Brauer, 1904	Woods Hole Oceanographic Institution	MCZ	1973	1973-10-06	2	Atlantis II R/V Cruise 78	13.24	-56.51	225	225	225			RHB 2972	Trawl - 10' IKMWT	Pelagic	PreservedSpecimen		118583		GBIF		http://mczbase.mcz.harvard.edu/guid/MCZ:Ich:118583
Animalia	Chordata				Teleostei						Myctophiformes					Myctophidae			Diaphus		Diaphus splendidus (Brauer, 1904)	Diaphus splendidus	Brauer, 1904	Woods Hole Oceanographic Institution	MCZ	1983	1983-02-08	4	R/V Columbus Iselin	13.0067	-57.3867	250	250	250			CI8307-15	RMT-10	Pelagic	PreservedSpecimen		118406		GBIF		http://mczbase.mcz.harvard.edu/guid/MCZ:Ich:118406
Animalia	Chordata				Teleostei						Myctophiformes					Myctophidae			Diaphus		Diaphus subtilis Nafpaktitis, 1968	Diaphus subtilis	Nafpaktitis, 1968	Woods Hole Oceanographic Institution	MCZ	1973	1973-10-05	1	Atlantis II R/V Cruise 78	13.11	-58.39	257.5	257.5	257.5			RHB 2969	Trawl - 10' IKMWT	Pelagic	PreservedSpecimen		118324		GBIF		http://mczbase.mcz.harvard.edu/guid/MCZ:Ich:118324
Animalia	Chordata				Teleostei						Myctophiformes					Myctophidae			Diaphus		Diaphus termophilus Tåning, 1928	Diaphus termophilus	Tåning, 1928	Woods Hole Oceanographic Institution	MCZ	1973	1973-09-29	1	Atlantis II R/V Cruise 78	12.16	-59.41	245	245	245			RHB 2964	Trawl - 10' IKMWT	Pelagic	PreservedSpecimen		118248		GBIF		http://mczbase.mcz.harvard.edu/guid/MCZ:Ich:118248
Animalia	Chordata				Teleostei						Myctophiformes					Myctophidae			Diaphus		Diaphus termophilus Tåning, 1928	Diaphus termophilus	Tåning, 1928	Woods Hole Oceanographic Institution	MCZ	1973	1973-09-29/1973-09-30	1	Atlantis II R/V Cruise 78	12.28	-59.49	240	240	240			RHB 2965	Trawl - 10' IKMWT	Pelagic	PreservedSpecimen		118249		GBIF		http://mczbase.mcz.harvard.edu/guid/MCZ:Ich:118249
Animalia	Chordata				Teleostei						Myctophiformes					Myctophidae			Diaphus		Diaphus termophilus Tåning, 1928	Diaphus termophilus	Tåning, 1928	Woods Hole Oceanographic Institution	MCZ	1973	1973-09-30	3	Atlantis II R/V Cruise 78	12.36	-59.58	247.5	247.5	247.5			RHB 2966	Trawl - 10' IKMWT	Pelagic	PreservedSpecimen		118250		GBIF		http://mczbase.mcz.harvard.edu/guid/MCZ:Ich:118250
Animalia	Chordata				Teleostei						Myctophiformes					Myctophidae			Diaphus		Diaphus termophilus Tåning, 1928	Diaphus termophilus	Tåning, 1928	Woods Hole Oceanographic Institution	MCZ	1973	1973-10-04	3	Atlantis II R/V Cruise 78	13.08	-58.58	280	280	280			RHB 2967	Trawl - 10' IKMWT	Pelagic	PreservedSpecimen		118251		GBIF		http://mczbase.mcz.harvard.edu/guid/MCZ:Ich:118251
Animalia	Chordata				Teleostei						Myctophiformes					Myctophidae			Diaphus		Diaphus termophilus Tåning, 1928	Diaphus termophilus	Tåning, 1928	Woods Hole Oceanographic Institution	MCZ	1973	1973-10-05	3	Atlantis II R/V Cruise 78	13.11	-58.51	260	260	260			RHB 2968	Trawl - 10' IKMWT	Pelagic	PreservedSpecimen		118252		GBIF		http://mczbase.mcz.harvard.edu/guid/MCZ:Ich:118252
Animalia	Chordata				Teleostei						Myctophiformes					Myctophidae			Diaphus		Diaphus termophilus Tåning, 1928	Diaphus termophilus	Tåning, 1928	Woods Hole Oceanographic Institution	MCZ	1973	1973-10-05	1	Atlantis II R/V Cruise 78	13.11	-58.39	257.5	257.5	257.5			RHB 2969	Trawl - 10' IKMWT	Pelagic	PreservedSpecimen		118253		GBIF		http://mczbase.mcz.harvard.edu/guid/MCZ:Ich:118253
Animalia	Chordata				Teleostei						Myctophiformes					Myctophidae			Diaphus		Diaphus termophilus Tåning, 1928	Diaphus termophilus	Tåning, 1928	Woods Hole Oceanographic Institution	MCZ	1973	1973-10-05/1973-10-06	3	Atlantis II R/V Cruise 78	13.21	-56.58	225	225	225			RHB 2971	Trawl - 10' IKMWT	Pelagic	PreservedSpecimen		118254		GBIF		http://mczbase.mcz.harvard.edu/guid/MCZ:Ich:118254
Animalia	Chordata				Teleostei						Myctophiformes					Myctophidae			Diaphus		Diaphus termophilus Tåning, 1928	Diaphus termophilus	Tåning, 1928	Woods Hole Oceanographic Institution	MCZ	1973	1973-10-06	2	Atlantis II R/V Cruise 78	13.24	-56.51	225	225	225			RHB 2972	Trawl - 10' IKMWT	Pelagic	PreservedSpecimen		118255		GBIF		http://mczbase.mcz.harvard.edu/guid/MCZ:Ich:118255
Animalia	Arthropoda				Malacostraca						Decapoda					Homolodromiidae			Dicranodromia		Dicranodromia ovata A.Milne-Edwards, 1880	Dicranodromia ovata	A. Milne-Edwards, 1880	Alphonse Milne-Edwards, Joel Martin	MCZ	1879	1879-03-09	1	USCSS Blake	13.2383	-59.6867	329.18	329.18	329.18			295		Benthic	PreservedSpecimen		CRU-6510		GBIF		http://mczbase.mcz.harvard.edu/guid/MCZ:IZ:CRU-6510
Animalia	Chordata				Teleostei						Tetraodontiformes					Diodontidae			Diodon		Diodon hystrix Linnaeus, 1758	Diodon hystrix	Linnaeus, 1758	Jeffery M. Leis	MCZ	1973	1973-10-05/1973-10-06	1	Atlantis II R/V Cruise 78	13.21	-56.58	225	225	225			RHB 2971	Trawl - 10' IKMWT	Pelagic	PreservedSpecimen		88886		GBIF		http://mczbase.mcz.harvard.edu/guid/MCZ:Ich:88886
Animalia	Mollusca				Gastropoda			Vetigastropoda			Lepetellida					Fissurellidae	Fissurelloidea	Diodorinae	Diodora		Diodora tanneri	Diodora tanneri	A. E. Verrill, 1882		USNM	1964	1964-09-20	2	RV Oregon	13	-59.55	320	320	320	299		5018	Trawl	Benthic	PreservedSpecimen		USNM 811554		OBIS/GBIF		http://n2t.net/ark:/65665/34be4dd48-2058-4ee3-b3a5-686e610f53ce		a86f2de5-3f95-41e3-ae23-d6edeb0523ba	89e23fc8-3f61-4480-9de3-358fe6eefe0b
Animalia	Mollusca				Gastropoda						Lepetellida					Fissurellidae	Fissurelloidea	Diodorinae	Diodora		Diodora tanneri (A.E.Verrill, 1882)	Diodora tanneri	A. E. Verrill, 1882	[no agent data]	MCZ	1879	1879-03-08	1	USCSS Blake	13.1903	-59.7597	729.69	729.69	729.69			288		Benthic	PreservedSpecimen		148887		GBIF		http://mczbase.mcz.harvard.edu/guid/MCZ:Mala:148887
Animalia	Chordata				Teleostei						Perciformes					Gempylidae			Diplospinus		Diplospinus multistriatus Maul, 1948	Diplospinus multistriatus	Maul, 1948	David G. Smith	MCZ	1973	1973-10-06	1	Atlantis II R/V Cruise 78	13.24	-56.51	225	225	225			RHB 2972	Trawl - 10' IKMWT	Pelagic	PreservedSpecimen		82981		GBIF		http://mczbase.mcz.harvard.edu/guid/MCZ:Ich:82981
Animalia	Chordata				Teleostei						Beryciformes					Diretmidae			Diretmoides		Diretmoides pauciradiatus (Woods, 1973)	Diretmoides pauciradiatus	Woods, 1973	David G. Smith	MCZ	1973	1973-09-30	1	Atlantis II R/V Cruise 78	12.36	-59.58	247.5	247.5	247.5			RHB 2966	Trawl - 10' IKMWT	Pelagic	PreservedSpecimen		84330		GBIF		http://mczbase.mcz.harvard.edu/guid/MCZ:Ich:84330
Animalia	Chordata				Teleostei						Beryciformes					Diretmidae			Diretmus		Diretmus argenteus Johnson, 1864	Diretmus argenteus	Johnson, 1864	David G. Smith	MCZ	1973	1973-10-05	1	Atlantis II R/V Cruise 78	13.11	-58.39	257.5	257.5	257.5			RHB 2969	Trawl - 10' IKMWT	Pelagic	PreservedSpecimen		84259		GBIF		http://mczbase.mcz.harvard.edu/guid/MCZ:Ich:84259
Animalia	Chordata				Teleostei						Beryciformes					Diretmidae			Diretmus		Diretmus argenteus Johnson, 1864	Diretmus argenteus	Johnson, 1864	David G. Smith	MCZ	1973	1973-10-05/1973-10-06	2	Atlantis II R/V Cruise 78	13.21	-56.58	225	225	225			RHB 2971	Trawl - 10' IKMWT	Pelagic	PreservedSpecimen		84260		GBIF		http://mczbase.mcz.harvard.edu/guid/MCZ:Ich:84260
Animalia	Cnidaria	Anthozoa			Hexacorallia						Antipatharia					Aphanipathidae		Acanthopathinae	Distichopathes		Distichopathes filix	Distichopathes filix	Pourtalès, 1867		MCZ	1879	1879-03-10	1	USCSS Blake	13.0578	-59.6278	219	219	219	316		298		Benthic	PreservedSpecimen	NOAA_DSCRTP:896352	66314		OBIS/GBIF		https://www.ncei.noaa.gov/erddap/tabledap/deep_sea_corals.csv?ShallowFlag%2CDatasetID%2CCatalogNumber%2CSampleID%2CCitation%2CRepository%2CScientificName%2CVernacularNameCategory%2CTaxonRank%2CIdentificationQualifier%2CLocality%2Clatitude%2Clongitude%2CDepthInMeters%2CDepthMethod%2CObservationDate%2CSurveyID%2CStation%2CEventID%2CSamplingEquipment%2CLocationAccuracy%2CRecordType%2CDataProvider&Ca…	https://mczbase.mcz.harvard.edu/guid/MCZ:IZ:66314	5a13802b-56b2-4f94-8c3a-ea0caa52c6de	f5a4799e-dc24-4807-89d9-01da47d52e3b
Animalia	Cnidaria	Anthozoa			Hexacorallia						Antipatharia					Aphanipathidae		Acanthopathinae	Distichopathes		Distichopathes filix	Distichopathes filix	Pourtalès, 1867		MCZ	1879	1879-03-10	1	USCSS Blake	13.0578	-59.6278	219	219	219	316		298		Benthic	PreservedSpecimen	NOAA_DSCRTP:896353	66315		OBIS/GBIF		https://www.ncei.noaa.gov/erddap/tabledap/deep_sea_corals.csv?ShallowFlag%2CDatasetID%2CCatalogNumber%2CSampleID%2CCitation%2CRepository%2CScientificName%2CVernacularNameCategory%2CTaxonRank%2CIdentificationQualifier%2CLocality%2Clatitude%2Clongitude%2CDepthInMeters%2CDepthMethod%2CObservationDate%2CSurveyID%2CStation%2CEventID%2CSamplingEquipment%2CLocationAccuracy%2CRecordType%2CDataProvider&Ca…	https://mczbase.mcz.harvard.edu/guid/MCZ:IZ:66315	e8f51366-9d86-4cfb-b642-b7a3d894acd5	f5a4799e-dc24-4807-89d9-01da47d52e3b
Animalia	Cnidaria	Anthozoa			Hexacorallia						Antipatharia					Aphanipathidae		Acanthopathinae	Distichopathes		Distichopathes filix	Distichopathes filix	Pourtalès, 1867		MCZ	1879	1879-03-07	1	USCSS Blake	13.0889	-59.6667	282	282	282	243		282		Benthic	PreservedSpecimen	NOAA_DSCRTP:896361	66326		OBIS/GBIF		https://www.ncei.noaa.gov/erddap/tabledap/deep_sea_corals.csv?ShallowFlag%2CDatasetID%2CCatalogNumber%2CSampleID%2CCitation%2CRepository%2CScientificName%2CVernacularNameCategory%2CTaxonRank%2CIdentificationQualifier%2CLocality%2Clatitude%2Clongitude%2CDepthInMeters%2CDepthMethod%2CObservationDate%2CSurveyID%2CStation%2CEventID%2CSamplingEquipment%2CLocationAccuracy%2CRecordType%2CDataProvider&Ca…	https://mczbase.mcz.harvard.edu/guid/MCZ:IZ:66326	b63239eb-1a64-4ca2-a542-0717e50ec6f9	f5a4799e-dc24-4807-89d9-01da47d52e3b
Animalia	Cnidaria	Anthozoa			Hexacorallia						Antipatharia					Aphanipathidae		Acanthopathinae	Distichopathes		Distichopathes filix	Distichopathes filix	Pourtalès, 1867		MCZ	1879	1879-03-05	1	USCSS Blake	13.0139	-59.6056	382	382	382	415		274		Benthic	PreservedSpecimen	NOAA_DSCRTP:10544; NOAA_DSCRTP:896372	66341		OBIS/GBIF		https://www.ncei.noaa.gov/erddap/tabledap/deep_sea_corals.csv?ShallowFlag%2CDatasetID%2CCatalogNumber%2CSampleID%2CCitation%2CRepository%2CScientificName%2CVernacularNameCategory%2CTaxonRank%2CIdentificationQualifier%2CLocality%2Clatitude%2Clongitude%2CDepthInMeters%2CDepthMethod%2CObservationDate%2CSurveyID%2CStation%2CEventID%2CSamplingEquipment%2CLocationAccuracy%2CRecordType%2CDataProvider&Ca…	https://mczbase.mcz.harvard.edu/guid/MCZ:IZ:66341	56fbd976-c9d9-4eb5-9858-53424940868b	f5a4799e-dc24-4807-89d9-01da47d52e3b
Animalia	Cnidaria	Anthozoa			Hexacorallia						Antipatharia					Aphanipathidae			Distichopathes		Distichopathes filix (Pourtalès, 1867)	Distichopathes filix	Pourtalès, 1867	[no agent data]	MCZ	1879	1879-03-10		USCSS Blake	13.0833	-59.655	256.03	256.03	256.03			299		Benthic	PreservedSpecimen		66329		GBIF		http://mczbase.mcz.harvard.edu/guid/MCZ:IZ:66329
Animalia	Chordata				Teleostei						Osmeriformes					Bathylagidae			Dolicholagus		Bathylagus longirostris Maul, 1948	Dolicholagus longirostris	Maul, 1948	Karsten E. Hartel	MCZ	1973	1973-10-05	1	Atlantis II R/V Cruise 78	13.11	-58.39	257.5	257.5	257.5			RHB 2969	Trawl - 10' IKMWT	Pelagic	PreservedSpecimen		158340		GBIF		http://mczbase.mcz.harvard.edu/guid/MCZ:Ich:158340
Animalia	Chordata				Teleostei						Osmeriformes					Bathylagidae			Dolicholagus		Bathylagus longirostris Maul, 1948	Dolicholagus longirostris	Maul, 1948	Christopher P. Kenaley, Karsten E. Hartel	MCZ	1973	1973-09-29/1973-09-30	1	Atlantis II R/V Cruise 78	12.28	-59.49	240	240	240			RHB 2965	Trawl - 10' IKMWT	Pelagic	PreservedSpecimen		159252		GBIF		http://mczbase.mcz.harvard.edu/guid/MCZ:Ich:159252
Animalia	Annelida				Polychaeta						Eunicida					Dorvilleidae					Dorvilleid sp.	Dorvilleidae sp.	Chamberlin, 1919			2012	2012-06-08	50	RV Atlantis AT21-02	13.8169	-57.6335	4930	4930	4930				ROV Jason II	Benthic	PreservedSpecimen			Cruise Report: ATLANTIS 21-02 NSF #OCE-1031050. AT 21-02 (Van Dover, Chief Scientist). http://dmoserv3.whoi.edu/data_docs/SEEPC/AT21-02_CruiseREPORT.pdf	Atlantis 21-02 Cruise Binder
Animalia	Chordata				Teleostei						Anguilliformes					Synaphobranchidae			Dysomma		Dysomma anguillare Barnard, 1923	Dysomma anguillare	Barnard, 1923	David G. Smith	MCZ	1973	1973-09-29/1973-09-30	2	Atlantis II R/V Cruise 78	12.28	-59.49	240	240	240			RHB 2965	Trawl - 10' IKMWT	Pelagic	PreservedSpecimen		73352		GBIF		http://mczbase.mcz.harvard.edu/guid/MCZ:Ich:73352
Animalia	Chordata				Teleostei						Anguilliformes					Synaphobranchidae			Dysomma		Dysomma anguillare Barnard, 1923	Dysomma anguillare	Barnard, 1923	David G. Smith	MCZ	1973	1973-09-30	9	Atlantis II R/V Cruise 78	12.36	-59.58	247.5	247.5	247.5			RHB 2966	Trawl - 10' IKMWT	Pelagic	PreservedSpecimen		73353		GBIF		http://mczbase.mcz.harvard.edu/guid/MCZ:Ich:73353
Animalia	Chordata				Teleostei						Anguilliformes					Synaphobranchidae			Dysomma		Dysomma anguillare Barnard, 1923	Dysomma anguillare	Barnard, 1923	David G. Smith	MCZ	1983	1983-02-08	2	R/V Columbus Iselin	13.0067	-57.3867	250	250	250			CI8307-15	RMT-10	Pelagic	PreservedSpecimen		65493		GBIF		http://mczbase.mcz.harvard.edu/guid/MCZ:Ich:65493
Animalia	Chordata				Teleostei						Anguilliformes					Synaphobranchidae			Dysomma		Dysomma anguillare Barnard, 1923	Dysomma anguillare	Barnard, 1923		USNM	1997	1997-05-24	1		13.266	-59.742	789	597	693			M10-97H7	10 sq. m MOCNESS	Pelagic	PreservedSpecimen		USNM 440373		GBIF		http://n2t.net/ark:/65665/3b7c185a3-05e1-41c6-ac06-05de50334507
Animalia	Chordata				Teleostei						Anguilliformes					Synaphobranchidae			Dysomma		Dysomma anguillare	Dysomma anguillare	Barnard, 1923		USNM	1997	1997-05-24	1		13.266	-59.742	201	100	201					Pelagic	PreservedSpecimen		USNM 440372		Smithsonian National Museum of Natural History		http://n2t.net/ark:/65665/3ef172f2b-6e42-4b0f-b97d-9d61c9e7ac06
Animalia	Chordata				Teleostei						Carangiformes					Echeneidae					Echeneidae	Echeneidae sp.	Rafinesque, 1810		USNM	1964	1964-09-16	1	RV Oregon	12.88	-59.65	914	914	914			5010	Longline	Pelagic	PreservedSpecimen		USNM 430586		Smithsonian National Museum of Natural History		http://n2t.net/ark:/65665/368bfc111-0331-4d27-bcae-254d4e49279a
Animalia	Chordata				Teleostei						Carangiformes					Echeneidae					Echeneidae	Echeneidae sp.	Rafinesque, 1810		USNM	1964	1964-09-16	1	RV Oregon	12.88	-59.65	914	914	914			5010	Longline	Pelagic	PreservedSpecimen		USNM 430586		GBIF		http://n2t.net/ark:/65665/368bfc111-0331-4d27-bcae-254d4e49279a
Animalia	Echinodermata				Echinoidea						Echinolampadacea					Fibulariidae			Echinocyamus		Echinocyamus grandiporus Mortensen, 1907	Echinocyamus grandiporus	Mortensen, 1907	[no agent data]	MCZ	1879	1879-03-07/1879-03-10	1	USCSS Blake	13.0889	-59.6667	268.835	268.835	268.835			282/299		Benthic	PreservedSpecimen		ECH-2292		GBIF		http://mczbase.mcz.harvard.edu/guid/MCZ:IZ:ECH-2292
Animalia	Echinodermata				Echinoidea						Echinolampadacea					Fibulariidae			Echinocyamus		Echinocyamus grandiporus Mortensen, 1907	Echinocyamus grandiporus	Mortensen, 1907	[no agent data]	MCZ	1879	1879-03-05/1879-03-09	6	USCSS Blake	13.0139	-59.6056	555.955	555.955	555.955			274/288		Benthic	PreservedSpecimen		ECH-2601		GBIF		http://mczbase.mcz.harvard.edu/guid/MCZ:IZ:ECH-2601
Animalia	Cnidaria	Anthozoa			Hexacorallia						Scleractinia					Dendrophylliidae			Eguchipsammia		Dendrophyllia cornucopia	Eguchipsammia cornucopia	De Pourtalès, 1871							12.91	-59.61	527	527	527	424				Benthic	HumanObservation	Hexacorals_Fautin_051761			OBIS/GBIF		https://api.obis.org/v3/occurrence/1729eb7d-89ae-4384-8479-2f0475cd8af1	https://www.gbif.org/occurrence/2520731136	1729eb7d-89ae-4384-8479-2f0475cd8af1	c380d2c9-98b3-48cf-af6c-56a88b81f1a4
Animalia	Arthropoda				Malacostraca						Decapoda					Axiidae			Eiconaxius		Eiconaxius agassizi Bouvier, 1905	Eiconaxius agassizi	Bouvier, 1905	Eugene Louis Bouvier	MCZ	1879	1879-03-08	3	USCSS Blake	13.1903	-59.7597	729.69	729.69	729.69			288		Benthic	PreservedSpecimen		CRU-11950		GBIF		http://mczbase.mcz.harvard.edu/guid/MCZ:IZ:CRU-11950
Animalia	Arthropoda				Malacostraca						Decapoda					Axiidae			Eiconaxius		Eiconaxius antillensis Bouvier, 1905	Eiconaxius antillensis	Bouvier, 1905	Gary C. B. Poore	MCZ	1879	1879-03-06	1	USCSS Blake	12.9133	-59.6083	526.69	526.69	526.69			281		Benthic	PreservedSpecimen		CRU-11947		GBIF		http://mczbase.mcz.harvard.edu/guid/MCZ:IZ:CRU-11947
Animalia	Arthropoda				Malacostraca						Decapoda					Axiidae			Eiconaxius		Eiconaxius borradailei Bouvier, 1905	Eiconaxius borradailei	Bouvier, 1905	[no agent data]	MCZ	1879	1879-03-10	2	USCSS Blake	13.0433	-59.6292	224.94	224.94	224.94			297		Benthic	PreservedSpecimen		CRU-11969		GBIF		http://mczbase.mcz.harvard.edu/guid/MCZ:IZ:CRU-11969
Animalia	Arthropoda				Malacostraca						Decapoda					Axiidae			Eiconaxius		Eiconaxius caribbaeus (Faxon, 1896)	Eiconaxius caribbaeus	Faxon, 1896	[no agent data]	MCZ	1879	1879-03-06	1	USCSS Blake	12.9133	-59.6083	526.69	526.69	526.69			281		Benthic	PreservedSpecimen		CRU-11953		GBIF		http://mczbase.mcz.harvard.edu/guid/MCZ:IZ:CRU-11953
Animalia	Arthropoda				Malacostraca						Decapoda					Axiidae			Eiconaxius		Eiconaxius caribbaeus (Faxon, 1896)	Eiconaxius caribbaeus	Faxon, 1896	Gary C. B. Poore	MCZ	1879	1879-03-10	3	USCSS Blake	13.0433	-59.6292	224.94	224.94	224.94			297		Benthic	PreservedSpecimen		CRU-11956		GBIF		http://mczbase.mcz.harvard.edu/guid/MCZ:IZ:CRU-11956
Animalia	Arthropoda				Malacostraca						Decapoda					Axiidae			Eiconaxius		Eiconaxius caribbaeus (Faxon, 1896)	Eiconaxius caribbaeus	Faxon, 1896	Gary C. B. Poore	MCZ	1879	1879-03-10	4	USCSS Blake	13.0833	-59.655	256.03	256.03	256.03			299		Benthic	PreservedSpecimen		CRU-11957		GBIF		http://mczbase.mcz.harvard.edu/guid/MCZ:IZ:CRU-11957
Animalia	Arthropoda				Malacostraca						Decapoda					Axiidae			Eiconaxius		Eiconaxius caribbaeus (Faxon, 1896)	Eiconaxius caribbaeus	Faxon, 1896	[no agent data]	MCZ	1879	1879-03-07	2	USCSS Blake	13.0847	-59.6806	431.6	431.6	431.6			283		Benthic	PreservedSpecimen		CRU-11967		GBIF		http://mczbase.mcz.harvard.edu/guid/MCZ:IZ:CRU-11967
Animalia	Arthropoda				Malacostraca						Decapoda					Axiidae			Eiconaxius		Iconaxius caribbaeus Faxon, 1896	Eiconaxius caribbaeus	Faxon, 1896	Walter Faxon	MCZ	1879	1879-03-07	1	USCSS Blake	13.0847	-59.6806	431.6	431.6	431.6			283		Benthic	PreservedSpecimen		CRU-4195		GBIF		http://mczbase.mcz.harvard.edu/guid/MCZ:IZ:CRU-4195
Animalia	Cnidaria	Anthozoa			Octocorallia						Scleralcyonacea					Ellisellidae			Ellisella		Ellisella elongata	Ellisella elongata	Pallas, 1766		MCZ	1879	1879-03-10	1	USCSS Blake	13.0433	-59.6292	225	225	225	269		297		Benthic	PreservedSpecimen	NOAA_DSCRTP:895896	CNID-4725		OBIS/GBIF		https://www.ncei.noaa.gov/erddap/tabledap/deep_sea_corals.csv?ShallowFlag%2CDatasetID%2CCatalogNumber%2CSampleID%2CCitation%2CRepository%2CScientificName%2CVernacularNameCategory%2CTaxonRank%2CIdentificationQualifier%2CLocality%2Clatitude%2Clongitude%2CDepthInMeters%2CDepthMethod%2CObservationDate%2CSurveyID%2CStation%2CEventID%2CSamplingEquipment%2CLocationAccuracy%2CRecordType%2CDataProvider&Ca…	http://mczbase.mcz.harvard.edu/guid/MCZ:IZ:CNID-4725	ee06c73b-a5c2-4cd7-83ae-7b2f1f47e685	f5a4799e-dc24-4807-89d9-01da47d52e3b
Animalia	Cnidaria	Anthozoa			Octocorallia						Scleralcyonacea					Ellisellidae			Ellisella		Ellisella elongata	Ellisella elongata	Pallas, 1766		MCZ	1879	1879-03-10	1	USCSS Blake	13.0578	-59.6278	219	219	219	316		298		Benthic	PreservedSpecimen	NOAA_DSCRTP:895905	CNID-4737		OBIS/GBIF		https://www.ncei.noaa.gov/erddap/tabledap/deep_sea_corals.csv?ShallowFlag%2CDatasetID%2CCatalogNumber%2CSampleID%2CCitation%2CRepository%2CScientificName%2CVernacularNameCategory%2CTaxonRank%2CIdentificationQualifier%2CLocality%2Clatitude%2Clongitude%2CDepthInMeters%2CDepthMethod%2CObservationDate%2CSurveyID%2CStation%2CEventID%2CSamplingEquipment%2CLocationAccuracy%2CRecordType%2CDataProvider&Ca…	http://mczbase.mcz.harvard.edu/guid/MCZ:IZ:CNID-4737	0f616b82-1544-45e0-acd3-d2e75c0296d3	f5a4799e-dc24-4807-89d9-01da47d52e3b
Animalia	Echinodermata				Crinoidea						Isocrinida					Isselicrinidae			Endoxocrinus		Endoxocrinus maclearanus (Thomson, 1878)	Endoxocrinus (Diplocrinus) maclearanus	Thomson, 1878	Eleaume, Marc, Museum National d'Histoire Naturelle (FRANCE)	USNM	1989	1989-04-18	3	Johnson Sea Link II DSR/V	13.0117	-59.6589	433	433	433			JSL-II-1733	HOV	Benthic	PreservedSpecimen		USNM 1246094		GBIF		http://n2t.net/ark:/65665/3bf614298-df42-49be-84b0-cbed98e2d290
Animalia	Echinodermata				Crinoidea						Isocrinida					Isselicrinidae			Endoxocrinus		Diplocrinus DÃ¶derlein, 1912	Endoxocrinus (Diplocrinus) maclearanus	Thomson, 1878	David, J.	USNM	1879	1879-03-07	1	USCSS Blake	13.0847	-59.6806	432	432	432			283		Benthic	PreservedSpecimen		USNM 5811		GBIF		http://n2t.net/ark:/65665/37bbbf173-19fb-4937-89ec-d8a558e29a7b	https://www.gbif.org/occurrence/1319999607
Animalia	Echinodermata				Crinoidea						Isocrinida					Isselicrinidae			Endoxocrinus		Endoxocrinus maclearanus (Thomson, 1878)	Endoxocrinus (Diplocrinus) maclearanus	Thomson, 1878	[no agent data]	MCZ	1879	1879-03-07	11	USCSS Blake	13.0847	-59.6806	431.6	431.6	431.6			283		Benthic	PreservedSpecimen		CRI-163		GBIF		http://mczbase.mcz.harvard.edu/guid/MCZ:IZ:CRI-163
Animalia	Echinodermata				Crinoidea						Isocrinida					Isselicrinidae			Endoxocrinus		Endoxocrinus maclearanus (Thomson, 1878)	Endoxocrinus (Diplocrinus) maclearanus	Thomson, 1878	[no agent data]	MCZ	1879	1879-03-07	1	USCSS Blake	13.0847	-59.6806	431.6	431.6	431.6			283		Benthic	PreservedSpecimen		CRI-329		GBIF		http://mczbase.mcz.harvard.edu/guid/MCZ:IZ:CRI-329
Animalia	Echinodermata				Crinoidea						Isocrinida					Isselicrinidae			Endoxocrinus		Endoxocrinus maclearanus (Thomson, 1878)	Endoxocrinus (Diplocrinus) maclearanus	Thomson, 1878	[no agent data]	MCZ	1879	1879-03-07	3	USCSS Blake	13.0847	-59.6806	431.6	431.6	431.6			283		Benthic	PreservedSpecimen		CRI-608		GBIF		http://mczbase.mcz.harvard.edu/guid/MCZ:IZ:CRI-608
Animalia	Echinodermata				Crinoidea						Isocrinida					Isselicrinidae			Endoxocrinus		Endoxocrinus parrae (Gervais, 1835)	Endoxocrinus (Endoxocrinus) parrae	Gervais in Guérin, 1835	[no agent data]	MCZ	1879	1879-03-07	4	USCSS Blake	13.0847	-59.6806	431.6	431.6	431.6			283		Benthic	PreservedSpecimen		CRI-10		GBIF		http://mczbase.mcz.harvard.edu/guid/MCZ:IZ:CRI-10
Animalia	Echinodermata				Crinoidea						Isocrinida					Isselicrinidae			Endoxocrinus		Endoxocrinus parrae (Gervais, 1835)	Endoxocrinus (Endoxocrinus) parrae	Gervais in Guérin, 1835	[no agent data]	MCZ	1879	1879-03-05	1	USCSS Blake	13.0139	-59.6056	382.22	382.22	382.22			274		Benthic	PreservedSpecimen		CRI-11		GBIF		http://mczbase.mcz.harvard.edu/guid/MCZ:IZ:CRI-11
Animalia	Echinodermata				Crinoidea						Isocrinida					Isselicrinidae			Endoxocrinus		Endoxocrinus parrae (Gervais, 1835)	Endoxocrinus (Endoxocrinus) parrae	Gervais in Guérin, 1835	[no agent data]	MCZ	1879	1879-03-09	1	USCSS Blake	13.2383	-59.6867	329.18	329.18	329.18			295		Benthic	PreservedSpecimen		CRI-171		GBIF		http://mczbase.mcz.harvard.edu/guid/MCZ:IZ:CRI-171
Animalia	Chordata				Teleostei						Pleuronectiformes					Bothidae			Engyophrys		Engyophrys	Engyophrys sp.	Jordan & Bollman, 1890	Sally L. Richardson	MCZ	1973	1973-09-30	1	Atlantis II R/V Cruise 78	12.36	-59.58	247.5	247.5	247.5			RHB 2966	Trawl - 10' IKMWT	Pelagic	PreservedSpecimen		77975		GBIF		http://mczbase.mcz.harvard.edu/guid/MCZ:Ich:77975
Animalia	Mollusca				Gastropoda						Pleurotomariida					Pleurotomariidae			Entemnotrochus		Pleurotomaria adansoniana Crosse & P.Fischer, 1861	Entemnotrochus adansonianus	Crosse & P. Fischer, 1861	[no agent data]	MCZ	1879	1879-03-06	1	USCSS Blake	13.0167	-59.5117	215.8	215.8	215.8			297		Benthic	PreservedSpecimen		119058		GBIF		http://mczbase.mcz.harvard.edu/guid/MCZ:Mala:119058
Animalia	Echinodermata				Holothuroidea						Elasipodida					Pelagothuriidae			Enypniastes		Enypniastes eximia	Enypniastes eximia	Théel, 1882			2012	2012-06-10	3	RV Atlantis AT21-02	13.6836	-57.5669	4855	4855	4855				ROV Jason II	Benthic	PreservedSpecimen			Cruise Report: ATLANTIS 21-02 NSF #OCE-1031050. AT 21-02 (Van Dover, Chief Scientist). http://dmoserv3.whoi.edu/data_docs/SEEPC/AT21-02_CruiseREPORT.pdf	Atlantis 21-02 Cruise Binder
Animalia	Chordata				Teleostei						Perciformes					Epigonidae			Epigonus		Epigonus occidentalis Goode & Bean, 1896	Epigonus occidentalis	Goode & Bean, 1896	Garry F. Mayer	MCZ	1879	1879-03-07	1	USCSS Blake	13.085	-59.68	433.43	433.43	433.43			BLAKE283		Benthic	PreservedSpecimen		28032		GBIF		http://mczbase.mcz.harvard.edu/guid/MCZ:Ich:28032
Animalia	Cnidaria	Anthozoa			Octocorallia						Scleralcyonacea					Aulopsammiidae			Epiphaxum		Lithotelesto micropora	Epiphaxum micropora	Bayer & Muzik, 1977		USNM			1		13.15	-59.65	400	50	225	77		NR1-2	Dredge	Benthic	PreservedSpecimen	WoRMS Editorial Board:WoRMS type localities:sm_id_145193	USNM 52523		OBIS/GBIF		http://www.marinespecies.org/aphia.php?p=specdetails&id=145193	http://n2t.net/ark:/65665/310469793-2e4d-4f22-8754-bfb4de9ec5e2	8b45de24-ff6e-46f9-9817-fd216e651545	b74b429a-4052-4f5b-bff3-fe0b5a2e8669
Animalia	Annelida				Polychaeta						Sabellida					Siboglinidae			Escarpia		Escarpia sp.	Escarpia sp.	Jones, 1985			2012	2012-06-14	1	RV Atlantis AT21-02	11.4131	-58.3264	1327	1327	1327				ROV Jason II	Benthic	PreservedSpecimen			Cruise Report: ATLANTIS 21-02 NSF #OCE-1031050. AT 21-02 (Van Dover, Chief Scientist). http://dmoserv3.whoi.edu/data_docs/SEEPC/AT21-02_CruiseREPORT.pdf	Atlantis 21-02 Cruise Binder
Animalia	Mollusca				Gastropoda						Littorinimorpha					Tonnidae			Eudolium		Eudolium bairdii (A.E.Verrill & S.Smith, 1881)	Eudolium bairdii	A. E. Verrill & S. Smith, 1881		USNM	1964	1964-09-20	1	RV Oregon	13.025	-59.57	249.5	249.5	249.5			5017	Trawl - Shrimp, 40 ft	Benthic	PreservedSpecimen		USNM 751901		GBIF		http://n2t.net/ark:/65665/36bdbd9ae-b620-4d88-96e9-b3271ec78c61
Animalia	Mollusca				Gastropoda						Littorinimorpha					Eulimidae					Eulimidae	Eulimidae sp.	R. A. Philippi, 1853	[no agent data]	MCZ	1972	1972-03-03	2	R/V Knorr Cruise 25	12.5733	-58.9883	3848.5	3848.5	3848.5			307	Epibenthic Sled	Benthic	PreservedSpecimen		345648		GBIF		http://mczbase.mcz.harvard.edu/guid/MCZ:Mala:345648
Animalia	Mollusca				Gastropoda						Littorinimorpha					Eulimidae					Eulimidae	Eulimidae sp.	R. A. Philippi, 1853	[no agent data]	MCZ	1972	1972-03-03	2	R/V Knorr Cruise 25	12.5733	-58.9883	3848.5	3848.5	3848.5			307	Epibenthic Sled	Benthic	PreservedSpecimen		345656		GBIF		http://mczbase.mcz.harvard.edu/guid/MCZ:Mala:345656
Animalia	Annelida				Polychaeta						Eunicida					Eunicidae			Eunice		Eunice antipathum (PourtalÃ¨s, 1867)	Eunice antipathum	Pourtalès, 1867	[no agent data]	MCZ	1879	1879-03-10		USCSS Blake	13.0578	-59.6278	219.46	219.46	219.46			298		Benthic	PreservedSpecimen		4006		GBIF		http://mczbase.mcz.harvard.edu/guid/MCZ:IZ:4006
Animalia	Annelida				Polychaeta						Eunicida					Eunicidae			Eunice		Eunice collini Augener, 1906	Eunice collini	Augener, 1906	Hermann Augener	MCZ	1879	1879-03-08	1	USCSS Blake	13.1903	-59.7597	729.69	729.69	729.69			288		Benthic	PreservedSpecimen		ANNb-2011		GBIF		http://mczbase.mcz.harvard.edu/guid/MCZ:IZ:ANNb-2011
Animalia	Arthropoda	Crustacea			Malacostraca		Multicrustacea	Hoplocarida			Stomatopoda		Unipeltata			Eurysquillidae	Eurysquilloidea		Eurysquilla		Eurysquilla petronioi	Eurysquilla petronioi	Lucatelli, Ahyong, Bezerra & Dos Santos, 2013	S. Ahyong	USNM	1960	1960-01-01	1		13	-59.5	366	91.5	228.75	220		NR 1-3		Benthic	PreservedSpecimen	WoRMS Editorial Board:WoRMS type localities:sm_id_71564	USNM 111111		OBIS/GBIF		http://www.marinespecies.org/aphia.php?p=specdetails&id=71564	http://n2t.net/ark:/65665/33d11ebb4-bb83-4c13-8017-0c582e095af6	0f66e7b7-2725-43ee-a135-1f034f4aa5c3	b74b429a-4052-4f5b-bff3-fe0b5a2e8669
Animalia	Mollusca				Gastropoda						Littorinimorpha					Naticidae			Euspira		Euspira nubila (Dall, 1889)	Euspira nubila	Dall, 1889	[no agent data]	MCZ	1879	1879-03-10	1	USCSS Blake	13.0833	-59.655	256.03	256.03	256.03			299		Benthic	PreservedSpecimen		7503		GBIF		http://mczbase.mcz.harvard.edu/guid/MCZ:Mala:7503
Animalia	Chordata				Teleostei						Stomiiformes					Stomiidae			Eustomias		Eustomias schmidti Regan & Trewavas, 1930	Eustomias schmidti	Regan & Trewavas, 1930	James E. Craddock	MCZ	1973	1973-09-30	1	Atlantis II R/V Cruise 78	12.36	-59.58	247.5	247.5	247.5			RHB 2966	Trawl - 10' IKMWT	Pelagic	PreservedSpecimen		132536		GBIF		http://mczbase.mcz.harvard.edu/guid/MCZ:Ich:132536
Animalia	Chordata				Teleostei						Stomiiformes					Stomiidae			Eustomias		Eustomias	Eustomias sp.	Vaillant, 1888	Robert H. Gibbs, Clark, Janet R. Gomon	MCZ	1973	1973-10-05	1	Atlantis II R/V Cruise 78	13.11	-58.51	260	260	260			RHB 2968	Trawl - 10' IKMWT	Pelagic	PreservedSpecimen		56662		GBIF		http://mczbase.mcz.harvard.edu/guid/MCZ:Ich:56662
Animalia	Chordata	Vertebrata	Gnathostomata	Osteichthyes	Teleostei	Actinopterygii	Actinopteri	Teleostei			Stomiiformes					Stomiidae		Melanostomiinae	Eustomias		Eustomias variabilis Regan & Trewavas, 1930	Eustomias variabilis	Regan & Trewavas, 1930		USNM	1966	1966-05-31	2	Atlantis II R/V Cruise 20	14.5	-59.2	275	275	275	3643		RHB 1223		Pelagic	PreservedSpecimen		USNM 265167		OBIS/GBIF		http://n2t.net/ark:/65665/3dfb121aa-3a56-4837-a61a-27c5d6f81216		d0a49386-7e89-4604-9840-bf177237ec26	d6d6fe4c-425f-4ce7-bf28-7a6befaeb413
Animalia	Chordata				Teleostei						Aulopiformes					Evermannellidae			Evermannella		Evermannella indica Brauer, 1906	Evermannella indica	Brauer, 1906	Robert K. Johnson	MCZ	1973	1973-09-30	1	Atlantis II R/V Cruise 78	12.36	-59.58	247.5	247.5	247.5			RHB 2966	Trawl - 10' IKMWT	Pelagic	PreservedSpecimen		75227		GBIF		http://mczbase.mcz.harvard.edu/guid/MCZ:Ich:75227
Animalia	Chordata				Teleostei						Aulopiformes					Evermannellidae			Evermannella		Evermannella indica Brauer, 1906	Evermannella indica	Brauer, 1906	Robert K. Johnson	MCZ	1973	1973-10-04	1	Atlantis II R/V Cruise 78	13.08	-58.58	280	280	280			RHB 2967	Trawl - 10' IKMWT	Pelagic	PreservedSpecimen		75228		GBIF		http://mczbase.mcz.harvard.edu/guid/MCZ:Ich:75228
Animalia	Chordata				Teleostei						Aulopiformes					Evermannellidae			Evermannella		Evermannella indica Brauer, 1906	Evermannella indica	Brauer, 1906	Robert K. Johnson	MCZ	1973	1973-10-06	1	Atlantis II R/V Cruise 78	13.24	-56.51	225	225	225			RHB 2972	Trawl - 10' IKMWT	Pelagic	PreservedSpecimen		75229		GBIF		http://mczbase.mcz.harvard.edu/guid/MCZ:Ich:75229
Animalia	Chordata				Teleostei						Aulopiformes					Evermannellidae			Evermannella		Evermannella indica Brauer, 1906	Evermannella indica	Brauer, 1906	Karsten E. Hartel	MCZ	1983	1983-02-08	1	R/V Columbus Iselin	13.0067	-57.3867	250	250	250			CI8307-15	RMT-10	Pelagic	PreservedSpecimen		128178		GBIF		http://mczbase.mcz.harvard.edu/guid/MCZ:Ich:128178
Animalia	Chordata				Teleostei						Beloniformes					Exocoetidae			Exocoetus		Exocoetus volitans Linnaeus, 1758	Exocoetus volitans	Linnaeus, 1758	Nicolay V. Parin	MCZ	1983	1983-02-08	1	R/V Columbus Iselin	13.0067	-57.3867	250	250	250			CI8307-15	RMT-10	Pelagic	PreservedSpecimen		156395		GBIF		http://mczbase.mcz.harvard.edu/guid/MCZ:Ich:156395
Animalia	Mollusca				Gastropoda						Neogastropoda					Fasciolariidae					Fasciolariidae	Fasciolariidae sp.	Gray, 1853	[no agent data]	MCZ	1879	1879-03-09	4	USCSS Blake	13.2	-59.6833	365.76	365.76	365.76			291		Benthic	PreservedSpecimen		366699		GBIF		http://mczbase.mcz.harvard.edu/guid/MCZ:Mala:366699
Animalia	Mollusca				Gastropoda			Neomphaliones			Cocculinida					Teuthirostriidae	Cocculinoidea		Fedikovella		Cocculina beani	Fedikovella beanii	Dall, 1882	William H. Dall	USNM	1879	1879-03-08	1	USCSS Blake	13.1903	-59.7597	730	730	730	778		288		Benthic	PreservedSpecimen		USNM 333755		OBIS/GBIF		http://n2t.net/ark:/65665/33032e37c-c3b9-4ad9-9b08-e547f9e82dd4		431cf0e5-6f79-43f9-b3f3-fe2e97cc73c6	89e23fc8-3f61-4480-9de3-358fe6eefe0b
Animalia	Mollusca				Gastropoda						Cocculinida					Teuthirostriidae			Fedikovella		Cocculina beanii Dall, 1882	Fedikovella beanii	Dall, 1882	William H. Dall	MCZ	1879	1879-03-08	1	USCSS Blake	13.1903	-59.7597	729.69	729.69	729.69			288		Benthic	PreservedSpecimen		7528		GBIF		http://mczbase.mcz.harvard.edu/guid/MCZ:Mala:7528
Animalia	Mollusca				Gastropoda						Neogastropoda					Drilliidae			Fenimorea		Drillia pagodula Dall, 1889	Fenimorea pagodula	Dall, 1889	William H. Dall	MCZ	1879	1879-03-07	1	USCSS Blake	13.0889	-59.6667	281.64	281.64	281.64			282		Benthic	PreservedSpecimen		7068		GBIF		http://mczbase.mcz.harvard.edu/guid/MCZ:Mala:7068
Animalia	Chordata	Vertebrata	Gnathostomata	Osteichthyes	Teleostei	Actinopterygii	Actinopteri	Teleostei			Callionymiformes					Callionymidae			Foetorepus		Foetorepus agassizii	Foetorepus agassizii	Goode & Bean, 1888		USNM	1964	1964-09-20	1	RV Oregon	13	-59.5	320		320	220		5018		Benthic	PreservedSpecimen		USNM 314752		OBIS		http://n2t.net/ark:/65665/3fcc380b8-9b90-416c-b499-270ba26aaafb	https://www.gbif.org/occurrence/1229911568	a9089317-26b0-422e-9ba7-fed880f00bd8	d6d6fe4c-425f-4ce7-bf28-7a6befaeb413
Animalia	Chordata				Teleostei						Callionymiformes					Callionymidae			Foetorepus		Foetorepus agassizii (Goode & Bean, 1888)	Foetorepus agassizii	Goode & Bean, 1888		USNM	1964	1964-09-20	1	RV Oregon	13	-59.55	320	320	320			5018		Benthic	PreservedSpecimen		USNM 314752		GBIF		http://n2t.net/ark:/65665/3fcc380b8-9b90-416c-b499-270ba26aaafb
Animalia	Chordata				Teleostei						Callionymiformes					Callionymidae			Foetorepus		Callionymus agassizi Goode & Bean, 1888	Foetorepus agassizii	Goode & Bean, 1888	Tetsuji Nakabo, Karsten E. Hartel	MCZ	1879	1879-03-05	1	USCSS Blake	13.0083	-59.6033	382.22	382.22	382.22			BLAKE274		Benthic	PreservedSpecimen		86660		GBIF		http://mczbase.mcz.harvard.edu/guid/MCZ:Ich:86660
Animalia	Chordata				Teleostei						Callionymiformes					Callionymidae			Foetorepus		Callionymus himantophorus Goode & Bean, 1896	Foetorepus agassizii	Goode & Bean, 1888	Tetsuji Nakabo, Karsten E. Hartel	MCZ	1879	1879-03-05	5	USCSS Blake	13.0083	-59.6033	382.22	382.22	382.22			BLAKE274		Benthic	PreservedSpecimen		27988		GBIF		http://mczbase.mcz.harvard.edu/guid/MCZ:Ich:27988
Animalia	Chordata				Teleostei						Callionymiformes					Callionymidae			Foetorepus		Callionymus himantophorus Goode & Bean, 1896	Foetorepus agassizii	Goode & Bean, 1888		USNM	1879	1879-03-01	2	USCSS Blake	13.0083	-59.6033	382	382	382			274		Benthic	PreservedSpecimen		USNM 153582		GBIF		http://n2t.net/ark:/65665/3d6c1fe45-72e0-4f31-88af-6404f959721e
Animalia	Chordata				Teleostei						Callionymiformes					Callionymidae			Foetorepus		Foetorepus agassizii (Goode & Bean, 1888)	Foetorepus agassizii	Goode & Bean, 1888	Karsten E. Hartel	MCZ	1879	1905-02-21	3	USCSS Blake	13.0428	-59.5665	365.76	365.76	365.76			BLAKE291		Benthic	PreservedSpecimen		27991		GBIF		http://mczbase.mcz.harvard.edu/guid/MCZ:Ich:27991
Animalia	Arthropoda	Crustacea			Malacostraca		Multicrustacea	Eumalacostraca			Decapoda	Eucarida	Dendrobranchiata			Penaeidae	Penaeoidea		Funchalia		Funchalia villosa Bouvier, 1905	Funchalia villosa	Bouvier, 1905	Judkins, D.	USNM	1966	1966-04-30	1	Atlantis II R/V Cruise 20	14.483	-59.067	275	275	275	3732		RHB 1223		Pelagic	PreservedSpecimen		USNM 160742		OBIS/GBIF		http://n2t.net/ark:/65665/35f232224-29fa-434a-8455-a4142fc4aa16		cc2c1727-db03-477a-82ec-49ec3eb28db1	89e23fc8-3f61-4480-9de3-358fe6eefe0b
Animalia	Arthropoda	Crustacea			Malacostraca		Multicrustacea	Eumalacostraca			Decapoda	Eucarida	Dendrobranchiata			Penaeidae	Penaeoidea		Funchalia		Funchalia villosa (Bouvier, 1905)	Funchalia villosa	Bouvier, 1905		USNM	1973	1973-10-04	1	Atlantis II R/V Cruise 78	13.067	-58.567	560		560	2508		RHB 2967		Pelagic	PreservedSpecimen		USNM 255582		OBIS/GBIF		http://n2t.net/ark:/65665/326fe16ad-8459-4a0a-a4ba-69cc6faed0d6		abeedb27-87ae-4193-bd0c-4544ed00a3e7	89e23fc8-3f61-4480-9de3-358fe6eefe0b
Animalia	Arthropoda	Crustacea			Malacostraca		Multicrustacea	Eumalacostraca			Decapoda	Eucarida	Dendrobranchiata			Penaeidae	Penaeoidea		Funchalia		Funchalia woodwardi	Funchalia woodwardi	Johnson, 1868		USNM	1966	1966-04-30	1		14.483	-59.067	275	275	275	3732				Pelagic	PreservedSpecimen		USNM 255599		OBIS/GBIF		http://n2t.net/ark:/65665/3e7dd120c-a0ad-4f0d-bec3-da036634a2d7		24dd5663-3473-468d-a850-9bcf68a918a8	89e23fc8-3f61-4480-9de3-358fe6eefe0b
Animalia	Mollusca				Gastropoda						Neogastropoda					Eosiphonidae			Gaillea		Buccinum canetae Clench & Aguayo, 1944	Gaillea canetae	Clench & Aguayo, 1944	[no agent data]	MCZ	1879	1879-03-06	1	USCSS Blake	12.9133	-59.6083	526.69	526.69	526.69			281		Benthic	PreservedSpecimen		145741		GBIF		http://mczbase.mcz.harvard.edu/guid/MCZ:Mala:145741
Animalia	Arthropoda				Malacostraca						Decapoda					Galatheidae			Galathea		Galathea sp.	Galathea sp.	Fabricius, 1793			2012	2012-06-02	4	RV Atlantis AT21-02	13.4957	-57.3897	4933	4933	4933				ROV Jason II	Benthic	PreservedSpecimen			Cruise Report: ATLANTIS 21-02 NSF #OCE-1031050. AT 21-02 (Van Dover, Chief Scientist). http://dmoserv3.whoi.edu/data_docs/SEEPC/AT21-02_CruiseREPORT.pdf	Atlantis 21-02 Cruise Binder
Animalia	Arthropoda				Malacostraca						Decapoda					Galatheidae			Galathea		Galathea sp.	Galathea sp.	Fabricius, 1793			2012	2012-06-03	3	RV Atlantis AT21-02	13.7668	-57.5335	4743	4743	4743				ROV Jason II	Benthic	PreservedSpecimen			Cruise Report: ATLANTIS 21-02 NSF #OCE-1031050. AT 21-02 (Van Dover, Chief Scientist). http://dmoserv3.whoi.edu/data_docs/SEEPC/AT21-02_CruiseREPORT.pdf	Atlantis 21-02 Cruise Binder
Animalia	Arthropoda				Malacostraca						Decapoda					Galatheidae			Galathea		Galathea sp.	Galathea sp.	Fabricius, 1793			2012	2012-06-04	6	RV Atlantis AT21-02	13.5139	-57.7502	4946	4946	4946				ROV Jason II	Benthic	PreservedSpecimen			Cruise Report: ATLANTIS 21-02 NSF #OCE-1031050. AT 21-02 (Van Dover, Chief Scientist). http://dmoserv3.whoi.edu/data_docs/SEEPC/AT21-02_CruiseREPORT.pdf	Atlantis 21-02 Cruise Binder
Animalia	Arthropoda				Malacostraca						Decapoda					Galatheidae			Galathea		Galathea sp.	Galathea sp.	Fabricius, 1793			2012	2012-06-09	3	RV Atlantis AT21-02	13.7501	-57.4668	4841	4841	4841				ROV Jason II	Benthic	PreservedSpecimen			Cruise Report: ATLANTIS 21-02 NSF #OCE-1031050. AT 21-02 (Van Dover, Chief Scientist). http://dmoserv3.whoi.edu/data_docs/SEEPC/AT21-02_CruiseREPORT.pdf	Atlantis 21-02 Cruise Binder
Animalia	Arthropoda				Malacostraca						Decapoda					Galatheidae			Galathea		Galathea sp.	Galathea sp.	Fabricius, 1793			2012	2012-06-16	15	RV Atlantis AT21-02	11.4131	-58.3264	1327	1327	1327				ROV Jason II	Benthic	PreservedSpecimen			Cruise Report: ATLANTIS 21-02 NSF #OCE-1031050. AT 21-02 (Van Dover, Chief Scientist). http://dmoserv3.whoi.edu/data_docs/SEEPC/AT21-02_CruiseREPORT.pdf	Atlantis 21-02 Cruise Binder
Animalia	Arthropoda				Malacostraca						Decapoda					Galatheidae					Galatheidae sp.	Galatheidae sp.	Samouelle, 1819			1992			RV Le Nadir	13.4957	-57.3897	4933	4933	4933				HOV Nautile	Benthic	PreservedSpecimen			Olu, Karine, Sophie Lance, Myriam Sibuet, Pierre Henry, Aline Fiala-Médioni, and Alain Dinet. 1997. "Cold seep communities as indicators of fluid expulsion patterns through mud volcanoes seaward of the Barbados accretionary prism." Deep Sea Research Part I: Oceanographic Research Papers 44 (5): 811-841.
Animalia	Arthropoda				Malacostraca						Decapoda					Sergestidae			Gardinerosergia		Sergia gardineri (Kemp, 1913)	Gardinerosergia gardineri	Kemp, 1913	Judkins, D. C.	USNM	1966	1966-04-30	1	Atlantis II R/V Cruise 20	14.48	-59.07	275	275	275			RHB 1223		Pelagic	PreservedSpecimen		USNM 1082083		GBIF		http://n2t.net/ark:/65665/3b28b50cb-d361-43bb-9598-46c2139d8d65
Animalia	Arthropoda	Crustacea			Malacostraca		Multicrustacea	Eumalacostraca			Decapoda	Eucarida	Dendrobranchiata			Sergestidae	Sergestoidea		Gardinerosergia		Sergia splendens	Gardinerosergia splendens	Sund, 1920	Judkins, D.	USNM	1966	1966-04-29	5	Atlantis II R/V Cruise 78	13.917	-57	300	300	300	4841		RHB 1222	Trawl - 10' IKMWT	Pelagic	PreservedSpecimen		USNM 160722		OBIS/GBIF		http://n2t.net/ark:/65665/3a0a88757-aaee-4b68-bdba-d9f8d4cc2ee0		4c9d5921-8c51-4134-a9e8-2207c51bcc26	89e23fc8-3f61-4480-9de3-358fe6eefe0b
Animalia	Arthropoda	Crustacea			Malacostraca		Multicrustacea	Eumalacostraca			Decapoda	Eucarida	Dendrobranchiata			Sergestidae	Sergestoidea		Gardinerosergia		Sergia splendens	Gardinerosergia splendens	Sund, 1920	Judkins, D.	USNM	1966	1966-04-29	1	Atlantis II R/V Cruise 78	13.917	-57	300	300	300	4841		RHB 1222	Trawl - 10' IKMWT	Pelagic	PreservedSpecimen		USNM 160735		OBIS/GBIF		http://n2t.net/ark:/65665/326a7a4f6-6ed7-48be-bf36-624a40626c1c		a961e969-1385-4fed-b1ec-7b18185e151d	89e23fc8-3f61-4480-9de3-358fe6eefe0b
Animalia	Arthropoda	Crustacea			Malacostraca		Multicrustacea	Eumalacostraca			Decapoda	Eucarida	Dendrobranchiata			Sergestidae	Sergestoidea		Gardinerosergia		Sergia splendens	Gardinerosergia splendens	Sund, 1920	Judkins, D.	USNM	1966	1966-04-30	8	Atlantis II R/V Cruise 78	14.483	-59.067	275	275	275	3732		RHB 1223	Trawl - 10' IKMWT	Pelagic	PreservedSpecimen		USNM 160750		OBIS/GBIF		http://n2t.net/ark:/65665/3c59cd3cd-5912-4b0e-8fdf-ddb4e85219bd		63cb5fee-3a64-49c5-95a3-b3dc7759ac04	89e23fc8-3f61-4480-9de3-358fe6eefe0b
Animalia	Arthropoda	Crustacea			Malacostraca		Multicrustacea	Eumalacostraca			Decapoda	Eucarida	Dendrobranchiata			Sergestidae	Sergestoidea		Gardinerosergia		Sergia splendens	Gardinerosergia splendens	Sund, 1920	Judkins, D.	USNM	1973	1973-09-29	3	Atlantis II R/V Cruise 78	12.15	-59.4	0	490	245	2491		RHB 2964	Trawl - 10' IKMWT	Pelagic	PreservedSpecimen		USNM 166889		OBIS/GBIF		http://n2t.net/ark:/65665/394895198-3bcc-421f-b839-201c3f8d2920		5d3cd4d5-fcf1-4957-bb7d-5b39ebf16880	89e23fc8-3f61-4480-9de3-358fe6eefe0b
Animalia	Arthropoda	Crustacea			Malacostraca		Multicrustacea	Eumalacostraca			Decapoda	Eucarida	Dendrobranchiata			Sergestidae	Sergestoidea		Gardinerosergia		Sergia splendens	Gardinerosergia splendens	Sund, 1920	Judkins, D.	USNM	1973	1973-09-29	3	Atlantis II R/V Cruise 78	12.267	-59.483	0	480	240	2038		RHB 2965	Trawl - 10' IKMWT	Pelagic	PreservedSpecimen		USNM 166901		OBIS/GBIF		http://n2t.net/ark:/65665/329179238-47aa-4dbd-ba39-7cb7c0efb5c2		435dc266-99a6-4d4c-a976-6a9f7ca9d788	89e23fc8-3f61-4480-9de3-358fe6eefe0b
Animalia	Arthropoda	Crustacea			Malacostraca		Multicrustacea	Eumalacostraca			Decapoda	Eucarida	Dendrobranchiata			Sergestidae	Sergestoidea		Gardinerosergia		Sergia splendens	Gardinerosergia splendens	Sund, 1920	Judkins, D.	USNM	1973	1973-09-30	3	Atlantis II R/V Cruise 78	12.35	-59.567	0	495	247.5	1559		RHB 2966	Trawl - 10' IKMWT	Pelagic	PreservedSpecimen		USNM 166919		OBIS/GBIF		http://n2t.net/ark:/65665/32f1e7a60-9d26-49f0-ae8a-7fba31964150		c3a1c9fc-950d-425a-85ee-8e48e95d9900	89e23fc8-3f61-4480-9de3-358fe6eefe0b
Animalia	Arthropoda	Crustacea			Malacostraca		Multicrustacea	Eumalacostraca			Decapoda	Eucarida	Dendrobranchiata			Sergestidae	Sergestoidea		Gardinerosergia		Sergia splendens	Gardinerosergia splendens	Sund, 1920	Judkins, D.	USNM	1973	1973-10-04	5	Atlantis II R/V Cruise 78	13.067	-58.567	0	560	280	2508		RHB 2967	Trawl - 10' IKMWT	Pelagic	PreservedSpecimen		USNM 166928		OBIS/GBIF		http://n2t.net/ark:/65665/32eecf7ec-eab5-4575-8d8e-484137e4d067		8e53d7cb-9cfe-4098-b830-44f1d1eb2487	89e23fc8-3f61-4480-9de3-358fe6eefe0b
Animalia	Arthropoda	Crustacea			Malacostraca		Multicrustacea	Eumalacostraca			Decapoda	Eucarida	Dendrobranchiata			Sergestidae	Sergestoidea		Gardinerosergia		Sergia splendens	Gardinerosergia splendens	Sund, 1920	Judkins, D.	USNM	1973	1973-10-05	2	Atlantis II R/V Cruise 78	13.1	-58.5	0	520	260	2600		RHB 2968	Trawl - 10' IKMWT	Pelagic	PreservedSpecimen		USNM 166942		OBIS/GBIF		http://n2t.net/ark:/65665/37a89b992-86f9-46d0-a729-d2312e1d774f		d10de4fb-6fc1-444c-a3be-2cd62e15b484	89e23fc8-3f61-4480-9de3-358fe6eefe0b
Animalia	Arthropoda	Crustacea			Malacostraca		Multicrustacea	Eumalacostraca			Decapoda	Eucarida	Dendrobranchiata			Sergestidae	Sergestoidea		Gardinerosergia		Sergia splendens	Gardinerosergia splendens	Sund, 1920	Judkins, D.	USNM	1973	1973-10-05	7	Atlantis II R/V Cruise 78	13.1	-58.383	0	515	257.5	2773		RHB 2969	Trawl - 10' IKMWT	Pelagic	PreservedSpecimen		USNM 166960		OBIS/GBIF		http://n2t.net/ark:/65665/3dde61ddc-b012-428c-9b5a-3bee69ab9443		3d8843e7-eff7-4190-972f-b964a0ad4cbb	89e23fc8-3f61-4480-9de3-358fe6eefe0b
Animalia	Arthropoda	Crustacea			Malacostraca		Multicrustacea	Eumalacostraca			Decapoda	Eucarida	Dendrobranchiata			Sergestidae	Sergestoidea		Gardinerosergia		Sergia splendens	Gardinerosergia splendens	Sund, 1920	Judkins, D.	USNM	1973	1973-10-05	1	Atlantis II R/V Cruise 78	13.2	-56.767	0	800	400	4784		RHB 2970	Trawl - 10' IKMWT	Pelagic	PreservedSpecimen		USNM 166966		OBIS/GBIF		http://n2t.net/ark:/65665/394a83a38-bb55-44e3-b5ea-47ccf6225099		93e98e0f-c9d8-44fe-9a3d-ca77b8ad4981	89e23fc8-3f61-4480-9de3-358fe6eefe0b
Animalia	Arthropoda	Crustacea			Malacostraca		Multicrustacea	Eumalacostraca			Decapoda	Eucarida	Dendrobranchiata			Sergestidae	Sergestoidea		Gardinerosergia		Sergia splendens	Gardinerosergia splendens	Sund, 1920	Judkins, D.	USNM	1973	1973-10-05	3	Atlantis II R/V Cruise 78	13.2	-56.567	0	450	225	4824		RHB 2971	Trawl - 10' IKMWT	Pelagic	PreservedSpecimen		USNM 166974		OBIS/GBIF		http://n2t.net/ark:/65665/3d0b01903-f7ab-4486-9ee1-be1c5cb1559a		e9b28d92-6deb-4323-84d9-a0ff95f78ba5	89e23fc8-3f61-4480-9de3-358fe6eefe0b
Animalia	Arthropoda	Crustacea			Malacostraca		Multicrustacea	Eumalacostraca			Decapoda	Eucarida	Dendrobranchiata			Sergestidae	Sergestoidea		Gardinerosergia		Sergia splendens	Gardinerosergia splendens	Sund, 1920	Judkins, D.	USNM	1973	1973-10-06	5	Atlantis II R/V Cruise 78	13.233	-56.5	0	450	225	4873		RHB 2972	Trawl - 10' IKMWT	Pelagic	PreservedSpecimen		USNM 166993		OBIS/GBIF		http://n2t.net/ark:/65665/3948f97cc-0aa2-42e2-8fad-cabb86d33e33		00ffde24-0529-4380-8df6-ffccf3dd05ca	89e23fc8-3f61-4480-9de3-358fe6eefe0b
Animalia	Arthropoda				Malacostraca						Decapoda					Munididae			Garymunida		Agononida longipes (A.Milne-Edwards, 1880)	Garymunida longipes	A. Milne-Edwards, 1880	[no agent data]	MCZ	1879	1879-03-09	1	USCSS Blake	13.2	-59.6833	365.76	365.76	365.76			291		Benthic	PreservedSpecimen		CRU-2809		GBIF		http://mczbase.mcz.harvard.edu/guid/MCZ:IZ:CRU-2809
Animalia	Arthropoda				Malacostraca						Decapoda					Munididae			Garymunida		Agononida longipes (A.Milne-Edwards, 1880)	Garymunida longipes	A. Milne-Edwards, 1880	[no agent data]	MCZ	1879	1879-03-05	1	USCSS Blake	13.0139	-59.6056	382.22	382.22	382.22			274		Benthic	PreservedSpecimen		CRU-4732		GBIF		http://mczbase.mcz.harvard.edu/guid/MCZ:IZ:CRU-4732
Animalia	Arthropoda				Malacostraca						Decapoda					Munididae			Garymunida		Agononida longipes (A.Milne-Edwards, 1880)	Garymunida longipes	A. Milne-Edwards, 1880	[no agent data]	MCZ	1879	1879-03-05	1	USCSS Blake	13.0139	-59.6056	382.22	382.22	382.22			274		Benthic	PreservedSpecimen		CRU-4733		GBIF		http://mczbase.mcz.harvard.edu/guid/MCZ:IZ:CRU-4733
Animalia	Arthropoda				Malacostraca						Decapoda					Munididae			Garymunida		Agononida longipes (A.Milne-Edwards, 1880)	Garymunida longipes	A. Milne-Edwards, 1880	Gary C. B. Poore	MCZ	1879	1879-03-05	2	USCSS Blake	13.0139	-59.6056	382.22	382.22	382.22			274		Benthic	PreservedSpecimen		CRU-7703		GBIF		http://mczbase.mcz.harvard.edu/guid/MCZ:IZ:CRU-7703
Animalia	Arthropoda				Malacostraca						Decapoda					Munididae			Garymunida		Agononida longipes (A.Milne-Edwards, 1880)	Garymunida longipes	A. Milne-Edwards, 1880	Gary C. B. Poore	MCZ	1879	1879-03-05	1	USCSS Blake	12.9758	-59.6125	398.68	398.68	398.68			275		Benthic	PreservedSpecimen		CRU-7704		GBIF		http://mczbase.mcz.harvard.edu/guid/MCZ:IZ:CRU-7704
Animalia	Arthropoda				Malacostraca						Decapoda					Munididae			Garymunida		Agononida longipes (A.Milne-Edwards, 1880)	Garymunida longipes	A. Milne-Edwards, 1880	Gary C. B. Poore	MCZ	1879	1879-03-05	1	USCSS Blake	13.0139	-59.6056	382.22	382.22	382.22			274		Benthic	PreservedSpecimen		CRU-7706		GBIF		http://mczbase.mcz.harvard.edu/guid/MCZ:IZ:CRU-7706
Animalia	Arthropoda				Malacostraca						Decapoda					Munididae			Garymunida		Agononida longipes (A.Milne-Edwards, 1880)	Garymunida longipes	A. Milne-Edwards, 1880	Gary C. B. Poore	MCZ	1879	1879-03-05	191	USCSS Blake	13.0139	-59.6056	382.22	382.22	382.22			274		Benthic	PreservedSpecimen		CRU-7752		GBIF		http://mczbase.mcz.harvard.edu/guid/MCZ:IZ:CRU-7752
Animalia	Arthropoda				Malacostraca						Decapoda					Munididae			Garymunida		Agononida longipes (A.Milne-Edwards, 1880)	Garymunida longipes	A. Milne-Edwards, 1880	Gary C. B. Poore	MCZ	1879	1879-03-05	3	USCSS Blake	13.0139	-59.6056	382.22	382.22	382.22			274		Benthic	PreservedSpecimen		CRU-7759		GBIF		http://mczbase.mcz.harvard.edu/guid/MCZ:IZ:CRU-7759
Animalia	Arthropoda				Malacostraca						Decapoda					Munididae			Garymunida		Agononida longipes (A.Milne-Edwards, 1880)	Garymunida longipes	A. Milne-Edwards, 1880	Gary C. B. Poore	MCZ	1879	1879-03-09	8	USCSS Blake	13.2	-59.6833	365.76	365.76	365.76			291		Benthic	PreservedSpecimen		CRU-7761		GBIF		http://mczbase.mcz.harvard.edu/guid/MCZ:IZ:CRU-7761
Animalia	Mollusca				Gastropoda																Shells	Gastropoda sp.	Cuvier, 1795			1972	1972-03-03			12.6267	-58.9883	3835	3862	3848.5	1827				Benthic	HumanObservation				OBIS		https://api.obis.org/v3/occurrence/c21d9067-297c-48a2-807f-98445810a731		c21d9067-297c-48a2-807f-98445810a731	a571f246-eaa0-42ba-ab57-28b1b8cf3331
Animalia	Mollusca				Gastropoda																Gastropod, pearly sp.	Gastropoda sp.	Cuvier, 1795			2012	2012-06-16	3	RV Atlantis AT21-02	11.4131	-58.3264	1327	1327	1327				ROV Jason II	Benthic	PreservedSpecimen			Cruise Report: ATLANTIS 21-02 NSF #OCE-1031050. AT 21-02 (Van Dover, Chief Scientist). http://dmoserv3.whoi.edu/data_docs/SEEPC/AT21-02_CruiseREPORT.pdf	Atlantis 21-02 Cruise Binder
Animalia	Mollusca				Gastropoda																Snail sp.	Gastropoda sp.	Cuvier, 1795			2012	2012-06-08	1	RV Atlantis AT21-02	13.8169	-57.6335	4930	4930	4930				ROV Jason II	Benthic	PreservedSpecimen			Cruise Report: ATLANTIS 21-02 NSF #OCE-1031050. AT 21-02 (Van Dover, Chief Scientist). http://dmoserv3.whoi.edu/data_docs/SEEPC/AT21-02_CruiseREPORT.pdf	Atlantis 21-02 Cruise Binder
Animalia	Mollusca				Gastropoda																Snail sp.	Gastropoda sp.	Cuvier, 1795			2012	2012-06-12	26	RV Atlantis AT21-02	11.4522	-58.2552	1450	1450	1450				ROV Jason II	Benthic	PreservedSpecimen			Cruise Report: ATLANTIS 21-02 NSF #OCE-1031050. AT 21-02 (Van Dover, Chief Scientist). http://dmoserv3.whoi.edu/data_docs/SEEPC/AT21-02_CruiseREPORT.pdf	Atlantis 21-02 Cruise Binder
Animalia	Mollusca				Gastropoda																Snail sp.	Gastropoda sp.	Cuvier, 1795			2012	2012-06-13	9	RV Atlantis AT21-02	11.3864	-58.2555	1668	1668	1668				ROV Jason II	Benthic	PreservedSpecimen			Cruise Report: ATLANTIS 21-02 NSF #OCE-1031050. AT 21-02 (Van Dover, Chief Scientist). http://dmoserv3.whoi.edu/data_docs/SEEPC/AT21-02_CruiseREPORT.pdf	Atlantis 21-02 Cruise Binder
Animalia	Mollusca				Gastropoda																Snail sp.	Gastropoda sp.	Cuvier, 1795			2012	2012-06-14	2	RV Atlantis AT21-02	11.4131	-58.3264	1327	1327	1327				ROV Jason II	Benthic	PreservedSpecimen			Cruise Report: ATLANTIS 21-02 NSF #OCE-1031050. AT 21-02 (Van Dover, Chief Scientist). http://dmoserv3.whoi.edu/data_docs/SEEPC/AT21-02_CruiseREPORT.pdf	Atlantis 21-02 Cruise Binder
Animalia	Mollusca				Gastropoda																Snail sp.	Gastropoda sp.	Cuvier, 1795			2012	2012-06-16	4	RV Atlantis AT21-02	11.4131	-58.3264	1327	1327	1327				ROV Jason II	Benthic	PreservedSpecimen			Cruise Report: ATLANTIS 21-02 NSF #OCE-1031050. AT 21-02 (Van Dover, Chief Scientist). http://dmoserv3.whoi.edu/data_docs/SEEPC/AT21-02_CruiseREPORT.pdf	Atlantis 21-02 Cruise Binder
Animalia	Mollusca				Gastropoda																Snail, silt sp.	Gastropoda sp.	Cuvier, 1795			2012	2012-06-16	4	RV Atlantis AT21-02	11.4131	-58.3264	1327	1327	1327				ROV Jason II	Benthic	PreservedSpecimen			Cruise Report: ATLANTIS 21-02 NSF #OCE-1031050. AT 21-02 (Van Dover, Chief Scientist). http://dmoserv3.whoi.edu/data_docs/SEEPC/AT21-02_CruiseREPORT.pdf	Atlantis 21-02 Cruise Binder
Animalia	Mollusca				Gastropoda																Snail, stubby reticulated sp.	Gastropoda sp.	Cuvier, 1795			2012	2012-06-12	8	RV Atlantis AT21-02	11.4522	-58.2552	1450	1450	1450				ROV Jason II	Benthic	PreservedSpecimen			Cruise Report: ATLANTIS 21-02 NSF #OCE-1031050. AT 21-02 (Van Dover, Chief Scientist). http://dmoserv3.whoi.edu/data_docs/SEEPC/AT21-02_CruiseREPORT.pdf	Atlantis 21-02 Cruise Binder
Animalia	Mollusca				Gastropoda																Snail, tall spired sp.	Gastropoda sp.	Cuvier, 1795			2012	2012-06-16	1	RV Atlantis AT21-02	11.4131	-58.3264	1327	1327	1327				ROV Jason II	Benthic	PreservedSpecimen			Cruise Report: ATLANTIS 21-02 NSF #OCE-1031050. AT 21-02 (Van Dover, Chief Scientist). http://dmoserv3.whoi.edu/data_docs/SEEPC/AT21-02_CruiseREPORT.pdf	Atlantis 21-02 Cruise Binder
Animalia	Mollusca				Gastropoda																Snail, tall twisty sp.	Gastropoda sp.	Cuvier, 1795			2012	2012-06-12	2	RV Atlantis AT21-02	11.4522	-58.2552	1450	1450	1450				ROV Jason II	Benthic	PreservedSpecimen			Cruise Report: ATLANTIS 21-02 NSF #OCE-1031050. AT 21-02 (Van Dover, Chief Scientist). http://dmoserv3.whoi.edu/data_docs/SEEPC/AT21-02_CruiseREPORT.pdf	Atlantis 21-02 Cruise Binder
Animalia	Arthropoda				Malacostraca						Decapoda					Chirostylidae			Gastroptychus		Gastroptychus spinifer (A.Milne-Edwards, 1880)	Gastroptychus spinifer	A. Milne-Edwards, 1880	Gary C. B. Poore	MCZ	1879	1879-03-10	1	USCSS Blake	13.0433	-59.6292	224.94	224.94	224.94			297		Benthic	PreservedSpecimen		CRU-3074		GBIF		http://mczbase.mcz.harvard.edu/guid/MCZ:IZ:CRU-3074
Animalia	Arthropoda				Malacostraca						Decapoda					Chirostylidae			Gastroptychus		Gastroptychus spinifer (A.Milne-Edwards, 1880)	Gastroptychus spinifer	A. Milne-Edwards, 1880	Gary C. B. Poore	MCZ	1879	1879-03-10	1	USCSS Blake	13.0833	-59.655	256.03	256.03	256.03			299		Benthic	PreservedSpecimen		CRU-4764		GBIF		http://mczbase.mcz.harvard.edu/guid/MCZ:IZ:CRU-4764
Animalia	Mollusca				Gastropoda						Trochida					Margaritidae			Gaza		Callogaza superba Dall, 1881	Gaza superba	Dall, 1881	William H. Dall	MCZ	1879	1879-03-05	1	USCSS Blake	13.0139	-59.6056	382.22	382.22	382.22			274		Benthic	PreservedSpecimen		7542		GBIF		http://mczbase.mcz.harvard.edu/guid/MCZ:Mala:7542
Animalia	Chordata				Teleostei						Perciformes					Gempylidae			Gempylus		Gempylus serpens Cuvier, 1829	Gempylus serpens	Cuvier, 1829	David G. Smith	MCZ	1973	1973-10-04	1	Atlantis II R/V Cruise 78	13.08	-58.58	280	280	280			RHB 2967	Trawl - 10' IKMWT	Pelagic	PreservedSpecimen		83382		GBIF		http://mczbase.mcz.harvard.edu/guid/MCZ:Ich:83382
Animalia	Chordata				Teleostei						Perciformes					Gempylidae			Gempylus		Gempylus serpens Cuvier, 1829	Gempylus serpens	Cuvier, 1829	David G. Smith	MCZ	1973	1973-10-05	1	Atlantis II R/V Cruise 78	13.11	-58.51	260	260	260			RHB 2968	Trawl - 10' IKMWT	Pelagic	PreservedSpecimen		83383		GBIF		http://mczbase.mcz.harvard.edu/guid/MCZ:Ich:83383
Animalia	Chordata				Teleostei						Perciformes					Gempylidae			Gempylus		Gempylus serpens Cuvier, 1829	Gempylus serpens	Cuvier, 1829	David G. Smith	MCZ	1973	1973-09-29/1973-09-30	2	Atlantis II R/V Cruise 78	12.28	-59.49	240	240	240			RHB 2965	Trawl - 10' IKMWT	Pelagic	PreservedSpecimen		87425		GBIF		http://mczbase.mcz.harvard.edu/guid/MCZ:Ich:87425
Animalia	Arthropoda	Crustacea			Malacostraca		Multicrustacea	Eumalacostraca			Decapoda	Eucarida	Dendrobranchiata			Benthesicymidae	Penaeoidea		Gennadas		Gennadas bouvieri	Gennadas bouvieri	Kemp, 1909	Judkins, D.	USNM	1966	1966-04-29	49	Atlantis II R/V Cruise 78	13.917	-57	300	300	300	4841		RHB 1222	Trawl - 10' IKMWT	Pelagic	PreservedSpecimen		USNM 160724		OBIS/GBIF		http://n2t.net/ark:/65665/3d95543e2-c99e-435c-890d-345111b8ad68		5b1d0474-c069-403e-a74e-03f29412b668	89e23fc8-3f61-4480-9de3-358fe6eefe0b
Animalia	Arthropoda	Crustacea			Malacostraca		Multicrustacea	Eumalacostraca			Decapoda	Eucarida	Dendrobranchiata			Benthesicymidae	Penaeoidea		Gennadas		Gennadas bouvieri	Gennadas bouvieri	Kemp, 1909	Judkins, D.	USNM	1973	1973-09-29	8	Atlantis II R/V Cruise 78	12.15	-59.4	0	490	245	2491		RHB 2964	Trawl - 10' IKMWT	Pelagic	PreservedSpecimen		USNM 166880		OBIS/GBIF		http://n2t.net/ark:/65665/30d32f077-2059-4090-a860-de0f9432d14f		df4c25de-b351-454e-b36b-f9861b33e83e	89e23fc8-3f61-4480-9de3-358fe6eefe0b
Animalia	Arthropoda	Crustacea			Malacostraca		Multicrustacea	Eumalacostraca			Decapoda	Eucarida	Dendrobranchiata			Benthesicymidae	Penaeoidea		Gennadas		Gennadas bouvieri	Gennadas bouvieri	Kemp, 1909	Judkins, D.	USNM	1973	1973-09-29	4	Atlantis II R/V Cruise 78	12.267	-59.483	0	480	240	2038		RHB 2965	Trawl - 10' IKMWT	Pelagic	PreservedSpecimen		USNM 166897		OBIS/GBIF		http://n2t.net/ark:/65665/370b8b045-7fc4-4cf4-824b-691e51d4ae76		2da030d7-b5f0-4b63-bb64-f61699fc2b0d	89e23fc8-3f61-4480-9de3-358fe6eefe0b
Animalia	Arthropoda	Crustacea			Malacostraca		Multicrustacea	Eumalacostraca			Decapoda	Eucarida	Dendrobranchiata			Benthesicymidae	Penaeoidea		Gennadas		Gennadas bouvieri	Gennadas bouvieri	Kemp, 1909	Judkins, D.	USNM	1973	1973-09-30	6	Atlantis II R/V Cruise 78	12.35	-59.567	0	495	247.5	1559		RHB 2966	Trawl - 10' IKMWT	Pelagic	PreservedSpecimen		USNM 166911		OBIS/GBIF		http://n2t.net/ark:/65665/3d46a3ed6-99ef-4411-bbae-33230a4ad601		b6c7e6c7-c8f0-4e74-bff9-10f67a4afe5b	89e23fc8-3f61-4480-9de3-358fe6eefe0b
Animalia	Arthropoda	Crustacea			Malacostraca		Multicrustacea	Eumalacostraca			Decapoda	Eucarida	Dendrobranchiata			Benthesicymidae	Penaeoidea		Gennadas		Gennadas bouvieri	Gennadas bouvieri	Kemp, 1909	Judkins, D.	USNM	1973	1973-10-05	7	Atlantis II R/V Cruise 78	13.1	-58.5	0	520	260	2600		RHB 2968	Trawl - 10' IKMWT	Pelagic	PreservedSpecimen		USNM 166937		OBIS/GBIF		http://n2t.net/ark:/65665/3e92ba4a7-6a03-48b5-bd05-66840f023d10		d02d9a19-6c99-4c60-ba1d-2aae0b098381	89e23fc8-3f61-4480-9de3-358fe6eefe0b
Animalia	Arthropoda	Crustacea			Malacostraca		Multicrustacea	Eumalacostraca			Decapoda	Eucarida	Dendrobranchiata			Benthesicymidae	Penaeoidea		Gennadas		Gennadas bouvieri	Gennadas bouvieri	Kemp, 1909	Judkins, D.	USNM	1973	1973-10-05	5	Atlantis II R/V Cruise 78	13.1	-58.383	0	515	257.5	2773		RHB 2969	Trawl - 10' IKMWT	Pelagic	PreservedSpecimen		USNM 166952		OBIS/GBIF		http://n2t.net/ark:/65665/3fcc0f993-5b6f-4b7a-a7b3-ea1c4f6fd40a		9f79867a-b400-49f9-95e6-32ff3c445b4b	89e23fc8-3f61-4480-9de3-358fe6eefe0b
Animalia	Arthropoda	Crustacea			Malacostraca		Multicrustacea	Eumalacostraca			Decapoda	Eucarida	Dendrobranchiata			Benthesicymidae	Penaeoidea		Gennadas		Gennadas bouvieri	Gennadas bouvieri	Kemp, 1909	Judkins, D.	USNM	1973	1973-10-05	4	Atlantis II R/V Cruise 78	13.2	-56.567	0	450	225	4824		RHB 2971	Trawl - 10' IKMWT	Pelagic	PreservedSpecimen		USNM 166969		OBIS/GBIF		http://n2t.net/ark:/65665/31c7ed434-b679-4b83-84dd-7332af534fe7		33e4ff5e-5d26-4377-8688-52ca2e8b0b54	89e23fc8-3f61-4480-9de3-358fe6eefe0b
Animalia	Arthropoda	Crustacea			Malacostraca		Multicrustacea	Eumalacostraca			Decapoda	Eucarida	Dendrobranchiata			Benthesicymidae	Penaeoidea		Gennadas		Gennadas bouvieri	Gennadas bouvieri	Kemp, 1909	Judkins, D.	USNM	1973	1973-10-06	6	Atlantis II R/V Cruise 78	13.233	-56.5	0	450	225	4873		RHB 2972	Trawl - 10' IKMWT	Pelagic	PreservedSpecimen		USNM 166982		OBIS/GBIF		http://n2t.net/ark:/65665/3878883c5-5cdb-4c5a-b1d8-9b4aebc7fd22		d7c8baea-5017-4c19-8f0b-07a9fd08b3ce	89e23fc8-3f61-4480-9de3-358fe6eefe0b
Animalia	Arthropoda	Crustacea			Malacostraca		Multicrustacea	Eumalacostraca			Decapoda	Eucarida	Dendrobranchiata			Benthesicymidae	Penaeoidea		Gennadas		Gennadas bouvieri	Gennadas bouvieri	Kemp, 1909	Judkins, D.	USNM	1966	1966-04-30	19	Atlantis II R/V Cruise 78	14.483	-59.067	275	275	275	3732		RHB 1223		Pelagic	PreservedSpecimen		USNM 160743		OBIS/GBIF		http://n2t.net/ark:/65665/3477d98bf-7149-4856-a166-99b348dab024		6ae0c3a0-cdf6-41e4-8ae8-311b82b2e4b7	89e23fc8-3f61-4480-9de3-358fe6eefe0b
Animalia	Arthropoda	Crustacea			Malacostraca		Multicrustacea	Eumalacostraca			Decapoda	Eucarida	Dendrobranchiata			Benthesicymidae	Penaeoidea		Gennadas		Gennadas bouvieri	Gennadas bouvieri	Kemp, 1909	Judkins, D.	USNM	1973	1973-10-04	5	Atlantis II R/V Cruise 78	13.067	-58.567	0	560	280	2508		RHB 2967		Pelagic	PreservedSpecimen		USNM 166924		OBIS/GBIF		http://n2t.net/ark:/65665/30193150f-915a-45c7-bc94-6b63513d3ddc		ba0d78ae-5747-4641-84d6-8ccc32efcd46	89e23fc8-3f61-4480-9de3-358fe6eefe0b
Animalia	Arthropoda	Crustacea			Malacostraca		Multicrustacea	Eumalacostraca			Decapoda	Eucarida	Dendrobranchiata			Benthesicymidae	Penaeoidea		Gennadas		Gennadas capensis	Gennadas capensis	Calman, 1925	Judkins, D.	USNM	1966	1966-04-29	2	Atlantis II R/V Cruise 78	13.917	-57	300	300	300	4841		RHB 1222	Trawl - 10' IKMWT	Pelagic	PreservedSpecimen		USNM 160726		OBIS/GBIF		http://n2t.net/ark:/65665/3f3afa708-6df4-42fe-ae9d-d5ec99505835		cc297b7a-7fd8-4648-b498-b2ce58233876	89e23fc8-3f61-4480-9de3-358fe6eefe0b
Animalia	Arthropoda	Crustacea			Malacostraca		Multicrustacea	Eumalacostraca			Decapoda	Eucarida	Dendrobranchiata			Benthesicymidae	Penaeoidea		Gennadas		Gennadas capensis	Gennadas capensis	Calman, 1925	Judkins, D.	USNM	1973	1973-09-29	15	Atlantis II R/V Cruise 78	12.15	-59.4	0	490	245	2491		RHB 2964	Trawl - 10' IKMWT	Pelagic	PreservedSpecimen		USNM 166881		OBIS/GBIF		http://n2t.net/ark:/65665/38b21dfb7-02ae-40e5-b0ff-30478e50efc5		3484914e-6e9f-4e30-b634-fd87d843175b	89e23fc8-3f61-4480-9de3-358fe6eefe0b
Animalia	Arthropoda	Crustacea			Malacostraca		Multicrustacea	Eumalacostraca			Decapoda	Eucarida	Dendrobranchiata			Benthesicymidae	Penaeoidea		Gennadas		Gennadas capensis	Gennadas capensis	Calman, 1925	Judkins, D.	USNM	1973	1973-09-29	8	Atlantis II R/V Cruise 78	12.267	-59.483	0	480	240	2038		RHB 2965	Trawl - 10' IKMWT	Pelagic	PreservedSpecimen		USNM 166896		OBIS/GBIF		http://n2t.net/ark:/65665/3e5df8fd1-52f5-40b1-87ab-73cf18b76795		60c9cfe3-79ba-41bc-8e88-dcd6a692f27c	89e23fc8-3f61-4480-9de3-358fe6eefe0b
Animalia	Arthropoda	Crustacea			Malacostraca		Multicrustacea	Eumalacostraca			Decapoda	Eucarida	Dendrobranchiata			Benthesicymidae	Penaeoidea		Gennadas		Gennadas capensis	Gennadas capensis	Calman, 1925	Judkins, D.	USNM	1973	1973-09-30	5	Atlantis II R/V Cruise 78	12.35	-59.567	0	495	247.5	1559		RHB 2966	Trawl - 10' IKMWT	Pelagic	PreservedSpecimen		USNM 166909		OBIS/GBIF		http://n2t.net/ark:/65665/3584802f0-275e-472e-bd1f-83cdae9c154a		21a49298-c447-4775-b65c-b48011dea843	89e23fc8-3f61-4480-9de3-358fe6eefe0b
Animalia	Arthropoda	Crustacea			Malacostraca		Multicrustacea	Eumalacostraca			Decapoda	Eucarida	Dendrobranchiata			Benthesicymidae	Penaeoidea		Gennadas		Gennadas capensis	Gennadas capensis	Calman, 1925	Judkins, D.	USNM	1973	1973-10-04	9	Atlantis II R/V Cruise 78	13.067	-58.567	0	560	280	2508		RHB 2967	Trawl - 10' IKMWT	Pelagic	PreservedSpecimen		USNM 166922		OBIS/GBIF		http://n2t.net/ark:/65665/3a72c4888-8e3d-4395-b033-aa52ce9cd834		b0f7cf22-8c9c-4d53-8374-abea7df854ce	89e23fc8-3f61-4480-9de3-358fe6eefe0b
Animalia	Arthropoda	Crustacea			Malacostraca		Multicrustacea	Eumalacostraca			Decapoda	Eucarida	Dendrobranchiata			Benthesicymidae	Penaeoidea		Gennadas		Gennadas capensis	Gennadas capensis	Calman, 1925	Judkins, D.	USNM	1973	1973-10-05	5	Atlantis II R/V Cruise 78	13.1	-58.5	0	520	260	2600		RHB 2968	Trawl - 10' IKMWT	Pelagic	PreservedSpecimen		USNM 166935		OBIS/GBIF		http://n2t.net/ark:/65665/3c5be61b3-4bbb-450e-9fc1-cb4321e12479		783e4a71-30c6-4a86-8674-29baa371fb20	89e23fc8-3f61-4480-9de3-358fe6eefe0b
Animalia	Arthropoda	Crustacea			Malacostraca		Multicrustacea	Eumalacostraca			Decapoda	Eucarida	Dendrobranchiata			Benthesicymidae	Penaeoidea		Gennadas		Gennadas capensis	Gennadas capensis	Calman, 1925	Judkins, D.	USNM	1973	1973-10-05	5	Atlantis II R/V Cruise 78	13.1	-58.383	0	515	257.5	2773		RHB 2969	Trawl - 10' IKMWT	Pelagic	PreservedSpecimen		USNM 166951		OBIS/GBIF		http://n2t.net/ark:/65665/37ed7ef3e-ee12-4bc8-b32e-3ce710a0ef9a		b25d05fe-b348-4c6e-a1e2-7a6cce2cf635	89e23fc8-3f61-4480-9de3-358fe6eefe0b
Animalia	Arthropoda	Crustacea			Malacostraca		Multicrustacea	Eumalacostraca			Decapoda	Eucarida	Dendrobranchiata			Benthesicymidae	Penaeoidea		Gennadas		Gennadas capensis	Gennadas capensis	Calman, 1925	Judkins, D.	USNM	1973	1973-10-05	7	Atlantis II R/V Cruise 78	13.2	-56.567	0	450	225	4824		RHB 2971	Trawl - 10' IKMWT	Pelagic	PreservedSpecimen		USNM 166970		OBIS/GBIF		http://n2t.net/ark:/65665/3f95389f4-2e8e-4fa4-98c2-ec44a0ded310		394ff5b1-7644-435f-b57e-2e80370d2eec	89e23fc8-3f61-4480-9de3-358fe6eefe0b
Animalia	Arthropoda	Crustacea			Malacostraca		Multicrustacea	Eumalacostraca			Decapoda	Eucarida	Dendrobranchiata			Benthesicymidae	Penaeoidea		Gennadas		Gennadas capensis	Gennadas capensis	Calman, 1925	Judkins, D.	USNM	1973	1973-10-06	4	Atlantis II R/V Cruise 78	13.233	-56.5	0	450	225	4873		RHB 2972	Trawl - 10' IKMWT	Pelagic	PreservedSpecimen		USNM 166984		OBIS/GBIF		http://n2t.net/ark:/65665/3f18dc75f-0b13-49b0-a9c3-150865ae0c9a		5978861e-7eb0-41f2-9d7d-86796bbbeb71	89e23fc8-3f61-4480-9de3-358fe6eefe0b
Animalia	Arthropoda	Crustacea			Malacostraca		Multicrustacea	Eumalacostraca			Decapoda	Eucarida	Dendrobranchiata			Benthesicymidae	Penaeoidea		Gennadas		Gennadas scutatus	Gennadas scutatus	Bouvier, 1906		USNM	1973	1973-10-06	8	Atlantis II R/V Cruise 78	13.233	-56.5	450		450	4873		RHB 2973	Trawl - 10' IKMWT	Pelagic	PreservedSpecimen		USNM 255794		OBIS		http://n2t.net/ark:/65665/3859d06d1-9123-4cc6-996d-0610e98f2535		f50c8b7b-4ec8-4b57-a274-b78e776c0777	89e23fc8-3f61-4480-9de3-358fe6eefe0b
Animalia	Arthropoda	Crustacea			Malacostraca		Multicrustacea	Eumalacostraca			Decapoda	Eucarida	Dendrobranchiata			Benthesicymidae	Penaeoidea		Gennadas		Gennadas scutatus	Gennadas scutatus	Bouvier, 1906	Judkins, D.	USNM	1966	1966-04-29	48	Atlantis II R/V Cruise 78	13.917	-57	300	300	300	4841		RHB 1222	Trawl - 10' IKMWT	Pelagic	PreservedSpecimen		USNM 160727		OBIS/GBIF		http://n2t.net/ark:/65665/36fc5212a-214f-47f9-ae67-17979dce6f87		b34c99bf-0b09-40ba-a809-161c30a4a51a	89e23fc8-3f61-4480-9de3-358fe6eefe0b
Animalia	Arthropoda	Crustacea			Malacostraca		Multicrustacea	Eumalacostraca			Decapoda	Eucarida	Dendrobranchiata			Benthesicymidae	Penaeoidea		Gennadas		Gennadas scutatus	Gennadas scutatus	Bouvier, 1906	Judkins, D.	USNM	1966	1966-04-30	70	Atlantis II R/V Cruise 78	14.483	-59.067	275	275	275	3732		RHB 1223	Trawl - 10' IKMWT	Pelagic	PreservedSpecimen		USNM 160741		OBIS/GBIF		http://n2t.net/ark:/65665/3960cc822-58a5-4a54-8d3e-65645a2f2f09		72f4d4b6-f641-4862-b82a-2b07729ebd54	89e23fc8-3f61-4480-9de3-358fe6eefe0b
Animalia	Arthropoda	Crustacea			Malacostraca		Multicrustacea	Eumalacostraca			Decapoda	Eucarida	Dendrobranchiata			Benthesicymidae	Penaeoidea		Gennadas		Gennadas scutatus	Gennadas scutatus	Bouvier, 1906	Judkins, D.	USNM	1973	1973-09-29	13	Atlantis II R/V Cruise 78	12.15	-59.4	0	490	245	2491		RHB 2964	Trawl - 10' IKMWT	Pelagic	PreservedSpecimen		USNM 166882		OBIS/GBIF		http://n2t.net/ark:/65665/30c2a62c1-48d5-4ba7-af70-bffa7b56e9a6		d9549a9c-0b26-4331-b081-a979d64f6404	89e23fc8-3f61-4480-9de3-358fe6eefe0b
Animalia	Arthropoda	Crustacea			Malacostraca		Multicrustacea	Eumalacostraca			Decapoda	Eucarida	Dendrobranchiata			Benthesicymidae	Penaeoidea		Gennadas		Gennadas scutatus	Gennadas scutatus	Bouvier, 1906	Judkins, D.	USNM	1973	1973-09-29	25	Atlantis II R/V Cruise 78	12.267	-59.483	0	480	240	2038		RHB 2965	Trawl - 10' IKMWT	Pelagic	PreservedSpecimen		USNM 166895		OBIS/GBIF		http://n2t.net/ark:/65665/3d783530c-8790-4591-aa38-979c5d7feb73		2d210f30-187e-49a8-b84b-ffba46788abe	89e23fc8-3f61-4480-9de3-358fe6eefe0b
Animalia	Arthropoda	Crustacea			Malacostraca		Multicrustacea	Eumalacostraca			Decapoda	Eucarida	Dendrobranchiata			Benthesicymidae	Penaeoidea		Gennadas		Gennadas scutatus	Gennadas scutatus	Bouvier, 1906	Judkins, D.	USNM	1973	1973-09-30	18	Atlantis II R/V Cruise 78	12.35	-59.567	0	495	247.5	1559		RHB 2966	Trawl - 10' IKMWT	Pelagic	PreservedSpecimen		USNM 166910		OBIS/GBIF		http://n2t.net/ark:/65665/36c305c49-ef2c-4fd8-ba1a-e6ac7513a20d		2f5acda5-ee0f-43e5-a28d-563d8d994e5a	89e23fc8-3f61-4480-9de3-358fe6eefe0b
Animalia	Arthropoda	Crustacea			Malacostraca		Multicrustacea	Eumalacostraca			Decapoda	Eucarida	Dendrobranchiata			Benthesicymidae	Penaeoidea		Gennadas		Gennadas scutatus	Gennadas scutatus	Bouvier, 1906	Judkins, D.	USNM	1973	1973-10-05	20	Atlantis II R/V Cruise 78	13.1	-58.5	0	520	260	2600		RHB 2968	Trawl - 10' IKMWT	Pelagic	PreservedSpecimen		USNM 166936		OBIS/GBIF		http://n2t.net/ark:/65665/37ab38257-cf4f-4b08-a81f-530bbf6112eb		6232dc44-616b-4c0f-8da8-5636705103bd	89e23fc8-3f61-4480-9de3-358fe6eefe0b
Animalia	Arthropoda	Crustacea			Malacostraca		Multicrustacea	Eumalacostraca			Decapoda	Eucarida	Dendrobranchiata			Benthesicymidae	Penaeoidea		Gennadas		Gennadas scutatus	Gennadas scutatus	Bouvier, 1906	Judkins, D.	USNM	1973	1973-10-05	12	Atlantis II R/V Cruise 78	13.1	-58.383	0	515	257.5	2773		RHB 2969	Trawl - 10' IKMWT	Pelagic	PreservedSpecimen		USNM 166950		OBIS/GBIF		http://n2t.net/ark:/65665/3db72d888-7f58-4fc5-8f6c-8c11b5a1c4d3		e300ac59-16c5-494e-a4db-d74f43cc89cf	89e23fc8-3f61-4480-9de3-358fe6eefe0b
Animalia	Arthropoda	Crustacea			Malacostraca		Multicrustacea	Eumalacostraca			Decapoda	Eucarida	Dendrobranchiata			Benthesicymidae	Penaeoidea		Gennadas		Gennadas scutatus	Gennadas scutatus	Bouvier, 1906	Judkins, D.	USNM	1973	1973-10-05	5	Atlantis II R/V Cruise 78	13.2	-56.567	0	450	225	4824		RHB 2971	Trawl - 10' IKMWT	Pelagic	PreservedSpecimen		USNM 166971		OBIS/GBIF		http://n2t.net/ark:/65665/3d5130ded-fa8c-4b60-b187-de62cbe46fd3		79524568-5648-4b2f-9c6a-1bd017a1f552	89e23fc8-3f61-4480-9de3-358fe6eefe0b
Animalia	Arthropoda	Crustacea			Malacostraca		Multicrustacea	Eumalacostraca			Decapoda	Eucarida	Dendrobranchiata			Benthesicymidae	Penaeoidea		Gennadas		Gennadas scutatus	Gennadas scutatus	Bouvier, 1906	Judkins, D.	USNM	1973	1973-10-06	13	Atlantis II R/V Cruise 78	13.233	-56.5	0	450	225	4873		RHB 2972	Trawl - 10' IKMWT	Pelagic	PreservedSpecimen		USNM 166983		OBIS/GBIF		http://n2t.net/ark:/65665/390f7d47d-be30-4461-b189-a68fefa697e4		dd5ddb67-602f-4f26-83fb-fe03e4b10da1	89e23fc8-3f61-4480-9de3-358fe6eefe0b
Animalia	Arthropoda	Crustacea			Malacostraca		Multicrustacea	Eumalacostraca			Decapoda	Eucarida	Dendrobranchiata			Benthesicymidae	Penaeoidea		Gennadas		Gennadas scutatus	Gennadas scutatus	Bouvier, 1906	Judkins, D.	USNM	1973	1973-10-04	16	Atlantis II R/V Cruise 78	13.067	-58.567	0	560	280	2508		RHB 2967		Pelagic	PreservedSpecimen		USNM 166923		OBIS/GBIF		http://n2t.net/ark:/65665/3323390c8-fd2d-4632-bc95-89f7d775c572		808dc263-17af-4980-92f2-1acf1cb30639	89e23fc8-3f61-4480-9de3-358fe6eefe0b
Animalia	Arthropoda	Crustacea			Malacostraca		Multicrustacea	Eumalacostraca			Decapoda	Eucarida	Dendrobranchiata			Benthesicymidae	Penaeoidea		Gennadas		Gennadas talismani	Gennadas talismani	Bouvier, 1906	Judkins, D.	USNM	1973	1973-09-29	4	Atlantis II R/V Cruise 78	12.15	-59.4	0	490	245	2491		RHB 2964	Trawl - 10' IKMWT	Pelagic	PreservedSpecimen		USNM 166883		OBIS/GBIF		http://n2t.net/ark:/65665/350afb873-24f8-438a-a3fc-0f7ef510f2e3		f4145308-69cc-4960-84c2-96e0c99a1317	89e23fc8-3f61-4480-9de3-358fe6eefe0b
Animalia	Arthropoda	Crustacea			Malacostraca		Multicrustacea	Eumalacostraca			Decapoda	Eucarida	Dendrobranchiata			Benthesicymidae	Penaeoidea		Gennadas		Gennadas talismani	Gennadas talismani	Bouvier, 1906	Judkins, D.	USNM	1973	1973-10-05	2	Atlantis II R/V Cruise 78	13.1	-58.5	0	520	260	2600		RHB 2968	Trawl - 10' IKMWT	Pelagic	PreservedSpecimen		USNM 166934		OBIS/GBIF		http://n2t.net/ark:/65665/3c08ff0ef-a5c3-412f-9a17-fb8725ca596b		8d1da237-15fa-453a-b23e-1531c43555d2	89e23fc8-3f61-4480-9de3-358fe6eefe0b
Animalia	Arthropoda	Crustacea			Malacostraca		Multicrustacea	Eumalacostraca			Decapoda	Eucarida	Dendrobranchiata			Benthesicymidae	Penaeoidea		Gennadas		Gennadas talismani	Gennadas talismani	Bouvier, 1906	Judkins, D.	USNM	1973	1973-10-06	1	Atlantis II R/V Cruise 78	13.233	-56.5	0	450	225	4873		RHB 2972	Trawl - 10' IKMWT	Pelagic	PreservedSpecimen		USNM 166986		OBIS/GBIF		http://n2t.net/ark:/65665/3be10346d-3fef-47c4-b35b-70933d99df2a		7c19ae16-0405-466d-9229-d6d8c96c8746	89e23fc8-3f61-4480-9de3-358fe6eefe0b
Animalia	Arthropoda	Crustacea			Malacostraca		Multicrustacea	Eumalacostraca			Decapoda	Eucarida	Dendrobranchiata			Benthesicymidae	Penaeoidea		Gennadas		Gennadas talismani Bouvier, 1906	Gennadas talismani	Bouvier, 1906	Judkins, D.	USNM	1966	1966-04-30	7	Atlantis II R/V Cruise 20	14.483	-59.067	275	275	275	3732		RHB 1223		Pelagic	PreservedSpecimen		USNM 160740		OBIS/GBIF		http://n2t.net/ark:/65665/34f51ca11-73f9-4b39-88e7-f48479aa50d7		69fe8057-4186-4c14-9eeb-3dd91e9aef2c	89e23fc8-3f61-4480-9de3-358fe6eefe0b
Animalia	Arthropoda	Crustacea			Malacostraca		Multicrustacea	Eumalacostraca			Decapoda	Eucarida	Dendrobranchiata			Benthesicymidae	Penaeoidea		Gennadas		Gennadas talismani	Gennadas talismani	Bouvier, 1906	Judkins, D.	USNM	1973	1973-10-04	1	Atlantis II R/V Cruise 78	13.067	-58.567	0	560	280	2508		RHB 2967		Pelagic	PreservedSpecimen		USNM 166925		OBIS/GBIF		http://n2t.net/ark:/65665/3c69364be-e9f6-4912-b1ca-cfab00329b27		25f6bab7-2e51-407e-af78-1ff9379a302c	89e23fc8-3f61-4480-9de3-358fe6eefe0b
Animalia	Arthropoda	Crustacea			Malacostraca		Multicrustacea	Eumalacostraca			Decapoda	Eucarida	Dendrobranchiata			Benthesicymidae	Penaeoidea		Gennadas		Gennadas tinayrei	Gennadas tinayrei	Bouvier, 1906	Judkins, D.	USNM	1973	1973-10-04	4	Atlantis II R/V Cruise 78	13.067	-58.567	0	560	280	2508		RHB 2967	Trawl - 10' IKMWT	Pelagic	PreservedSpecimen		USNM 166926		OBIS/GBIF		http://n2t.net/ark:/65665/3cbcd48f0-1ab6-4e7b-9828-8061e716f16c		3a4c745e-ffd3-4059-adad-412f551e36ce	89e23fc8-3f61-4480-9de3-358fe6eefe0b
Animalia	Arthropoda	Crustacea			Malacostraca		Multicrustacea	Eumalacostraca			Decapoda	Eucarida	Dendrobranchiata			Benthesicymidae	Penaeoidea		Gennadas		Gennadas tinayrei	Gennadas tinayrei	Bouvier, 1906	Judkins, D.	USNM	1973	1973-10-05	5	Atlantis II R/V Cruise 78	13.1	-58.383	0	515	257.5	2773		RHB 2969	Trawl - 10' IKMWT	Pelagic	PreservedSpecimen		USNM 166954		OBIS/GBIF		http://n2t.net/ark:/65665/36d0ba07f-f567-4fe5-9f82-87b6fb50e1e2		968fbc7d-e238-426b-b8d8-470cba3cbcbf	89e23fc8-3f61-4480-9de3-358fe6eefe0b
Animalia	Arthropoda	Crustacea			Malacostraca		Multicrustacea	Eumalacostraca			Decapoda	Eucarida	Dendrobranchiata			Benthesicymidae	Penaeoidea		Gennadas		Gennadas valens	Gennadas valens	Smith, 1884	Judkins, D.	USNM	1973	1973-10-05	4	Atlantis II R/V Cruise 78	13.1	-58.5	0	520	260	2600		RHB 2968	Trawl - 10' IKMWT	Pelagic	PreservedSpecimen		USNM 166933		OBIS/GBIF		http://n2t.net/ark:/65665/3b619c742-8eb3-4dd9-9765-f1791e336280		d3d18b79-a3d6-44ca-97da-48b413dcae09	89e23fc8-3f61-4480-9de3-358fe6eefe0b
Animalia	Chordata				Teleostei						Lophiiformes					Gigantactinidae					Gigantactinidae	Gigantactinidae sp.	Boulenger, 1904	Cards	MCZ	1973	1973-09-30	1	Atlantis II R/V Cruise 78	12.36	-59.58	247.5	247.5	247.5			RHB 2966	Trawl - 10' IKMWT	Pelagic	PreservedSpecimen		51265		GBIF		http://mczbase.mcz.harvard.edu/guid/MCZ:Ich:51265
Animalia	Mollusca				Bivalvia						Mytilida					Modiolidae			Gigantidas		Bathymodiolus mauritanicus	Gigantidas mauritanicus	Cosel 2002			2012	2012-06-14		RV Atlantis AT21-02	11.4131	-58.3264	1327	1327	1327				ROV Jason II	Benthic	PreservedSpecimen			Toone, Trevyn A., and Travis W. Washburn. "Phytodetritus, chemosynthesis, and the dark biosphere: Does depth influence trophic relationships at deep-sea Barbados seeps." Deep Sea Research Part I: Oceanographic Research Papers 165: 1-11. https://doi.org/10.1016/j.dsr.2020.103367.
Animalia	Chordata				Teleostei						Aulopiformes					Giganturidae			Gigantura		Gigantura indica Brauer, 1901	Gigantura indica	Brauer, 1901	Karsten E. Hartel	MCZ	1973	1973-10-05	1	Atlantis II R/V Cruise 78	13.11	-58.39	257.5	257.5	257.5			RHB 2969	Trawl - 10' IKMWT	Pelagic	PreservedSpecimen		55010		GBIF		http://mczbase.mcz.harvard.edu/guid/MCZ:Ich:55010
Animalia	Chordata				Teleostei						Aulopiformes					Giganturidae			Gigantura		Gigantura indica Brauer, 1901	Gigantura indica	Brauer, 1901	Robert K. Johnson	MCZ	1973	1973-09-30	1	Atlantis II R/V Cruise 78	12.36	-59.58	247.5	247.5	247.5			RHB 2966	Trawl - 10' IKMWT	Pelagic	PreservedSpecimen		57580		GBIF		http://mczbase.mcz.harvard.edu/guid/MCZ:Ich:57580
Animalia	Porifera				Demospongiae			Heteroscleromorpha			Tetractinellida		Astrophorina			Corallistidae			Neophrissospongia		Corallistes tubulatus	Gignouxia tubulata	van Soest & Stentoft, 1988	R.W.M. van Soest	ZMA	1979	1979-05-11			13.1667	-59.6667	270	234	252	265			Dredge	Benthic	PreservedSpecimen	WoRMS Editorial Board:WoRMS type localities:sm_id_55957	sm_id_55957		OBIS/GBIF		http://www.marinespecies.org/aphia.php?p=specdetails&id=55957		81bb7f0d-6798-432f-bc76-37237ff6f198	b74b429a-4052-4f5b-bff3-fe0b5a2e8669
Animalia	Annelida				Polychaeta						Phyllodocida					Glyceridae			Glycera		Glycera oxycephala Ehlers, 1887	Glycera oxycephala	Ehlers, 1887	[no agent data]	MCZ	1879	1879-03-10	1	USCSS Blake	13.0578	-59.6278	219.46	219.46	219.46			298		Benthic	PreservedSpecimen		ANNc-2065		GBIF		http://mczbase.mcz.harvard.edu/guid/MCZ:IZ:ANNc-2065
Animalia	Annelida				Polychaeta						Phyllodocida					Glyceridae					Glycerid sp.	Glyceridae sp.	Grube, 1850			2012	2012-06-16	7	RV Atlantis AT21-02	11.4131	-58.3264	1327	1327	1327				ROV Jason II	Benthic	PreservedSpecimen			Cruise Report: ATLANTIS 21-02 NSF #OCE-1031050. AT 21-02 (Van Dover, Chief Scientist). http://dmoserv3.whoi.edu/data_docs/SEEPC/AT21-02_CruiseREPORT.pdf	Atlantis 21-02 Cruise Binder
Animalia	Arthropoda				Malacostraca						Decapoda					Glyphocrangonidae			Glyphocrangon		Glyphocrangon aculeata A.Milne-Edwards, 1881	Glyphocrangon aculeata	A. Milne-Edwards, 1881	[no agent data]	MCZ	1879	1879-03-08	1	USCSS Blake	13.1903	-59.7597	729.69	729.69	729.69			282		Benthic	PreservedSpecimen		CRU-4318		GBIF		http://mczbase.mcz.harvard.edu/guid/MCZ:IZ:CRU-4318
Animalia	Arthropoda				Malacostraca						Decapoda					Glyphocrangonidae			Glyphocrangon		Glyphocrangon spinicauda A.Milne-Edwards, 1881	Glyphocrangon spinicauda	A. Milne-Edwards, 1881	[no agent data]	MCZ	1879	1879-03-05	1	USCSS Blake	13.0139	-59.6056	382.22	382.22	382.22			274		Benthic	PreservedSpecimen		CRU-4063		GBIF		http://mczbase.mcz.harvard.edu/guid/MCZ:IZ:CRU-4063
Animalia	Arthropoda				Malacostraca						Decapoda					Glyphocrangonidae			Glyphocrangon		Glyphocrangon spinicauda A.Milne-Edwards, 1881	Glyphocrangon spinicauda	A. Milne-Edwards, 1881	[no agent data]	MCZ	1879	1879-03-06	7	USCSS Blake	12.9133	-59.6083	526.69	526.69	526.69			281		Benthic	PreservedSpecimen		CRU-4431		GBIF		http://mczbase.mcz.harvard.edu/guid/MCZ:IZ:CRU-4431
Animalia	Mollusca				Gastropoda			Caenogastropoda			Neogastropoda					Clathurellidae	Conoidea		Glyphostoma		Mangilia (glyphostoma) gabbii	Glyphostoma gabbii	Dall, 1889		USNM	1879	1879-03-07	6	USCSS Blake	13.0889	-59.6667	282	282	282	243		282		Benthic	PreservedSpecimen		USNM 87411		OBIS/GBIF		http://n2t.net/ark:/65665/34ddd1d3f-621b-494b-b364-2c0231b7ef92		d98c623a-b422-42b8-ba42-4453398836fb	89e23fc8-3f61-4480-9de3-358fe6eefe0b
Animalia	Mollusca				Gastropoda						Neogastropoda					Clathurellidae	Conoidea		Glyphostoma		Mangilia (Glyphostoma) gabbii Dall, 1889	Glyphostoma gabbii	Dall, 1889		USNM	1879	1879-03-07	6	USCSS Blake	13.0889	-59.6667	282	282	282			282		Benthic	PreservedSpecimen		USNM 87411		Smithsonian National Museum of Natural History		http://n2t.net/ark:/65665/34ddd1d3f-621b-494b-b364-2c0231b7ef92
Animalia	Arthropoda				Malacostraca						Lophogastrida					Gnathophausiidae			Gnathophausia		Gnathophausia zoea Willemoes-Suhm, 1873	Gnathophausia zoea	Willemoes-Suhm, 1873	[no agent data]	MCZ	1879	1879-03-07	2	USCSS Blake	13.1194	-59.7306	634.59	634.59	634.59			284		Pelagic	PreservedSpecimen		CRU-4183		GBIF		http://mczbase.mcz.harvard.edu/guid/MCZ:IZ:CRU-4183
Animalia	Arthropoda				Malacostraca						Lophogastrida					Gnathophausiidae			Gnathophausia		Gnathophausia zoea Willemoes-Suhm, 1873	Gnathophausia zoea	Willemoes-Suhm, 1873	[no agent data]	MCZ	1879	1879-03-08	1	USCSS Blake	13.1903	-59.7597	729.69	729.69	729.69			288		Pelagic	PreservedSpecimen		CRU-4319		GBIF		http://mczbase.mcz.harvard.edu/guid/MCZ:IZ:CRU-4319
Animalia	Arthropoda				Malacostraca						Lophogastrida					Gnathophausiidae			Gnathophausia		Gnathophausia zoea Willemoes-Suhm, 1873	Gnathophausia zoea	Willemoes-Suhm, 1873	[no agent data]	MCZ	1879	1879-03-08	2	USCSS Blake	13.1903	-59.7597	729.69	729.69	729.69			288		Pelagic	PreservedSpecimen		CRU-4382		GBIF		http://mczbase.mcz.harvard.edu/guid/MCZ:IZ:CRU-4382
Animalia	Chordata				Teleostei						Anguilliformes					Congridae			Gnathophis		Gnathophis	Gnathophis sp.	Kaup, 1859	David G. Smith	MCZ	1973	1973-09-29	1	Atlantis II R/V Cruise 78	12.16	-59.41	245	245	245			RHB 2964	Trawl - 10' IKMWT	Pelagic	PreservedSpecimen		71917		GBIF		http://mczbase.mcz.harvard.edu/guid/MCZ:Ich:71917
Animalia	Chordata				Teleostei						Perciformes					Gobiidae					Gobiidae	Gobiidae sp.	Cuvier, 1816	Sally L. Richardson	MCZ	1973	1973-09-29	2	Atlantis II R/V Cruise 78	12.16	-59.41	245	245	245			RHB 2964	Trawl - 10' IKMWT	Pelagic	PreservedSpecimen		173140		GBIF		http://mczbase.mcz.harvard.edu/guid/MCZ:Ich:173140
Animalia	Chordata				Teleostei						Perciformes					Gobiidae					Gobiidae	Gobiidae sp.	Cuvier, 1816	Sally L. Richardson	MCZ	1973	1973-09-29	2	Atlantis II R/V Cruise 78	12.16	-59.41	245	245	245			RHB 2964	Trawl - 10' IKMWT	Pelagic	PreservedSpecimen		173141		GBIF		http://mczbase.mcz.harvard.edu/guid/MCZ:Ich:173141
Animalia	Chordata				Teleostei						Perciformes					Gobiidae					Gobiidae	Gobiidae sp.	Cuvier, 1816	Sally L. Richardson	MCZ	1973	1973-09-29	1	Atlantis II R/V Cruise 78	12.16	-59.41	245	245	245			RHB 2964	Trawl - 10' IKMWT	Pelagic	PreservedSpecimen		173142		GBIF		http://mczbase.mcz.harvard.edu/guid/MCZ:Ich:173142
Animalia	Chordata				Teleostei						Perciformes					Gobiidae					Gobiidae	Gobiidae sp.	Cuvier, 1816	Sally L. Richardson	MCZ	1973	1973-09-29/1973-09-30	8	Atlantis II R/V Cruise 78	12.28	-59.49	240	240	240			RHB 2965	Trawl - 10' IKMWT	Pelagic	PreservedSpecimen		173143		GBIF		http://mczbase.mcz.harvard.edu/guid/MCZ:Ich:173143
Animalia	Chordata				Teleostei						Perciformes					Gobiidae					Gobiidae	Gobiidae sp.	Cuvier, 1816	Sally L. Richardson	MCZ	1973	1973-09-29/1973-09-30	7	Atlantis II R/V Cruise 78	12.28	-59.49	240	240	240			RHB 2965	Trawl - 10' IKMWT	Pelagic	PreservedSpecimen		173144		GBIF		http://mczbase.mcz.harvard.edu/guid/MCZ:Ich:173144
Animalia	Chordata				Teleostei						Perciformes					Gobiidae					Gobiidae	Gobiidae sp.	Cuvier, 1816	Sally L. Richardson	MCZ	1973	1973-09-29/1973-09-30	15	Atlantis II R/V Cruise 78	12.28	-59.49	240	240	240			RHB 2965	Trawl - 10' IKMWT	Pelagic	PreservedSpecimen		173145		GBIF		http://mczbase.mcz.harvard.edu/guid/MCZ:Ich:173145
Animalia	Chordata				Teleostei						Perciformes					Gobiidae					Gobiidae	Gobiidae sp.	Cuvier, 1816	Sally L. Richardson	MCZ	1973	1973-09-30	3	Atlantis II R/V Cruise 78	12.36	-59.58	247.5	247.5	247.5			RHB 2966	Trawl - 10' IKMWT	Pelagic	PreservedSpecimen		173146		GBIF		http://mczbase.mcz.harvard.edu/guid/MCZ:Ich:173146
Animalia	Chordata				Teleostei						Perciformes					Gobiidae					Gobiidae	Gobiidae sp.	Cuvier, 1816	Sally L. Richardson	MCZ	1973	1973-09-30	12	Atlantis II R/V Cruise 78	12.36	-59.58	247.5	247.5	247.5			RHB 2966	Trawl - 10' IKMWT	Pelagic	PreservedSpecimen		173147		GBIF		http://mczbase.mcz.harvard.edu/guid/MCZ:Ich:173147
Animalia	Chordata				Teleostei						Perciformes					Gobiidae					Gobiidae	Gobiidae sp.	Cuvier, 1816	Sally L. Richardson	MCZ	1973	1973-10-04	3	Atlantis II R/V Cruise 78	13.08	-58.58	280	280	280			RHB 2967	Trawl - 10' IKMWT	Pelagic	PreservedSpecimen		173148		GBIF		http://mczbase.mcz.harvard.edu/guid/MCZ:Ich:173148
Animalia	Chordata				Teleostei						Perciformes					Gobiidae					Gobiidae	Gobiidae sp.	Cuvier, 1816	Sally L. Richardson	MCZ	1973	1973-10-04	3	Atlantis II R/V Cruise 78	13.08	-58.58	280	280	280			RHB 2967	Trawl - 10' IKMWT	Pelagic	PreservedSpecimen		173149		GBIF		http://mczbase.mcz.harvard.edu/guid/MCZ:Ich:173149
Animalia	Chordata				Teleostei						Perciformes					Gobiidae					Gobiidae	Gobiidae sp.	Cuvier, 1816	Sally L. Richardson	MCZ	1973	1973-10-04	9	Atlantis II R/V Cruise 78	13.08	-58.58	280	280	280			RHB 2967	Trawl - 10' IKMWT	Pelagic	PreservedSpecimen		173150		GBIF		http://mczbase.mcz.harvard.edu/guid/MCZ:Ich:173150
Animalia	Chordata				Teleostei						Perciformes					Gobiidae					Gobiidae	Gobiidae sp.	Cuvier, 1816	Sally L. Richardson	MCZ	1973	1973-10-04	4	Atlantis II R/V Cruise 78	13.08	-58.58	280	280	280			RHB 2967	Trawl - 10' IKMWT	Pelagic	PreservedSpecimen		173151		GBIF		http://mczbase.mcz.harvard.edu/guid/MCZ:Ich:173151
Animalia	Chordata				Teleostei						Perciformes					Gobiidae					Gobiidae	Gobiidae sp.	Cuvier, 1816	Sally L. Richardson	MCZ	1973	1973-10-05	2	Atlantis II R/V Cruise 78	13.11	-58.51	260	260	260			RHB 2968	Trawl - 10' IKMWT	Pelagic	PreservedSpecimen		173152		GBIF		http://mczbase.mcz.harvard.edu/guid/MCZ:Ich:173152
Animalia	Chordata				Teleostei						Perciformes					Gobiidae					Gobiidae	Gobiidae sp.	Cuvier, 1816	Sally L. Richardson	MCZ	1973	1973-10-05	1	Atlantis II R/V Cruise 78	13.11	-58.51	260	260	260			RHB 2968	Trawl - 10' IKMWT	Pelagic	PreservedSpecimen		173153		GBIF		http://mczbase.mcz.harvard.edu/guid/MCZ:Ich:173153
Animalia	Chordata				Teleostei						Perciformes					Gobiidae					Gobiidae	Gobiidae sp.	Cuvier, 1816	Sally L. Richardson	MCZ	1973	1973-10-05	2	Atlantis II R/V Cruise 78	13.11	-58.51	260	260	260			RHB 2968	Trawl - 10' IKMWT	Pelagic	PreservedSpecimen		173154		GBIF		http://mczbase.mcz.harvard.edu/guid/MCZ:Ich:173154
Animalia	Chordata				Teleostei						Perciformes					Gobiidae					Gobiidae	Gobiidae sp.	Cuvier, 1816	Sally L. Richardson	MCZ	1973	1973-10-05	1	Atlantis II R/V Cruise 78	13.11	-58.39	257.5	257.5	257.5			RHB 2969	Trawl - 10' IKMWT	Pelagic	PreservedSpecimen		173155		GBIF		http://mczbase.mcz.harvard.edu/guid/MCZ:Ich:173155
Animalia	Chordata				Teleostei						Perciformes					Gobiidae					Gobiidae	Gobiidae sp.	Cuvier, 1816	Sally L. Richardson	MCZ	1973	1973-10-05	2	Atlantis II R/V Cruise 78	13.11	-58.39	257.5	257.5	257.5			RHB 2969	Trawl - 10' IKMWT	Pelagic	PreservedSpecimen		173156		GBIF		http://mczbase.mcz.harvard.edu/guid/MCZ:Ich:173156
Animalia	Chordata				Teleostei						Perciformes					Gobiidae					Gobiidae	Gobiidae sp.	Cuvier, 1816	Sally L. Richardson	MCZ	1973	1973-10-05	5	Atlantis II R/V Cruise 78	13.11	-58.39	257.5	257.5	257.5			RHB 2969	Trawl - 10' IKMWT	Pelagic	PreservedSpecimen		173157		GBIF		http://mczbase.mcz.harvard.edu/guid/MCZ:Ich:173157
Animalia	Chordata				Teleostei						Perciformes					Gobiidae					Gobiidae	Gobiidae sp.	Cuvier, 1816	Sally L. Richardson	MCZ	1973	1973-10-05/1973-10-06	1	Atlantis II R/V Cruise 78	13.21	-56.58	225	225	225			RHB 2971	Trawl - 10' IKMWT	Pelagic	PreservedSpecimen		173158		GBIF		http://mczbase.mcz.harvard.edu/guid/MCZ:Ich:173158
Animalia	Chordata				Teleostei						Perciformes					Gobiidae					Gobiidae	Gobiidae sp.	Cuvier, 1816	Sally L. Richardson	MCZ	1973	1973-10-05/1973-10-06	1	Atlantis II R/V Cruise 78	13.21	-56.58	225	225	225			RHB 2971	Trawl - 10' IKMWT	Pelagic	PreservedSpecimen		173159		GBIF		http://mczbase.mcz.harvard.edu/guid/MCZ:Ich:173159
Animalia	Chordata				Teleostei						Perciformes					Gobiidae					Gobiidae	Gobiidae sp.	Cuvier, 1816	Sally L. Richardson	MCZ	1973	1973-10-06	2	Atlantis II R/V Cruise 78	13.24	-56.51	225	225	225			RHB 2972	Trawl - 10' IKMWT	Pelagic	PreservedSpecimen		173160		GBIF		http://mczbase.mcz.harvard.edu/guid/MCZ:Ich:173160
Animalia	Chordata				Teleostei						Perciformes					Gobiidae					Gobiidae	Gobiidae sp.	Cuvier, 1816	Sally L. Richardson	MCZ	1973	1973-10-06	1	Atlantis II R/V Cruise 78	13.24	-56.51	225	225	225			RHB 2972	Trawl - 10' IKMWT	Pelagic	PreservedSpecimen		173161		GBIF		http://mczbase.mcz.harvard.edu/guid/MCZ:Ich:173161
Animalia	Chordata				Teleostei						Stomiiformes					Gonostomatidae			Gonostoma		Gonostoma	Gonostoma sp.	Rafinesque, 1810	David G. Smith	MCZ	1973	1973-09-29/1973-09-30	1	Atlantis II R/V Cruise 78	12.28	-59.49	240	240	240			RHB 2965	Trawl - 10' IKMWT	Pelagic	PreservedSpecimen		81503		GBIF		http://mczbase.mcz.harvard.edu/guid/MCZ:Ich:81503
Animalia	Chordata				Teleostei						Stomiiformes					Gonostomatidae			Gonostoma		Gonostoma atlanticum Norman, 1930	Gonostoma atlanticum	Norman, 1930	David G. Smith	MCZ	1973	1973-09-29/1973-09-30	1	Atlantis II R/V Cruise 78	12.28	-59.49	240	240	240			RHB 2965	Trawl - 10' IKMWT	Pelagic	PreservedSpecimen		79995		GBIF		http://mczbase.mcz.harvard.edu/guid/MCZ:Ich:79995
Animalia	Chordata				Teleostei						Stomiiformes					Gonostomatidae			Gonostoma		Gonostoma atlanticum Norman, 1930	Gonostoma atlanticum	Norman, 1930	David G. Smith	MCZ	1973	1973-10-05	1	Atlantis II R/V Cruise 78	13.11	-58.39	257.5	257.5	257.5			RHB 2969	Trawl - 10' IKMWT	Pelagic	PreservedSpecimen		79996		GBIF		http://mczbase.mcz.harvard.edu/guid/MCZ:Ich:79996
Animalia	Chordata				Teleostei						Stomiiformes					Gonostomatidae			Gonostoma		Gonostoma atlanticum Norman, 1930	Gonostoma atlanticum	Norman, 1930	Woods Hole Oceanographic Institution	MCZ	1973	1973-09-30	1	Atlantis II R/V Cruise 78	12.36	-59.58	247.5	247.5	247.5			RHB 2966	Trawl - 10' IKMWT	Pelagic	PreservedSpecimen		142063		GBIF		http://mczbase.mcz.harvard.edu/guid/MCZ:Ich:142063
Animalia	Chordata				Teleostei						Stomiiformes					Gonostomatidae			Gonostoma		Gonostoma atlanticum Norman, 1930	Gonostoma atlanticum	Norman, 1930	Woods Hole Oceanographic Institution	MCZ	1973	1973-10-04	2	Atlantis II R/V Cruise 78	13.08	-58.58	280	280	280			RHB 2967	Trawl - 10' IKMWT	Pelagic	PreservedSpecimen		142064		GBIF		http://mczbase.mcz.harvard.edu/guid/MCZ:Ich:142064
Animalia	Chordata				Teleostei						Stomiiformes					Gonostomatidae			Gonostoma		Gonostoma atlanticum Norman, 1930	Gonostoma atlanticum	Norman, 1930	Woods Hole Oceanographic Institution	MCZ	1973	1973-10-05	1	Atlantis II R/V Cruise 78	13.11	-58.51	260	260	260			RHB 2968	Trawl - 10' IKMWT	Pelagic	PreservedSpecimen		142065		GBIF		http://mczbase.mcz.harvard.edu/guid/MCZ:Ich:142065
Animalia	Chordata				Teleostei						Stomiiformes					Gonostomatidae			Gonostoma		Gonostoma atlanticum Norman, 1930	Gonostoma atlanticum	Norman, 1930	Woods Hole Oceanographic Institution	MCZ	1973	1973-10-05	1	Atlantis II R/V Cruise 78	13.11	-58.39	257.5	257.5	257.5			RHB 2969	Trawl - 10' IKMWT	Pelagic	PreservedSpecimen		142066		GBIF		http://mczbase.mcz.harvard.edu/guid/MCZ:Ich:142066
Animalia	Chordata				Teleostei						Stomiiformes					Gonostomatidae			Gonostoma		Gonostoma atlanticum Norman, 1930	Gonostoma atlanticum	Norman, 1930	Woods Hole Oceanographic Institution	MCZ	1973	1973-10-05/1973-10-06	3	Atlantis II R/V Cruise 78	13.21	-56.58	225	225	225			RHB 2971	Trawl - 10' IKMWT	Pelagic	PreservedSpecimen		142067		GBIF		http://mczbase.mcz.harvard.edu/guid/MCZ:Ich:142067
Animalia	Chordata				Teleostei						Stomiiformes					Gonostomatidae			Gonostoma		Gonostoma atlanticum Norman, 1930	Gonostoma atlanticum	Norman, 1930	Woods Hole Oceanographic Institution	MCZ	1973	1973-10-06	1	Atlantis II R/V Cruise 78	13.24	-56.51	225	225	225			RHB 2972	Trawl - 10' IKMWT	Pelagic	PreservedSpecimen		142068		GBIF		http://mczbase.mcz.harvard.edu/guid/MCZ:Ich:142068
Animalia	Chordata				Teleostei						Anguilliformes					Muraenidae			Gymnothorax		Gymnothorax	Gymnothorax sp.	Bloch, 1795		USNM	1997	1997-05-24	1		13.266	-59.742	800	100	800			M10-97H7	10 sq. m MOCNESS	Pelagic	PreservedSpecimen		USNM 458673		GBIF		http://n2t.net/ark:/65665/3e329f2f1-8923-4da1-8630-839eff065483
Animalia	Chordata				Teleostei						Anguilliformes					Muraenidae			Gymnothorax		Gymnothorax miliaris (Kaup, 1856)	Gymnothorax miliaris	Kaup, 1856	David G. Smith	MCZ	1983	1983-02-08	1	R/V Columbus Iselin	13.0067	-57.3867	250	250	250			CI8307-15	RMT-10	Pelagic	PreservedSpecimen		65483		GBIF		http://mczbase.mcz.harvard.edu/guid/MCZ:Ich:65483
Animalia	Chordata				Teleostei						Anguilliformes					Muraenidae			Gymnothorax		Gymnothorax ocellatus Agassiz, 1831	Gymnothorax ocellatus	Agassiz, 1831	David G. Smith	MCZ	1973	1973-09-29/1973-09-30	3	Atlantis II R/V Cruise 78	12.28	-59.49	240	240	240			RHB 2965	Trawl - 10' IKMWT	Pelagic	PreservedSpecimen		71299		GBIF		http://mczbase.mcz.harvard.edu/guid/MCZ:Ich:71299
Animalia	Chordata				Teleostei						Anguilliformes					Muraenidae			Gymnothorax		Gymnothorax ocellatus Agassiz, 1831	Gymnothorax ocellatus	Agassiz, 1831	David G. Smith	MCZ	1973	1973-09-30	4	Atlantis II R/V Cruise 78	12.36	-59.58	247.5	247.5	247.5			RHB 2966	Trawl - 10' IKMWT	Pelagic	PreservedSpecimen		71300		GBIF		http://mczbase.mcz.harvard.edu/guid/MCZ:Ich:71300
Animalia	Chordata				Teleostei						Anguilliformes					Muraenidae			Gymnothorax		Gymnothorax ocellatus Agassiz, 1831	Gymnothorax ocellatus	Agassiz, 1831	David G. Smith	MCZ	1983	1983-02-08	22	R/V Columbus Iselin	13.0067	-57.3867	250	250	250			CI8307-15	RMT-10	Pelagic	PreservedSpecimen		65484		GBIF		http://mczbase.mcz.harvard.edu/guid/MCZ:Ich:65484
Animalia	Chordata				Teleostei						Anguilliformes					Muraenidae			Gymnothorax		Gymnothorax cf. ocellatus	Gymnothorax ocellatus	Agassiz, 1831		USNM	1997	1997-05-24	10		13.266	-59.742	201	100	201			M10-97H7	10 sq. m MOCNESS	Pelagic	PreservedSpecimen		USNM 461475		Smithsonian National Museum of Natural History		http://n2t.net/ark:/65665/31d2554b3-eb70-47b9-838b-3ed30fb5cba4
Animalia	Arthropoda	Crustacea			Copepoda		Multicrustacea		Neocopepoda		Calanoida	Gymnoplea				Augaptilidae			Haloptilus		Haloptilus spiniceps	Haloptilus spiniceps	Giesbrecht, 1892	Calef	USNM	1965	1965-05-26	1	RV Chain	14.6	-58.583	200		200	3430		656	Net - NV 70	Pelagic	PreservedSpecimen		USNM 1008132		OBIS		http://n2t.net/ark:/65665/30b18f4de-a3a5-4803-836a-312c407deef5		eb7ff652-2486-47e1-a2bc-9252ac70f7ac	89e23fc8-3f61-4480-9de3-358fe6eefe0b
Animalia	Echinodermata				Holothuroidea						Dendrochirotida					Sclerodactylidae			Havelockia		Havelockia scabra (Verrill, 1873)	Havelockia scabra	Verrill, 1873	[no agent data]	MCZ	1879	1879-03-05/1879-03-10	4	USCSS Blake	13.0514	-59.605	200.255	200.255	200.255			273/294/297/300		Benthic	PreservedSpecimen		HOL-326		GBIF		http://mczbase.mcz.harvard.edu/guid/MCZ:IZ:HOL-326
Animalia	Arthropoda				Malacostraca						Decapoda					Pandalidae			Heterocarpus		Heterocarpus ensifer A.Milne-Edwards, 1881	Heterocarpus ensifer	A. Milne-Edwards, 1881	[no agent data]	MCZ	1879	1879-03-05	1	USCSS Blake	12.9758	-59.6125	398.68	398.68	398.68			275		Benthic	PreservedSpecimen		CRU-4140		GBIF		http://mczbase.mcz.harvard.edu/guid/MCZ:IZ:CRU-4140
Animalia	Arthropoda	Crustacea			Copepoda		Multicrustacea		Neocopepoda		Calanoida	Gymnoplea				Heterorhabdidae			Heterorhabdus		Heterorhabdus papilliger	Heterorhabdus papilliger	Claus, 1863		USNM	1965	1965-05-26	1	RV Chain	15.55	-57.65	200		200	5439		657	Net - NV 70	Pelagic	PreservedSpecimen		USNM 1018312		OBIS		http://n2t.net/ark:/65665/35e442551-1726-4bf4-955a-3e3a4cd280af		10e616e4-5d90-4702-bb33-cc616ebf39a9	89e23fc8-3f61-4480-9de3-358fe6eefe0b
Animalia	Porifera				Hexactinellida																Hexactinellida	Hexactinellida sp.	Schmidt, 1870		MCZ	1879	1879-03-05	2	USCSS Blake	13.0139	-59.6056	382	382	382	415		274		Benthic	PreservedSpecimen	NOAA_DSCRTP:896975	PORa-6623-g		OBIS/GBIF		https://www.ncei.noaa.gov/erddap/tabledap/deep_sea_corals.csv?ShallowFlag%2CDatasetID%2CCatalogNumber%2CSampleID%2CCitation%2CRepository%2CScientificName%2CVernacularNameCategory%2CTaxonRank%2CIdentificationQualifier%2CLocality%2Clatitude%2Clongitude%2CDepthInMeters%2CDepthMethod%2CObservationDate%2CSurveyID%2CStation%2CEventID%2CSamplingEquipment%2CLocationAccuracy%2CRecordType%2CDataProvider&Ca…	https://mczbase.mcz.harvard.edu/guid/MCZ:IZ:PORa-6623-g	8c103fcc-224e-4b9c-b8c7-2d4c38e215b6	f5a4799e-dc24-4807-89d9-01da47d52e3b
Animalia	Porifera				Hexactinellida																Hexactinellida	Hexactinellida sp.	Schmidt, 1870		MCZ	1879	1879-03-05	1	USCSS Blake	13.0139	-59.6056	382	382	382	415		274		Benthic	PreservedSpecimen	NOAA_DSCRTP:896983	PORc-349		OBIS/GBIF		https://www.ncei.noaa.gov/erddap/tabledap/deep_sea_corals.csv?ShallowFlag%2CDatasetID%2CCatalogNumber%2CSampleID%2CCitation%2CRepository%2CScientificName%2CVernacularNameCategory%2CTaxonRank%2CIdentificationQualifier%2CLocality%2Clatitude%2Clongitude%2CDepthInMeters%2CDepthMethod%2CObservationDate%2CSurveyID%2CStation%2CEventID%2CSamplingEquipment%2CLocationAccuracy%2CRecordType%2CDataProvider&Ca…	https://mczbase.mcz.harvard.edu/guid/MCZ:IZ:PORc-349	6e6ebee1-07c0-41d3-8e27-86820090885b	f5a4799e-dc24-4807-89d9-01da47d52e3b
Animalia	Chordata				Elasmobranchii						Hexanchiformes					Hexanchidae			Hexanchus		Hexanchus vitulus	Hexanchus nakamurai	Teng, 1962		UF	1968	1968-04-25		MV Fregata	12.975	-59.55	285.293	285.293	285.293			FRE683-180		Benthic	PreservedSpecimen		78008		GBIF		https://www.gbif.org/occurrence/624129351
Animalia	Chordata	Vertebrata	Gnathostomata	Osteichthyes	Teleostei	Actinopterygii	Actinopteri	Teleostei			Beloniformes					Exocoetidae			Hirundichthys		Hirundichthys affinis	Hirundichthys affinis	Günther, 1866		USNM	1965	1965-08-21	17	Undaunted Cruise 6801	14	-60	1829	1829	1829	1405		51		Pelagic	PreservedSpecimen		USNM 299238		OBIS/GBIF		http://n2t.net/ark:/65665/3c12d0ab6-c080-4127-9ac5-00629feb88ca		90cb6fad-9674-4453-92d4-4b801f651e9d	d6d6fe4c-425f-4ce7-bf28-7a6befaeb413
Animalia	Echinodermata	Asterozoa			Ophiuroidea			Myophiuroida	Metophiurida		Amphilepidida	Ophintegrida	Gnathophiurina			Ophiothamnidae	Ophiactoidea		Histampica		Histampica duplicata Lyman, 1875	Histampica duplicata	Lyman, 1875		Norwegian Institute for Water Research	1879	1879		USCSS Blake	13.0138	-59.6055	389	389	389	415				Benthic	HumanObservation	Ophiuroids-DB-32272			OBIS		https://api.obis.org/v3/occurrence/3dab5309-9561-4318-ad62-e62dfa18e9ee		3dab5309-9561-4318-ad62-e62dfa18e9ee	c80e637a-8cf3-484a-b6b0-587b1a7893e9
Animalia	Echinodermata	Asterozoa			Ophiuroidea			Myophiuroida	Metophiurida		Amphilepidida	Ophintegrida	Gnathophiurina			Ophiothamnidae	Ophiactoidea		Histampica		Histampica duplicata Lyman, 1875	Histampica duplicata	Lyman, 1875		Norwegian Institute for Water Research	1879	1879		USCSS Blake	12.9758	-59.6125	405	405	405	238				Benthic	HumanObservation	Ophiuroids-DB-32271			OBIS		https://api.obis.org/v3/occurrence/013c732c-cb42-4a56-b8a1-9e8fec178221		013c732c-cb42-4a56-b8a1-9e8fec178221	c80e637a-8cf3-484a-b6b0-587b1a7893e9
Animalia	Arthropoda				Malacostraca						Decapoda					Epialtidae			Holoplites		Holoplites armata (A.Milne-Edwards, 1880)	Holoplites armata	A. Milne-Edwards, 1880	Griffin, D. J.G.	USNM	1964	1964-09-20	2	RV Oregon	13	-59.55	320	320	320			5018	Dredge - Tumbler, 6 ft	Benthic	PreservedSpecimen		USNM 1526217		GBIF		http://n2t.net/ark:/65665/3d5bb32ca-c106-4ac6-b711-4674d5fd8086
Animalia	Arthropoda				Malacostraca						Decapoda					Epialtidae			Holoplites		Holoplites armata (A.Milne-Edwards, 1880)	Holoplites armata	A. Milne-Edwards, 1880	[no agent data]	MCZ	1879	1879-03-09	1	USCSS Blake	13.2383	-59.6867	329.18	329.18	329.18			295		Benthic	PreservedSpecimen		CRU-2652		GBIF		http://mczbase.mcz.harvard.edu/guid/MCZ:IZ:CRU-2652
Animalia	Arthropoda				Malacostraca						Decapoda					Epialtidae			Holoplites		Holoplites armata (A.Milne-Edwards, 1880)	Holoplites armata	A. Milne-Edwards, 1880	[no agent data]	MCZ	1879	1879-03-10	1	USCSS Blake	13.0833	-59.655	256.03	256.03	256.03			299		Benthic	PreservedSpecimen		CRU-2864		GBIF		http://mczbase.mcz.harvard.edu/guid/MCZ:IZ:CRU-2864
Animalia	Arthropoda				Malacostraca						Decapoda					Epialtidae			Holoplites		Holoplites armata (A.Milne-Edwards, 1880)	Holoplites armata	A. Milne-Edwards, 1880	[no agent data]	MCZ	1879	1879-03-10	1	USCSS Blake	13.0833	-59.655	256.03	256.03	256.03			299		Benthic	PreservedSpecimen		CRU-2866		GBIF		http://mczbase.mcz.harvard.edu/guid/MCZ:IZ:CRU-2866
Animalia	Arthropoda				Malacostraca						Decapoda					Epialtidae			Holoplites		Holoplites armata (A.Milne-Edwards, 1880)	Holoplites armata	A. Milne-Edwards, 1880	[no agent data]	MCZ	1879	1879-03-10	1	USCSS Blake	13.0433	-59.6292	224.94	224.94	224.94			297		Benthic	PreservedSpecimen		CRU-2867		GBIF		http://mczbase.mcz.harvard.edu/guid/MCZ:IZ:CRU-2867
Animalia	Echinodermata				Holothuroidea																Holothuroidea	Holothuroidea sp.	de Blainville, 1834		USNM	1989	1989-04-16	1		13.2583	-59.7631	854	854	854					Benthic	PreservedSpecimen		USNM 1292605		GBIF		http://n2t.net/ark:/65665/3425ee62e-4804-4f36-9c32-4d2053ce5804
Animalia	Chordata				Teleostei						Anguilliformes					Nettastomatidae			Hoplunnis		Hoplunnis macrura Ginsburg, 1951	Hoplunnis macrura	Ginsburg, 1951	David G. Smith	MCZ	1973	1973-09-30	2	Atlantis II R/V Cruise 78	12.36	-59.58	247.5	247.5	247.5			RHB 2966	Trawl - 10' IKMWT	Pelagic	PreservedSpecimen		65418		GBIF		http://mczbase.mcz.harvard.edu/guid/MCZ:Ich:65418
Animalia	Chordata				Teleostei						Anguilliformes					Nettastomatidae			Hoplunnis		Hoplunnis macrura Ginsburg, 1951	Hoplunnis macrura	Ginsburg, 1951	David G. Smith	MCZ	1973	1973-09-29/1973-09-30	2	Atlantis II R/V Cruise 78	12.28	-59.49	240	240	240			RHB 2965	Trawl - 10' IKMWT	Pelagic	PreservedSpecimen		65431		GBIF		http://mczbase.mcz.harvard.edu/guid/MCZ:Ich:65431
Animalia	Mollusca				Gastropoda			Caenogastropoda			Littorinimorpha					Capulidae	Capuloidea		Hyalorisia		Capulus (hyalorisia) galea	Hyalorisia galea	Dall, 1889		USNM	1879	1879-03-05	1	USCSS Blake	12.9758	-59.6125	399	399	399	238		275		Benthic	PreservedSpecimen		USNM 508724		OBIS/GBIF		http://n2t.net/ark:/65665/3e1cfec5d-5121-4c26-b3ee-cf9650ee7e8e		2cf5a91d-3cf5-4b2f-ac34-7e67dca37cbb	89e23fc8-3f61-4480-9de3-358fe6eefe0b
Animalia	Cnidaria				Hydrozoa																Hydroid sp.	Hydrozoa sp.	Owen, 1843			2012	2012-06-14	2	RV Atlantis AT21-02	11.4131	-58.3264	1327	1327	1327				ROV Jason II	Benthic	PreservedSpecimen			Cruise Report: ATLANTIS 21-02 NSF #OCE-1031050. AT 21-02 (Van Dover, Chief Scientist). http://dmoserv3.whoi.edu/data_docs/SEEPC/AT21-02_CruiseREPORT.pdf	Atlantis 21-02 Cruise Binder
Animalia	Chordata				Teleostei						Myctophiformes					Myctophidae			Hygophum		Hygophum reinhardtii (Lütken, 1892)	Hygophum reinhardtii	Lütken, 1892	Woods Hole Oceanographic Institution	MCZ	1973	1973-10-05	1	Atlantis II R/V Cruise 78	13.11	-58.51	260	260	260			RHB 2968	Trawl - 10' IKMWT	Pelagic	PreservedSpecimen		115031		GBIF		http://mczbase.mcz.harvard.edu/guid/MCZ:Ich:115031
Animalia	Chordata				Teleostei						Myctophiformes					Myctophidae			Hygophum		Hygophum reinhardtii (Lütken, 1892)	Hygophum reinhardtii	Lütken, 1892	Woods Hole Oceanographic Institution	MCZ	1973	1973-10-05	1	Atlantis II R/V Cruise 78	13.11	-58.39	257.5	257.5	257.5			RHB 2969	Trawl - 10' IKMWT	Pelagic	PreservedSpecimen		115032		GBIF		http://mczbase.mcz.harvard.edu/guid/MCZ:Ich:115032
Animalia	Chordata				Teleostei						Myctophiformes					Myctophidae			Hygophum		Hygophum reinhardtii (Lütken, 1892)	Hygophum reinhardtii	Lütken, 1892	Woods Hole Oceanographic Institution	MCZ	1973	1973-10-05/1973-10-06	1	Atlantis II R/V Cruise 78	13.21	-56.58	225	225	225			RHB 2971	Trawl - 10' IKMWT	Pelagic	PreservedSpecimen		115033		GBIF		http://mczbase.mcz.harvard.edu/guid/MCZ:Ich:115033
Animalia	Chordata				Teleostei						Myctophiformes					Myctophidae			Hygophum		Hygophum taaningi Becker, 1965	Hygophum taaningi	Becker, 1965	Woods Hole Oceanographic Institution	MCZ	1973	1973-10-04	5	Atlantis II R/V Cruise 78	13.08	-58.58	280	280	280			RHB 2967	Trawl - 10' IKMWT	Pelagic	PreservedSpecimen		114649		GBIF		http://mczbase.mcz.harvard.edu/guid/MCZ:Ich:114649
Animalia	Chordata				Teleostei						Myctophiformes					Myctophidae			Hygophum		Hygophum taaningi Becker, 1965	Hygophum taaningi	Becker, 1965	Woods Hole Oceanographic Institution	MCZ	1973	1973-10-05	6	Atlantis II R/V Cruise 78	13.11	-58.51	260	260	260			RHB 2968	Trawl - 10' IKMWT	Pelagic	PreservedSpecimen		114650		GBIF		http://mczbase.mcz.harvard.edu/guid/MCZ:Ich:114650
Animalia	Chordata				Teleostei						Myctophiformes					Myctophidae			Hygophum		Hygophum taaningi Becker, 1965	Hygophum taaningi	Becker, 1965	Woods Hole Oceanographic Institution	MCZ	1973	1973-10-05	5	Atlantis II R/V Cruise 78	13.11	-58.39	257.5	257.5	257.5			RHB 2969	Trawl - 10' IKMWT	Pelagic	PreservedSpecimen		114651		GBIF		http://mczbase.mcz.harvard.edu/guid/MCZ:Ich:114651
Animalia	Chordata				Teleostei						Myctophiformes					Myctophidae			Hygophum		Hygophum taaningi Becker, 1965	Hygophum taaningi	Becker, 1965	Woods Hole Oceanographic Institution	MCZ	1973	1973-10-05/1973-10-06	3	Atlantis II R/V Cruise 78	13.21	-56.58	225	225	225			RHB 2971	Trawl - 10' IKMWT	Pelagic	PreservedSpecimen		114652		GBIF		http://mczbase.mcz.harvard.edu/guid/MCZ:Ich:114652
Animalia	Chordata				Teleostei						Myctophiformes					Myctophidae			Hygophum		Hygophum taaningi Becker, 1965	Hygophum taaningi	Becker, 1965	Woods Hole Oceanographic Institution	MCZ	1973	1973-10-06	3	Atlantis II R/V Cruise 78	13.24	-56.51	225	225	225			RHB 2972	Trawl - 10' IKMWT	Pelagic	PreservedSpecimen		114653		GBIF		http://mczbase.mcz.harvard.edu/guid/MCZ:Ich:114653
Animalia	Chordata				Teleostei						Myctophiformes					Myctophidae			Hygophum		Hygophum taaningi Becker, 1965	Hygophum taaningi	Becker, 1965	Woods Hole Oceanographic Institution	MCZ	1983	1983-02-08	2	R/V Columbus Iselin	13.0067	-57.3867	250	250	250			CI8307-15	RMT-10	Pelagic	PreservedSpecimen		114514		GBIF		http://mczbase.mcz.harvard.edu/guid/MCZ:Ich:114514
Animalia	Chordata				Teleostei						Gadiformes					Macrouridae			Hymenocephalus		Hymenocephalus billsam Marshall & Iwamoto, 1973	Hymenocephalus billsam	Marshall & Iwamoto, 1973	Ledger	MCZ	1879	1879-03-07	1	USCSS Blake	13.085	-59.68	433.43	433.43	433.43			BLAKE283		Pelagic	PreservedSpecimen		28059		GBIF		http://mczbase.mcz.harvard.edu/guid/MCZ:Ich:28059
Animalia	Chordata				Teleostei						Gadiformes					Macrouridae			Hymenocephalus		Hymenocephalus italicus Giglioli, 1884	Hymenocephalus italicus	Giglioli, 1884	Ledger	MCZ	1879	1879-03-05	3	USCSS Blake	12.975	-59.6133	398.68	398.68	398.68			BLAKE275		Pelagic	PreservedSpecimen		28060		GBIF		http://mczbase.mcz.harvard.edu/guid/MCZ:Ich:28060
Animalia	Arthropoda				Malacostraca						Decapoda					Leucosiidae			Iliacantha		Iliacantha sparsa Stimpson, 1871	Iliacantha sparsa	Stimpson, 1871	Chace, Fenner A., Jr., Smithsonian Institution, National Museum of Natural History	USNM	1916	1916	1		13.1881	-59.6753	228.5	228.5	228.5			NR2-1		Benthic	PreservedSpecimen		USNM 110227		GBIF		http://n2t.net/ark:/65665/3feccb324-360d-4daa-8115-a58c15d55190
Animalia	Arthropoda				Malacostraca						Decapoda					Leucosiidae			Iliacantha		Iliacantha subglobosa Stimpson, 1871	Iliacantha subglobosa	Stimpson, 1871	Rathbun, Mary Jane, (IZ), Smithsonian Institution - National Museum of Natural History (UNITED STATES)	USNM	1916	1916	1		13.1881	-59.6753	228.5	228.5	228.5			NR2-1		Benthic	PreservedSpecimen		USNM 110228		GBIF		http://n2t.net/ark:/65665/3d8b16830-6fa4-4776-acbf-1cb07d557610
Animalia	Arthropoda				Malacostraca						Decapoda					Leucosiidae			Iliacantha		Iliacantha subglobosa Stimpson, 1871	Iliacantha subglobosa	Stimpson, 1871	Rathbun, Mary Jane, (IZ), Smithsonian Institution - National Museum of Natural History (UNITED STATES)	USNM	1961	1961-08-15	1		13.19	-59.6756	228.5	228.5	228.5			NR 12-4		Benthic	PreservedSpecimen		USNM 110229		GBIF		http://n2t.net/ark:/65665/3d600b762-553f-4839-a64d-9fe8022edae5
Animalia	Mollusca				Gastropoda						Caenogastropoda incertae sedis					Triphoridae			Inella		Inella triserialis (Dall, 1881)	Inella triserialis	Dall, 1881	[no agent data]	MCZ	1879	1879-03-07	1	USCSS Blake	13.0889	-59.6667	281.64	281.64	281.64			282		Benthic	PreservedSpecimen		7383		GBIF		http://mczbase.mcz.harvard.edu/guid/MCZ:Mala:7383
Animalia	Porifera				Demospongiae						Dictyoceratida					Irciniidae			Ircinia		Ircinia dendroides	Ircinia polejaeffi	Van Soest & Hooper, 2020		ZMA	1964			R/V Diadema	13.1	-59.4	324	208	208				Dredge	Benthic	PreservedSpecimen			van Soest, Rob, and Niels Stentoft. 1988. "Barbabos deep-water sponges." Studies on the Fauna of Curaçao and other Caribbean Islands 70 (1): 1-175.	Literature
Animalia	Arthropoda				Malacostraca						Decapoda					Munididae			Iridonida		Munida iris A.Milne-Edwards, 1880	Iridonida iris	A. Milne-Edwards, 1880	Alphonse Milne-Edwards	MCZ	1879	1879-03-05	1	USCSS Blake	13.0139	-59.6056	382.22	382.22	382.22			274		Benthic	PreservedSpecimen		CRU-4724		GBIF		http://mczbase.mcz.harvard.edu/guid/MCZ:IZ:CRU-4724
Animalia	Arthropoda				Malacostraca						Decapoda					Munididae			Iridonida		Munida iris A.Milne-Edwards, 1880	Iridonida iris	A. Milne-Edwards, 1880	Fenner A. Chace, Jr.	MCZ	1879	1879-03-05	8	USCSS Blake	13.0139	-59.6056	382.22	382.22	382.22			274		Benthic	PreservedSpecimen		CRU-7751		GBIF		http://mczbase.mcz.harvard.edu/guid/MCZ:IZ:CRU-7751
Animalia	Arthropoda				Malacostraca						Decapoda					Paguridae			Iridopagurus		Iridopagurus iris (A.Milne-Edwards, 1880)	Iridopagurus iris	A. Milne-Edwards, 1880	J. GarcÃ­a-GÃ³mez	MCZ	1879	1879-03-10		USCSS Blake	13.0833	-59.655	256.03	256.03	256.03			299		Benthic	PreservedSpecimen		CRU-2669		GBIF		http://mczbase.mcz.harvard.edu/guid/MCZ:IZ:CRU-2669
Animalia	Mollusca				Gastropoda			Caenogastropoda			Neogastropoda					Mitridae	Mitroidea	Isarinae	Isara		Isara straminea	Isara straminea	A. Adams, 1853	Shirley Sanders	DMNS	1986	1986-10-01/1986-10-31	1		13.172	-59.6625	451	451	451	209			Dredge	Benthic	PreservedSpecimen	http://arctos.database.museum/guid/DMNS:Inv:38873?seid=5931940	DMNS:Inv:38873		OBIS/GBIF		http://arctos.database.museum/guid/DMNS:Inv:38873		ee159716-2c20-4596-b226-8f0101fbb0c9	4a606f86-2e7b-44a3-b50d-3d55a887a11f
Animalia	Arthropoda				Malacostraca						Isopoda										Isopod sp.	Isopoda sp.	Latreille, 1816			2012	2012-06-02	2	RV Atlantis AT21-02	13.4957	-57.3897	4933	4933	4933				ROV Jason II	Benthic	PreservedSpecimen			Cruise Report: ATLANTIS 21-02 NSF #OCE-1031050. AT 21-02 (Van Dover, Chief Scientist). http://dmoserv3.whoi.edu/data_docs/SEEPC/AT21-02_CruiseREPORT.pdf	Atlantis 21-02 Cruise Binder
Animalia	Arthropoda				Malacostraca						Isopoda										Isopod sp.	Isopoda sp.	Latreille, 1816			2012	2012-06-03	25	RV Atlantis AT21-02	13.7668	-57.5335	4743	4743	4743				ROV Jason II	Benthic	PreservedSpecimen			Cruise Report: ATLANTIS 21-02 NSF #OCE-1031050. AT 21-02 (Van Dover, Chief Scientist). http://dmoserv3.whoi.edu/data_docs/SEEPC/AT21-02_CruiseREPORT.pdf	Atlantis 21-02 Cruise Binder
Animalia	Arthropoda				Malacostraca						Isopoda										Isopod sp.	Isopoda sp.	Latreille, 1816			2012	2012-06-04	1	RV Atlantis AT21-02	13.5139	-57.7502	4946	4946	4946				ROV Jason II	Benthic	PreservedSpecimen			Cruise Report: ATLANTIS 21-02 NSF #OCE-1031050. AT 21-02 (Van Dover, Chief Scientist). http://dmoserv3.whoi.edu/data_docs/SEEPC/AT21-02_CruiseREPORT.pdf	Atlantis 21-02 Cruise Binder
Animalia	Arthropoda				Malacostraca						Isopoda										Isopod sp.	Isopoda sp.	Latreille, 1816			2012	2012-06-08	100	RV Atlantis AT21-02	13.8169	-57.6335	4930	4930	4930				ROV Jason II	Benthic	PreservedSpecimen			Cruise Report: ATLANTIS 21-02 NSF #OCE-1031050. AT 21-02 (Van Dover, Chief Scientist). http://dmoserv3.whoi.edu/data_docs/SEEPC/AT21-02_CruiseREPORT.pdf	Atlantis 21-02 Cruise Binder
Animalia	Arthropoda				Malacostraca						Isopoda										Isopod sp.	Isopoda sp.	Latreille, 1816			2012	2012-06-09	29	RV Atlantis AT21-02	13.7501	-57.4668	4841	4841	4841				ROV Jason II	Benthic	PreservedSpecimen			Cruise Report: ATLANTIS 21-02 NSF #OCE-1031050. AT 21-02 (Van Dover, Chief Scientist). http://dmoserv3.whoi.edu/data_docs/SEEPC/AT21-02_CruiseREPORT.pdf	Atlantis 21-02 Cruise Binder
Animalia	Arthropoda				Malacostraca						Isopoda										Isopod sp.	Isopoda sp.	Latreille, 1816			2012	2012-06-10	2	RV Atlantis AT21-02	13.6836	-57.5669	4855	4855	4855				ROV Jason II	Benthic	PreservedSpecimen			Cruise Report: ATLANTIS 21-02 NSF #OCE-1031050. AT 21-02 (Van Dover, Chief Scientist). http://dmoserv3.whoi.edu/data_docs/SEEPC/AT21-02_CruiseREPORT.pdf	Atlantis 21-02 Cruise Binder
Animalia	Arthropoda				Malacostraca						Isopoda										Isopod sp.	Isopoda sp.	Latreille, 1816			2012	2012-06-12	14	RV Atlantis AT21-02	11.4522	-58.2552	1450	1450	1450				ROV Jason II	Benthic	PreservedSpecimen			Cruise Report: ATLANTIS 21-02 NSF #OCE-1031050. AT 21-02 (Van Dover, Chief Scientist). http://dmoserv3.whoi.edu/data_docs/SEEPC/AT21-02_CruiseREPORT.pdf	Atlantis 21-02 Cruise Binder
Animalia	Arthropoda				Malacostraca						Isopoda										Isopod sp.	Isopoda sp.	Latreille, 1816			2012	2012-06-14	1	RV Atlantis AT21-02	11.4131	-58.3264	1327	1327	1327				ROV Jason II	Benthic	PreservedSpecimen			Cruise Report: ATLANTIS 21-02 NSF #OCE-1031050. AT 21-02 (Van Dover, Chief Scientist). http://dmoserv3.whoi.edu/data_docs/SEEPC/AT21-02_CruiseREPORT.pdf	Atlantis 21-02 Cruise Binder
Animalia	Arthropoda				Malacostraca						Isopoda										Isopod sp.	Isopoda sp.	Latreille, 1816			2012	2012-06-16	8	RV Atlantis AT21-02	11.4131	-58.3264	1327	1327	1327				ROV Jason II	Benthic	PreservedSpecimen			Cruise Report: ATLANTIS 21-02 NSF #OCE-1031050. AT 21-02 (Van Dover, Chief Scientist). http://dmoserv3.whoi.edu/data_docs/SEEPC/AT21-02_CruiseREPORT.pdf	Atlantis 21-02 Cruise Binder
Animalia	Mollusca				Bivalvia			Autobranchia	Heteroconchia	Euheterodonta	Venerida	Imparidentia				Vesicomyidae	Glossoidea	Pliocardiinae	Isorropodon		Callocardia (vesicomya) smithii	Isorropodon smithii	Dall, 1889		USNM	1887	1887-12-05	10	RV Albatross	11.6667	-58.55	1609	1609	1609	1391		2754	Trawl - Large Beam	Benthic	PreservedSpecimen		USNM 95422		OBIS		http://n2t.net/ark:/65665/33f0f7e4f-963c-4ce5-a180-6fc89d4e6df7		c252c087-908f-492c-88b5-ffd7655e5a21	89e23fc8-3f61-4480-9de3-358fe6eefe0b
Animalia	Arthropoda	Crustacea			Malacostraca		Multicrustacea	Eumalacostraca			Decapoda	Eucarida	Pleocyemata	Caridea		Oplophoridae	Oplophoroidea		Janicella		Oplophorus spinicauda	Janicella spinicauda	A. Milne-Edwards, 1883	Judkins, D.	USNM	1973	1973-09-29	2	Atlantis II R/V Cruise 78	12.267	-59.483	0	480	240	2038		RHB 2965	Trawl - 10' IKMWT	Pelagic	PreservedSpecimen		USNM 166904		OBIS/GBIF		http://n2t.net/ark:/65665/3e4395b8e-4124-4c5d-a37d-79be689a126a		75828559-c28e-4fa9-bf7f-045d178486e0	89e23fc8-3f61-4480-9de3-358fe6eefe0b
Animalia	Arthropoda	Crustacea			Malacostraca		Multicrustacea	Eumalacostraca			Decapoda	Eucarida	Pleocyemata	Caridea		Oplophoridae	Oplophoroidea		Janicella		Oplophorus spinicauda	Janicella spinicauda	A. Milne-Edwards, 1883	Judkins, D.	USNM	1973	1973-09-30	2	Atlantis II R/V Cruise 78	12.35	-59.567	0	495	247.5	1559		RHB 2966	Trawl - 10' IKMWT	Pelagic	PreservedSpecimen		USNM 166916		OBIS/GBIF		http://n2t.net/ark:/65665/3492e56e4-1ca9-44b7-84f2-8274819df725		4344d07c-1330-4276-8d73-a743c78febe6	89e23fc8-3f61-4480-9de3-358fe6eefe0b
Animalia	Arthropoda	Crustacea			Malacostraca		Multicrustacea	Eumalacostraca			Decapoda	Eucarida	Pleocyemata	Caridea		Oplophoridae	Oplophoroidea		Janicella		Oplophorus spinicauda	Janicella spinicauda	A. Milne-Edwards, 1883	Judkins, D.	USNM	1973	1973-10-05	2	Atlantis II R/V Cruise 78	13.2	-56.767	0	800	400	4784		RHB 2970	Trawl - 10' IKMWT	Pelagic	PreservedSpecimen		USNM 166965		OBIS/GBIF		http://n2t.net/ark:/65665/3978a6d2b-f3e2-42fb-ab9c-c76f2206660a		a099c441-0973-4376-863d-8eaf54da65de	89e23fc8-3f61-4480-9de3-358fe6eefe0b
Animalia	Arthropoda	Crustacea			Malacostraca		Multicrustacea	Eumalacostraca			Decapoda	Eucarida	Pleocyemata	Caridea		Oplophoridae	Oplophoroidea		Janicella		Oplophorus spinicauda	Janicella spinicauda	A. Milne-Edwards, 1883	Judkins, D.	USNM	1973	1973-10-05	2	Atlantis II R/V Cruise 78	13.2	-56.567	0	450	225	4824		RHB 2971	Trawl - 10' IKMWT	Pelagic	PreservedSpecimen		USNM 166975		OBIS/GBIF		http://n2t.net/ark:/65665/39f15929a-83c3-4bfd-a4a9-218d13b87d2e		e2c48285-3f75-401e-9d7b-888c906cbdb9	89e23fc8-3f61-4480-9de3-358fe6eefe0b
Animalia	Arthropoda	Crustacea			Malacostraca		Multicrustacea	Eumalacostraca			Decapoda	Eucarida	Pleocyemata	Caridea		Oplophoridae	Oplophoroidea		Janicella		Oplophorus spinicauda	Janicella spinicauda	A. Milne-Edwards, 1883	Judkins, D.	USNM	1973	1973-10-06	2	Atlantis II R/V Cruise 78	13.233	-56.5	0	450	225	4873		RHB 2972	Trawl - 10' IKMWT	Pelagic	PreservedSpecimen		USNM 166992		OBIS/GBIF		http://n2t.net/ark:/65665/3fb79d452-2f7f-46ce-b626-4b142946eafe		f8252afe-cdc4-480a-8480-18cf444f1a64	89e23fc8-3f61-4480-9de3-358fe6eefe0b
Animalia	Mollusca				Cephalopoda			Coleoidea			Octopoda	Octopodiformes	Incirrata			Amphitretidae	Octopodoidea	Bolitaeninae	Japetella		Japetella diaphana	Japetella diaphana	Hoyle, 1885		CF	1921	1921-11-21	4	Dana Expedition	13.1167	-57.3333	1500	1500	1500	4909		St. 1181 III		Pelagic	PreservedSpecimen	urn:CF:DanaReport:3710	Dana St. 1181 III Japetella diaphana		OBIS/GBIF		https://api.obis.org/v3/occurrence/719ff07d-66b7-4cf6-a3e0-c246fda59e5c	https://www.gbif.org/occurrence/1999438102	719ff07d-66b7-4cf6-a3e0-c246fda59e5c	230df405-9b7e-4996-a991-bfc15b5291af
Animalia	Cnidaria	Anthozoa			Hexacorallia						Scleractinia					Flabellidae			Javania		Javania cailleti	Javania cailleti	Duchassaing & Michelotti, 1864	Cairns, Stephen D.	USNM	1964	1964-09-20	8	RV Oregon	13.033	-59.567	247	201	224	230		5015		Benthic	PreservedSpecimen	NOAA_DSCRTP:5592	USNM 62013		OBIS		https://www.ncei.noaa.gov/erddap/tabledap/deep_sea_corals.csv?ShallowFlag%2CDatasetID%2CCatalogNumber%2CSampleID%2CCitation%2CRepository%2CScientificName%2CVernacularNameCategory%2CTaxonRank%2CIdentificationQualifier%2CLocality%2Clatitude%2Clongitude%2CDepthInMeters%2CDepthMethod%2CObservationDate%2CSurveyID%2CStation%2CEventID%2CSamplingEquipment%2CLocationAccuracy%2CRecordType%2CDataProvider&Ca…	http://n2t.net/ark:/65665/302f34353-cc32-4477-b1fd-4035ff1a83ed	b61803af-b7c8-4be1-82a4-848b15b4de1d	89e23fc8-3f61-4480-9de3-358fe6eefe0b
Animalia	Cnidaria	Anthozoa			Hexacorallia						Scleractinia					Flabellidae			Javania		Javania cailleti (Duchassaing & Michelotti, 1864)	Javania cailleti	Duchassaing & Michelotti, 1864		USNM	1964	1964-09-20	8	RV Oregon	13.03	-59.57	224	224	224			5015		Benthic	PreservedSpecimen		USNM 62013		GBIF		https://www.ncei.noaa.gov/erddap/tabledap/deep_sea_corals.csv?ShallowFlag%2CDatasetID%2CCatalogNumber%2CSampleID%2CCitation%2CRepository%2CScientificName%2CVernacularNameCategory%2CTaxonRank%2CIdentificationQualifier%2CLocality%2Clatitude%2Clongitude%2CDepthInMeters%2CDepthMethod%2CObservationDate%2CSurveyID%2CStation%2CEventID%2CSamplingEquipment%2CLocationAccuracy%2CRecordType%2CDataProvider&Ca…	http://n2t.net/ark:/65665/302f34353-cc32-4477-b1fd-4035ff1a83ed
Animalia	Mollusca				Bivalvia			Protobranchia			Nuculanida					Malletiidae	Nuculanoidea		Katadesmia		Katadesmia polita A. E. Verrill & K. J. Bush, 1898	Katadesmia polita	A. E. Verrill & K. J. Bush, 1898					1		12.59	-58.9883	3853	3853	3853	1761				Benthic	HumanObservation	29223785			OBIS/GBIF		https://api.obis.org/v3/occurrence/469d9330-5762-461e-bade-32e7e5616dd6	https://www.gbif.org/occurrence/1697151972	469d9330-5762-461e-bade-32e7e5616dd6	2647b5a1-85b7-40e6-ba5d-af8bde46384b
Animalia	Mollusca				Bivalvia			Protobranchia			Nuculanida					Malletiidae	Nuculanoidea		Katadesmia		Malletia polita	Katadesmia polita	A. E. Verrill & K. J. Bush, 1898			1972	1905-05-25			12.6833	-59.15	3862	3862	3862	1822				Benthic	HumanObservation	13009			OBIS/GBIF		https://api.obis.org/v3/occurrence/eb1760b8-5e70-4a08-b0b2-6899b354a944	https://www.gbif.org/occurrence/2270434996	eb1760b8-5e70-4a08-b0b2-6899b354a944	6e6e2c56-c255-44b2-a7e6-00ebcb786037
Animalia	Mollusca				Bivalvia						Nuculanida					Malletiidae			Katadesmia		Katadesmia polita (A.E.Verrill & K.J.Bush, 1898)	Katadesmia polita	A. E. Verrill & K. J. Bush, 1898	[no agent data]	MCZ	1972	1972-03-03	1		12.5733	-58.9883	3848.5	3848.5	3848.5					Benthic	PreservedSpecimen		353978		GBIF		http://mczbase.mcz.harvard.edu/guid/MCZ:Mala:353978
Animalia	Chordata				Teleostei						Perciformes					Scombridae			Katsuwonus		Katsuwonus pelamis (Linnaeus, 1758)	Katsuwonus pelamis	Linnaeus, 1758	David G. Smith	MCZ	1973	1973-10-04	1	Atlantis II R/V Cruise 78	13.08	-58.58	280	280	280			RHB 2967	Trawl - 10' IKMWT	Pelagic	PreservedSpecimen		75556		GBIF		http://mczbase.mcz.harvard.edu/guid/MCZ:Ich:75556
Animalia	Chordata				Teleostei						Perciformes					Scombridae			Katsuwonus		Katsuwonus pelamis (Linnaeus, 1758)	Katsuwonus pelamis	Linnaeus, 1758	David G. Smith	MCZ	1973	1973-10-05	1	Atlantis II R/V Cruise 78	13.11	-58.51	260	260	260			RHB 2968	Trawl - 10' IKMWT	Pelagic	PreservedSpecimen		75557		GBIF		http://mczbase.mcz.harvard.edu/guid/MCZ:Ich:75557
Animalia	Chordata				Teleostei						Anguilliformes					Chlopsidae			Kaupichthys		Kaupichthys nuchalis Böhlke, 1967	Kaupichthys nuchalis	Böhlke, 1967	Kenneth A. Tighe	MCZ	1973	1973-10-05	1	Atlantis II R/V Cruise 78	13.11	-58.39	257.5	257.5	257.5			RHB 2969	Trawl - 10' IKMWT	Pelagic	PreservedSpecimen		100421		GBIF		http://mczbase.mcz.harvard.edu/guid/MCZ:Ich:100421
Animalia	Arthropoda	Crustacea			Copepoda		Multicrustacea		Neocopepoda		Calanoida	Gymnoplea				Pontellidae			Labidocera		Labidocera nerii Krøyer, 1849	Labidocera nerii	Krøyer, 1849	Grice, George D.	USNM	1964	1964-10-29	2	Atlantis II R/V Cruise 14	12.5	-60	500		200	2151		437	Net - NV 70	Pelagic	PreservedSpecimen		USNM 1018978		OBIS/GBIF		https://api.obis.org/v3/occurrence/31085d91-342d-4506-97b2-b4ff0f0114d9	http://n2t.net/ark:/65665/3c2203cca-357a-4358-9157-1c6089f0582d	31085d91-342d-4506-97b2-b4ff0f0114d9	89e23fc8-3f61-4480-9de3-358fe6eefe0b
Animalia	Chordata				Teleostei						Perciformes					Labridae					Labridae	Labridae sp.	Cuvier, 1816	[no agent data]	MCZ	1973	1973-10-04	1	Atlantis II R/V Cruise 78	13.08	-58.58	280	280	280			RHB 2967	Trawl - 10' IKMWT	Pelagic	PreservedSpecimen		62464		GBIF		http://mczbase.mcz.harvard.edu/guid/MCZ:Ich:62464
Animalia	Mollusca				Bivalvia						Arcida					Arcidae			Lamarcka		Lamarcka imbricata (BruguiÃ¨re, 1789)	Lamarcka imbricata	Bruguière, 1789	[no agent data]	MCZ	1879	1879-03-07	1	USCSS Blake	13.0889	-59.6667	281.64	281.64	281.64			282		Benthic	PreservedSpecimen		7907		GBIF		http://mczbase.mcz.harvard.edu/guid/MCZ:Mala:7907
Animalia	Annelida				Polychaeta						Sabellida					Siboglinidae			Lamellibrachia		Lamellibrachia sp.	Lamellibrachia sp.	Webb, 1969			2012	2012-06-14	22	RV Atlantis AT21-02	11.4131	-58.3264	1327	1327	1327				ROV Jason II	Benthic	PreservedSpecimen			Cruise Report: ATLANTIS 21-02 NSF #OCE-1031050. AT 21-02 (Van Dover, Chief Scientist). http://dmoserv3.whoi.edu/data_docs/SEEPC/AT21-02_CruiseREPORT.pdf	Atlantis 21-02 Cruise Binder
Animalia	Annelida				Polychaeta						Sabellida					Siboglinidae			Lamellibrachia		Lamellibrachia sp.	Lamellibrachia sp.	Webb, 1969			2012	2012-06-16	11	RV Atlantis AT21-02	11.4131	-58.3264	1327	1327	1327				ROV Jason II	Benthic	PreservedSpecimen			Cruise Report: ATLANTIS 21-02 NSF #OCE-1031050. AT 21-02 (Van Dover, Chief Scientist). http://dmoserv3.whoi.edu/data_docs/SEEPC/AT21-02_CruiseREPORT.pdf	Atlantis 21-02 Cruise Binder
Animalia	Chordata				Teleostei						Myctophiformes					Myctophidae			Lampadena		Lampadena luminosa (Garman, 1899)	Lampadena luminosa	Garman, 1899	Woods Hole Oceanographic Institution	MCZ	1973	1973-09-29/1973-09-30	2	Atlantis II R/V Cruise 78	12.28	-59.49	240	240	240			RHB 2965	Trawl - 10' IKMWT	Pelagic	PreservedSpecimen		102974		GBIF		http://mczbase.mcz.harvard.edu/guid/MCZ:Ich:102974
Animalia	Chordata				Teleostei						Myctophiformes					Myctophidae			Lampadena		Lampadena luminosa (Garman, 1899)	Lampadena luminosa	Garman, 1899	Woods Hole Oceanographic Institution	MCZ	1973	1973-09-30	1	Atlantis II R/V Cruise 78	12.36	-59.58	247.5	247.5	247.5			RHB 2966	Trawl - 10' IKMWT	Pelagic	PreservedSpecimen		102975		GBIF		http://mczbase.mcz.harvard.edu/guid/MCZ:Ich:102975
Animalia	Chordata				Teleostei						Myctophiformes					Myctophidae			Lampadena		Lampadena luminosa (Garman, 1899)	Lampadena luminosa	Garman, 1899	Woods Hole Oceanographic Institution	MCZ	1973	1973-10-05/1973-10-06	1	Atlantis II R/V Cruise 78	13.21	-56.58	225	225	225			RHB 2971	Trawl - 10' IKMWT	Pelagic	PreservedSpecimen		102976		GBIF		http://mczbase.mcz.harvard.edu/guid/MCZ:Ich:102976
Animalia	Chordata				Teleostei						Myctophiformes					Myctophidae			Lampanyctus		Lampanyctus alatus Goode & Bean, 1896	Lampanyctus alatus	Goode & Bean, 1896	Woods Hole Oceanographic Institution	MCZ	1973	1973-09-29/1973-09-30	1	Atlantis II R/V Cruise 78	12.28	-59.49	240	240	240			RHB 2965	Trawl - 10' IKMWT	Pelagic	PreservedSpecimen		113970		GBIF		http://mczbase.mcz.harvard.edu/guid/MCZ:Ich:113970
Animalia	Chordata				Teleostei						Myctophiformes					Myctophidae			Lampanyctus		Nannobrachium cuprarium (Tåning, 1928)	Lampanyctus cuprarius	Tåning, 1928	Woods Hole Oceanographic Institution	MCZ	1973	1973-10-05	2	Atlantis II R/V Cruise 78	13.11	-58.51	260	260	260			RHB 2968	Trawl - 10' IKMWT	Pelagic	PreservedSpecimen		112944		GBIF		http://mczbase.mcz.harvard.edu/guid/MCZ:Ich:112944
Animalia	Chordata				Teleostei						Myctophiformes					Myctophidae			Lampanyctus		Nannobrachium cuprarium (Tåning, 1928)	Lampanyctus cuprarius	Tåning, 1928	Woods Hole Oceanographic Institution	MCZ	1973	1973-10-05	2	Atlantis II R/V Cruise 78	13.11	-58.39	257.5	257.5	257.5			RHB 2969	Trawl - 10' IKMWT	Pelagic	PreservedSpecimen		112945		GBIF		http://mczbase.mcz.harvard.edu/guid/MCZ:Ich:112945
Animalia	Chordata				Teleostei						Myctophiformes					Myctophidae			Lampanyctus		Nannobrachium cuprarium (Tåning, 1928)	Lampanyctus cuprarius	Tåning, 1928	Woods Hole Oceanographic Institution	MCZ	1973	1973-10-05/1973-10-06	2	Atlantis II R/V Cruise 78	13.21	-56.58	225	225	225			RHB 2971	Trawl - 10' IKMWT	Pelagic	PreservedSpecimen		112946		GBIF		http://mczbase.mcz.harvard.edu/guid/MCZ:Ich:112946
Animalia	Chordata				Teleostei						Myctophiformes					Myctophidae			Lampanyctus		Lampanyctus festivus Tåning, 1928	Lampanyctus festivus	Tåning, 1928	Woods Hole Oceanographic Institution	MCZ	1983	1983-02-08	1	R/V Columbus Iselin	13.0067	-57.3867	250	250	250			CI8307-15	RMT-10	Pelagic	PreservedSpecimen		112561		GBIF		http://mczbase.mcz.harvard.edu/guid/MCZ:Ich:112561
Animalia	Chordata				Teleostei						Myctophiformes					Myctophidae			Lampanyctus		Nannobrachium lineatum (Tåning, 1928)	Lampanyctus lineatus	Tåning, 1928	Woods Hole Oceanographic Institution	MCZ	1973	1973-10-05	1	Atlantis II R/V Cruise 78	13.11	-58.39	257.5	257.5	257.5			RHB 2969	Trawl - 10' IKMWT	Pelagic	PreservedSpecimen		112277		GBIF		http://mczbase.mcz.harvard.edu/guid/MCZ:Ich:112277
Animalia	Chordata				Teleostei						Myctophiformes					Myctophidae			Lampanyctus		Nannobrachium lineatum (Tåning, 1928)	Lampanyctus lineatus	Tåning, 1928	Woods Hole Oceanographic Institution	MCZ	1983	1983-02-08	2	R/V Columbus Iselin	13.0067	-57.3867	250	250	250			CI8307-15	RMT-10	Pelagic	PreservedSpecimen		112302		GBIF		http://mczbase.mcz.harvard.edu/guid/MCZ:Ich:112302
Animalia	Chordata				Teleostei						Myctophiformes					Myctophidae			Lampanyctus		Lampanyctus nobilis Tåning, 1928	Lampanyctus nobilis	Tåning, 1928	Woods Hole Oceanographic Institution	MCZ	1973	1973-09-30	3	Atlantis II R/V Cruise 78	12.36	-59.58	247.5	247.5	247.5			RHB 2966	Trawl - 10' IKMWT	Pelagic	PreservedSpecimen		110368		GBIF		http://mczbase.mcz.harvard.edu/guid/MCZ:Ich:110368
Animalia	Chordata				Teleostei						Myctophiformes					Myctophidae			Lampanyctus		Lampanyctus nobilis Tåning, 1928	Lampanyctus nobilis	Tåning, 1928	Woods Hole Oceanographic Institution	MCZ	1973	1973-10-04	4	Atlantis II R/V Cruise 78	13.08	-58.58	280	280	280			RHB 2967	Trawl - 10' IKMWT	Pelagic	PreservedSpecimen		110369		GBIF		http://mczbase.mcz.harvard.edu/guid/MCZ:Ich:110369
Animalia	Chordata				Teleostei						Myctophiformes					Myctophidae			Lampanyctus		Lampanyctus nobilis Tåning, 1928	Lampanyctus nobilis	Tåning, 1928	Woods Hole Oceanographic Institution	MCZ	1973	1973-10-05	4	Atlantis II R/V Cruise 78	13.11	-58.51	260	260	260			RHB 2968	Trawl - 10' IKMWT	Pelagic	PreservedSpecimen		110370		GBIF		http://mczbase.mcz.harvard.edu/guid/MCZ:Ich:110370
Animalia	Chordata				Teleostei						Myctophiformes					Myctophidae			Lampanyctus		Lampanyctus nobilis Tåning, 1928	Lampanyctus nobilis	Tåning, 1928	Woods Hole Oceanographic Institution	MCZ	1973	1973-10-05	5	Atlantis II R/V Cruise 78	13.11	-58.39	257.5	257.5	257.5			RHB 2969	Trawl - 10' IKMWT	Pelagic	PreservedSpecimen		110371		GBIF		http://mczbase.mcz.harvard.edu/guid/MCZ:Ich:110371
Animalia	Chordata				Teleostei						Myctophiformes					Myctophidae			Lampanyctus		Lampanyctus nobilis Tåning, 1928	Lampanyctus nobilis	Tåning, 1928	Woods Hole Oceanographic Institution	MCZ	1973	1973-10-06	7	Atlantis II R/V Cruise 78	13.24	-56.51	225	225	225			RHB 2972	Trawl - 10' IKMWT	Pelagic	PreservedSpecimen		110372		GBIF		http://mczbase.mcz.harvard.edu/guid/MCZ:Ich:110372
Animalia	Chordata				Teleostei						Myctophiformes					Myctophidae			Lampanyctus		Lampanyctus nobilis Tåning, 1928	Lampanyctus nobilis	Tåning, 1928	Woods Hole Oceanographic Institution	MCZ	1983	1983-02-08	4	R/V Columbus Iselin	13.0067	-57.3867	250	250	250			CI8307-15	RMT-10	Pelagic	PreservedSpecimen		110274		GBIF		http://mczbase.mcz.harvard.edu/guid/MCZ:Ich:110274
Animalia	Chordata				Teleostei						Myctophiformes					Myctophidae			Lampanyctus		Lampanyctus photonotus Parr, 1928	Lampanyctus photonotus	Parr, 1928	Woods Hole Oceanographic Institution	MCZ	1973	1973-09-29/1973-09-30	1	Atlantis II R/V Cruise 78	12.28	-59.49	240	240	240			RHB 2965	Trawl - 10' IKMWT	Pelagic	PreservedSpecimen		112064		GBIF		http://mczbase.mcz.harvard.edu/guid/MCZ:Ich:112064
Animalia	Chordata				Teleostei						Myctophiformes					Myctophidae			Lampanyctus		Lampanyctus tenuiformis (Brauer, 1906)	Lampanyctus tenuiformis	Brauer, 1906	Woods Hole Oceanographic Institution	MCZ	1973	1973-09-29/1973-09-30	1	Atlantis II R/V Cruise 78	12.28	-59.49	240	240	240			RHB 2965	Trawl - 10' IKMWT	Pelagic	PreservedSpecimen		110857		GBIF		http://mczbase.mcz.harvard.edu/guid/MCZ:Ich:110857
Animalia	Chordata				Teleostei						Myctophiformes					Myctophidae			Lampanyctus		Lampanyctus tenuiformis (Brauer, 1906)	Lampanyctus tenuiformis	Brauer, 1906	Woods Hole Oceanographic Institution	MCZ	1983	1983-02-08	1	R/V Columbus Iselin	13.0067	-57.3867	250	250	250			CI8307-15	RMT-10	Pelagic	PreservedSpecimen		110786		GBIF		http://mczbase.mcz.harvard.edu/guid/MCZ:Ich:110786
Animalia	Chordata				Teleostei						Myctophiformes					Myctophidae			Lampanyctus		Lampanyctus vadulus Hulley, 1981	Lampanyctus vadulus	Hulley, 1981	Woods Hole Oceanographic Institution	MCZ	1973	1973-09-29	1	Atlantis II R/V Cruise 78	12.16	-59.41	245	245	245			RHB 2964	Trawl - 10' IKMWT	Pelagic	PreservedSpecimen		110228		GBIF		http://mczbase.mcz.harvard.edu/guid/MCZ:Ich:110228
Animalia	Chordata				Teleostei						Myctophiformes					Myctophidae			Lampanyctus		Lampanyctus vadulus Hulley, 1981	Lampanyctus vadulus	Hulley, 1981	Woods Hole Oceanographic Institution	MCZ	1973	1973-10-04	1	Atlantis II R/V Cruise 78	13.08	-58.58	280	280	280			RHB 2967	Trawl - 10' IKMWT	Pelagic	PreservedSpecimen		110229		GBIF		http://mczbase.mcz.harvard.edu/guid/MCZ:Ich:110229
Animalia	Mollusca				Bivalvia			Protobranchia			Nuculanida					Nuculanidae	Nuculanoidea	Ledellinae	Ledella		Ledella ultima E. A. Smith, 1885	Ledella ultima	E. A. Smith, 1885					6		12.59	-58.9883	3853	3853	3853	1761				Benthic	HumanObservation	29223782			OBIS/GBIF		https://api.obis.org/v3/occurrence/7d15e64f-9a87-48ce-affc-48211368feba	https://www.gbif.org/occurrence/1697151905	7d15e64f-9a87-48ce-affc-48211368feba	2647b5a1-85b7-40e6-ba5d-af8bde46384b
Animalia	Arthropoda				Malacostraca						Decapoda					Munidopsidae			Leiogalathea		Galathea agassizii A.Milne-Edwards, 1880	Leiogalathea agassizii	A. Milne-Edwards, 1880	Alphonse Milne-Edwards	MCZ	1879	1879-03-07	5	USCSS Blake	13.0847	-59.6806	431.6	431.6	431.6			283		Benthic	PreservedSpecimen		CRU-4708		GBIF		http://mczbase.mcz.harvard.edu/guid/MCZ:IZ:CRU-4708
Animalia	Cnidaria	Anthozoa			Octocorallia						Scleralcyonacea					Keratoisididae		Keratoisidinae	Lepidisis		Lepidisis simplex	Lepidisis simplex	Verrill, 1883		MCZ	1879	1879-03-08	1	USCSS Blake	13.1903	-59.7597	730	730	730	778		288		Benthic	PreservedSpecimen	NOAA_DSCRTP:895985	CNID-4887		OBIS/GBIF		https://www.ncei.noaa.gov/erddap/tabledap/deep_sea_corals.csv?ShallowFlag%2CDatasetID%2CCatalogNumber%2CSampleID%2CCitation%2CRepository%2CScientificName%2CVernacularNameCategory%2CTaxonRank%2CIdentificationQualifier%2CLocality%2Clatitude%2Clongitude%2CDepthInMeters%2CDepthMethod%2CObservationDate%2CSurveyID%2CStation%2CEventID%2CSamplingEquipment%2CLocationAccuracy%2CRecordType%2CDataProvider&Ca…	http://mczbase.mcz.harvard.edu/guid/MCZ:IZ:CNID-4887	19a973b7-114e-4451-a826-a215869fe497	f5a4799e-dc24-4807-89d9-01da47d52e3b
Animalia	Annelida				Polychaeta						Phyllodocida					Polynoidae			Lepidonotus		Lepidonotus citrifrons Augener, 1906	Lepidonotus citrifrons	Augener, 1906	Hermann Augener	MCZ	1879	1879-03-10	1	USCSS Blake	13.0433	-59.6292	224.94	224.94	224.94			297		Benthic	PreservedSpecimen		ANNb-2121		GBIF		http://mczbase.mcz.harvard.edu/guid/MCZ:IZ:ANNb-2121
Animalia	Chordata				Teleostei						Myctophiformes					Myctophidae			Lepidophanes		Lepidophanes guentheri (Goode & Bean, 1896)	Lepidophanes guentheri	Goode & Bean, 1896	Woods Hole Oceanographic Institution	MCZ	1973	1973-10-05	30	Atlantis II R/V Cruise 78	13.11	-58.39	257.5	257.5	257.5			RHB 2969	Trawl - 10' IKMWT	Pelagic	PreservedSpecimen		108562		GBIF		http://mczbase.mcz.harvard.edu/guid/MCZ:Ich:108562
Animalia	Chordata				Teleostei						Myctophiformes					Myctophidae			Lepidophanes		Lepidophanes guentheri (Goode & Bean, 1896)	Lepidophanes guentheri	Goode & Bean, 1896	Woods Hole Oceanographic Institution	MCZ	1973	1973-09-29	11	Atlantis II R/V Cruise 78	12.16	-59.41	245	245	245			RHB 2964	Trawl - 10' IKMWT	Pelagic	PreservedSpecimen		108775		GBIF		http://mczbase.mcz.harvard.edu/guid/MCZ:Ich:108775
Animalia	Chordata				Teleostei						Myctophiformes					Myctophidae			Lepidophanes		Lepidophanes guentheri (Goode & Bean, 1896)	Lepidophanes guentheri	Goode & Bean, 1896	Woods Hole Oceanographic Institution	MCZ	1973	1973-09-29/1973-09-30	14	Atlantis II R/V Cruise 78	12.28	-59.49	240	240	240			RHB 2965	Trawl - 10' IKMWT	Pelagic	PreservedSpecimen		108776		GBIF		http://mczbase.mcz.harvard.edu/guid/MCZ:Ich:108776
Animalia	Chordata				Teleostei						Myctophiformes					Myctophidae			Lepidophanes		Lepidophanes guentheri (Goode & Bean, 1896)	Lepidophanes guentheri	Goode & Bean, 1896	Woods Hole Oceanographic Institution	MCZ	1973	1973-09-30	18	Atlantis II R/V Cruise 78	12.36	-59.58	247.5	247.5	247.5			RHB 2966	Trawl - 10' IKMWT	Pelagic	PreservedSpecimen		108777		GBIF		http://mczbase.mcz.harvard.edu/guid/MCZ:Ich:108777
Animalia	Chordata				Teleostei						Myctophiformes					Myctophidae			Lepidophanes		Lepidophanes guentheri (Goode & Bean, 1896)	Lepidophanes guentheri	Goode & Bean, 1896	Woods Hole Oceanographic Institution	MCZ	1973	1973-10-04	18	Atlantis II R/V Cruise 78	13.08	-58.58	280	280	280			RHB 2967	Trawl - 10' IKMWT	Pelagic	PreservedSpecimen		108778		GBIF		http://mczbase.mcz.harvard.edu/guid/MCZ:Ich:108778
Animalia	Chordata				Teleostei						Myctophiformes					Myctophidae			Lepidophanes		Lepidophanes guentheri (Goode & Bean, 1896)	Lepidophanes guentheri	Goode & Bean, 1896	Woods Hole Oceanographic Institution	MCZ	1973	1973-10-05	17	Atlantis II R/V Cruise 78	13.11	-58.51	260	260	260			RHB 2968	Trawl - 10' IKMWT	Pelagic	PreservedSpecimen		108779		GBIF		http://mczbase.mcz.harvard.edu/guid/MCZ:Ich:108779
Animalia	Chordata				Teleostei						Myctophiformes					Myctophidae			Lepidophanes		Lepidophanes guentheri (Goode & Bean, 1896)	Lepidophanes guentheri	Goode & Bean, 1896	Woods Hole Oceanographic Institution	MCZ	1973	1973-10-05/1973-10-06	9	Atlantis II R/V Cruise 78	13.21	-56.58	225	225	225			RHB 2971	Trawl - 10' IKMWT	Pelagic	PreservedSpecimen		108780		GBIF		http://mczbase.mcz.harvard.edu/guid/MCZ:Ich:108780
Animalia	Chordata				Teleostei						Myctophiformes					Myctophidae			Lepidophanes		Lepidophanes guentheri (Goode & Bean, 1896)	Lepidophanes guentheri	Goode & Bean, 1896	Woods Hole Oceanographic Institution	MCZ	1973	1973-10-06	15	Atlantis II R/V Cruise 78	13.24	-56.51	225	225	225			RHB 2972	Trawl - 10' IKMWT	Pelagic	PreservedSpecimen		108781		GBIF		http://mczbase.mcz.harvard.edu/guid/MCZ:Ich:108781
Animalia	Chordata				Teleostei						Myctophiformes					Myctophidae			Lepidophanes		Lepidophanes guentheri (Goode & Bean, 1896)	Lepidophanes guentheri	Goode & Bean, 1896	Woods Hole Oceanographic Institution	MCZ	1983	1983-02-08	11	R/V Columbus Iselin	13.0067	-57.3867	250	250	250			CI8307-15	RMT-10	Pelagic	PreservedSpecimen		108395		GBIF		http://mczbase.mcz.harvard.edu/guid/MCZ:Ich:108395
Animalia	Cnidaria				Hydrozoa			Hydroidolina			Anthoathecata		Filifera			Stylasteridae			Lepidopora		Lepidopora clavigera	Lepidopora clavigera	Cairns, 1986	Cairns, Stephen D.	USNM	1879	1879-03-07	1	USCSS Blake	13.0889	-59.6667	282	282	282	243		282		Benthic	PreservedSpecimen	NOAA_DSCRTP:5937	USNM 71753		OBIS/GBIF		https://www.ncei.noaa.gov/erddap/tabledap/deep_sea_corals.csv?ShallowFlag%2CDatasetID%2CCatalogNumber%2CSampleID%2CCitation%2CRepository%2CScientificName%2CVernacularNameCategory%2CTaxonRank%2CIdentificationQualifier%2CLocality%2Clatitude%2Clongitude%2CDepthInMeters%2CDepthMethod%2CObservationDate%2CSurveyID%2CStation%2CEventID%2CSamplingEquipment%2CLocationAccuracy%2CRecordType%2CDataProvider&Ca…	http://n2t.net/ark:/65665/307db4242-033d-440a-8b54-d639185f4a56	46e7492c-d39e-4f77-a4f7-95e9e722089b	89e23fc8-3f61-4480-9de3-358fe6eefe0b
Animalia	Chordata				Teleostei						Ophidiiformes					Ophidiidae			Lepophidium		Lepophidium kallion Robins, 1959	Lepophidium kallion	Robins, 1959	C. Richard Robins	MCZ	1879	1905-02-21	1	USCSS Blake	13.0428	-59.5665	365.76	365.76	365.76			BLAKE291		Benthic	PreservedSpecimen		28057		GBIF		http://mczbase.mcz.harvard.edu/guid/MCZ:Ich:28057
Animalia	Chordata				Teleostei						Ophidiiformes					Ophidiidae			Lepophidium		Lepophidium kallion Robins, 1959	Lepophidium kallion	Robins, 1959	C. Richard Robins	MCZ	1879	1879	1	USCSS Blake	13.0428	-59.5665	365.76	365.76	365.76			BLAKE291		Benthic	PreservedSpecimen		100762		GBIF		http://mczbase.mcz.harvard.edu/guid/MCZ:Ich:100762
Animalia	Chordata				Teleostei						Aulopiformes					Paralepididae			Lestidiops		Lestidiops affinis (Ege, 1930)	Lestidiops affinis	Ege, 1930	David G. Smith	MCZ	1973	1973-10-05	1	Atlantis II R/V Cruise 78	13.11	-58.39	257.5	257.5	257.5			RHB 2969	Trawl - 10' IKMWT	Pelagic	PreservedSpecimen		67770		GBIF		http://mczbase.mcz.harvard.edu/guid/MCZ:Ich:67770
Animalia	Chordata				Teleostei						Aulopiformes					Paralepididae			Lestidium		Lestidium atlanticum Borodin, 1928	Lestidium atlanticum	Borodin, 1928	David G. Smith	MCZ	1973	1973-09-30	1	Atlantis II R/V Cruise 78	12.36	-59.58	247.5	247.5	247.5			RHB 2966	Trawl - 10' IKMWT	Pelagic	PreservedSpecimen		67449		GBIF		http://mczbase.mcz.harvard.edu/guid/MCZ:Ich:67449
Animalia	Arthropoda				Malacostraca						Decapoda					Leucosiidae					Leucosiidae	Leucosiidae sp.	Samouelle, 1819	[no agent data]	MCZ	1879	1879-03-06		USCSS Blake	12.9133	-59.6083	526.69	526.69	526.69			281		Benthic	PreservedSpecimen		74847		GBIF		http://mczbase.mcz.harvard.edu/guid/MCZ:IZ:74847
Animalia	Mollusca				Gastropoda						Littorinimorpha					Cymatiidae			Linatella		Cymatium poulseni Morch, 1877	Linatella caudata	Gmelin, 1791	[no agent data]	MCZ	1879	1879-03-05	2	USCSS Blake	13.0139	-59.6056	382.22	382.22	382.22			274		Benthic	PreservedSpecimen		191251		GBIF		http://mczbase.mcz.harvard.edu/guid/MCZ:Mala:191251
Animalia	Mollusca				Gastropoda						Trochida					Liotiidae			Liotia		Liotia radiata	Liotia radiata	Kiener, 1838	[no agent data]	MCZ	1879	1879-03-06	1	USCSS Blake	12.9133	-59.6083	526.69	526.69	526.69			281		Benthic	PreservedSpecimen		254388		GBIF		http://mczbase.mcz.harvard.edu/guid/MCZ:Mala:254388
Animalia	Chordata				Teleostei						Myctophiformes					Myctophidae			Lobianchia		Lobianchia gemellarii (Cocco, 1838)	Lobianchia gemellarii	Cocco, 1838	Woods Hole Oceanographic Institution	MCZ	1973	1973-09-29	1	Atlantis II R/V Cruise 78	12.16	-59.41	245	245	245			RHB 2964	Trawl - 10' IKMWT	Pelagic	PreservedSpecimen		107314		GBIF		http://mczbase.mcz.harvard.edu/guid/MCZ:Ich:107314
Animalia	Chordata				Teleostei						Lophiiformes					Lophiidae			Lophiodes		Lophiodes monodi (Le Danois, 1971)	Lophiodes monodi	Le Danois, 1971	Ledger	MCZ	1879	1879-03-05	1	USCSS Blake	13.0083	-59.6033	382.22	382.22	382.22			BLAKE274		Benthic	PreservedSpecimen		28018		GBIF		http://mczbase.mcz.harvard.edu/guid/MCZ:Ich:28018
Animalia	Echinodermata				Asteroidea						Paxillosida					Luidiidae			Luidia		Luidia barbadensis Perrier, 1881	Luidia barbadensis	Perrier, 1881	Edmond Perrier	MCZ	1879	1879-03-05	1	USCSS Blake	13.0139	-59.6056	382.22	382.22	382.22			274		Benthic	PreservedSpecimen		AST-318		GBIF		http://mczbase.mcz.harvard.edu/guid/MCZ:IZ:AST-318
Animalia	Porifera				Hexactinellida			Hexasterophora			Lychniscosida					Aulocystidae			Lychnocystis		Lychnocystis superstes	Lychnocystis superstes	Schmidt, 1880	Edward Oskar Schmidt, Henry M. Reiswig	MCZ	1879	1879-03-08	1	USCSS Blake	13.1903	-59.7597	730	730	730	778		288		Benthic	PreservedSpecimen	NOAA_DSCRTP:897079	PORb-547		OBIS		https://www.ncei.noaa.gov/erddap/tabledap/deep_sea_corals.csv?ShallowFlag%2CDatasetID%2CCatalogNumber%2CSampleID%2CCitation%2CRepository%2CScientificName%2CVernacularNameCategory%2CTaxonRank%2CIdentificationQualifier%2CLocality%2Clatitude%2Clongitude%2CDepthInMeters%2CDepthMethod%2CObservationDate%2CSurveyID%2CStation%2CEventID%2CSamplingEquipment%2CLocationAccuracy%2CRecordType%2CDataProvider&Ca…	http://mczbase.mcz.harvard.edu/guid/MCZ:IZ:PORb-547	021e229c-c95c-4207-ab38-e2981a30cb13	f5a4799e-dc24-4807-89d9-01da47d52e3b
Animalia	Echinodermata				Echinoidea						Camarodonta					Toxopneustidae			Lytechinus		Lytechinus euerces H.L.Clark, 1912	Lytechinus euerces	H.L. Clark, 1912	[no agent data]	MCZ	1879	1879-03-09/1879-03-10	2	USCSS Blake	13.2383	-59.6867	292.605	292.605	292.605			295/299		Benthic	PreservedSpecimen		ECH-1159		GBIF		http://mczbase.mcz.harvard.edu/guid/MCZ:IZ:ECH-1159
Animalia	Cnidaria	Anthozoa			Hexacorallia						Scleractinia					Pocilloporidae			Madracis		Madracis	Madracis sp.	Milne Edwards & Haime, 1849	[no agent data]	MCZ	1879	1879-03-10	1	USCSS Blake	13.0833	-59.655	256.03	256.03	256.03			299		Benthic	PreservedSpecimen		165285		GBIF		http://mczbase.mcz.harvard.edu/guid/MCZ:IZ:165285
Animalia	Arthropoda				Malacostraca						Decapoda					Majidae					Majidae	Majidae sp.	Samouelle, 1819	[no agent data]	MCZ	1879	1879-03-06	1	USCSS Blake	12.9133	-59.6083	526.69	526.69	526.69			281		Benthic	PreservedSpecimen		75793		GBIF		http://mczbase.mcz.harvard.edu/guid/MCZ:IZ:75793
Animalia	Cnidaria	Anthozoa			Octocorallia						Malacalcyonacea										Anthozoan, stoloniferous sp.	Malacalcyonacea sp.	McFadden, van Ofwegen & Quattrini, 2022			2012	2012-06-04	1	RV Atlantis AT21-02	13.5139	-57.7502	4946	4946	4946				ROV Jason II	Benthic	PreservedSpecimen			Cruise Report: ATLANTIS 21-02 NSF #OCE-1031050. AT 21-02 (Van Dover, Chief Scientist). http://dmoserv3.whoi.edu/data_docs/SEEPC/AT21-02_CruiseREPORT.pdf	Atlantis 21-02 Cruise Binder
Animalia	Chordata				Teleostei						Stomiiformes					Stomiidae			Malacosteus		Malacosteus niger Ayres, 1848	Malacosteus niger	Ayres, 1848	Andrea Polanco	MCZ	1879	1879-03-07	1	USCSS Blake	13.12	-59.73	317.295	317.295	317.295			BLAKE284		Pelagic	PreservedSpecimen		27937		GBIF		http://mczbase.mcz.harvard.edu/guid/MCZ:Ich:27937
Animalia	Annelida				Polychaeta											Maldanidae					Maldanid sp.	Maldanidae sp.	Malmgren, 1867			2012	2012-06-03	41	RV Atlantis AT21-02	13.7668	-57.5335	4743	4743	4743				ROV Jason II	Benthic	PreservedSpecimen			Cruise Report: ATLANTIS 21-02 NSF #OCE-1031050. AT 21-02 (Van Dover, Chief Scientist). http://dmoserv3.whoi.edu/data_docs/SEEPC/AT21-02_CruiseREPORT.pdf	Atlantis 21-02 Cruise Binder
Animalia	Annelida				Polychaeta											Maldanidae					Maldanid sp.	Maldanidae sp.	Malmgren, 1867			2012	2012-06-08	51	RV Atlantis AT21-02	13.8169	-57.6335	4930	4930	4930				ROV Jason II	Benthic	PreservedSpecimen			Cruise Report: ATLANTIS 21-02 NSF #OCE-1031050. AT 21-02 (Van Dover, Chief Scientist). http://dmoserv3.whoi.edu/data_docs/SEEPC/AT21-02_CruiseREPORT.pdf	Atlantis 21-02 Cruise Binder
Animalia	Annelida				Polychaeta											Maldanidae					Maldanid sp.	Maldanidae sp.	Malmgren, 1867			2012	2012-06-09	2	RV Atlantis AT21-02	13.7501	-57.4668	4841	4841	4841				ROV Jason II	Benthic	PreservedSpecimen			Cruise Report: ATLANTIS 21-02 NSF #OCE-1031050. AT 21-02 (Van Dover, Chief Scientist). http://dmoserv3.whoi.edu/data_docs/SEEPC/AT21-02_CruiseREPORT.pdf	Atlantis 21-02 Cruise Binder
Animalia	Annelida				Polychaeta											Maldanidae					Maldanid sp.	Maldanidae sp.	Malmgren, 1867			2012	2012-06-16	2	RV Atlantis AT21-02	11.4131	-58.3264	1327	1327	1327				ROV Jason II	Benthic	PreservedSpecimen			Cruise Report: ATLANTIS 21-02 NSF #OCE-1031050. AT 21-02 (Van Dover, Chief Scientist). http://dmoserv3.whoi.edu/data_docs/SEEPC/AT21-02_CruiseREPORT.pdf	Atlantis 21-02 Cruise Binder
Animalia	Chordata				Teleostei						Lophiiformes					Ogcocephalidae			Malthopsis		Malthopsis gnoma	Malthopsis gnoma	Bradbury, 1998		UF	1964	1964-09-20		RV Oregon	13	-59.55	320	320	320			5018		Benthic	PreservedSpecimen		25942		GBIF		https://www.gbif.org/occurrence/624078468
Animalia	Chordata				Teleostei						Stomiiformes					Gonostomatidae			Manducus		Manducus maderensis (Johnson, 1890)	Manducus maderensis	Johnson, 1890	David G. Smith	MCZ	1973	1973-09-30	1	Atlantis II R/V Cruise 78	12.36	-59.58	247.5	247.5	247.5			RHB 2966	Trawl - 10' IKMWT	Pelagic	PreservedSpecimen		82191		GBIF		http://mczbase.mcz.harvard.edu/guid/MCZ:Ich:82191
Animalia	Chordata				Teleostei						Stomiiformes					Gonostomatidae			Margrethia		Margrethia obtusirostra Jespersen & Tåning, 1919	Margrethia obtusirostra	Jespersen & Tåning, 1919	James E. Craddock	MCZ	1973	1973-10-05	2	Atlantis II R/V Cruise 78	13.11	-58.39	257.5	257.5	257.5			RHB 2969	Trawl - 10' IKMWT	Pelagic	PreservedSpecimen		89229		GBIF		http://mczbase.mcz.harvard.edu/guid/MCZ:Ich:89229
Animalia	Chordata				Teleostei						Stomiiformes					Gonostomatidae			Margrethia		Margrethia obtusirostra Jespersen & Tåning, 1919	Margrethia obtusirostra	Jespersen & Tåning, 1919	James E. Craddock	MCZ	1973	1973-10-05/1973-10-06	4	Atlantis II R/V Cruise 78	13.21	-56.58	225	225	225			RHB 2971	Trawl - 10' IKMWT	Pelagic	PreservedSpecimen		89230		GBIF		http://mczbase.mcz.harvard.edu/guid/MCZ:Ich:89230
Animalia	Chordata				Teleostei						Stomiiformes					Gonostomatidae			Margrethia		Margrethia obtusirostra Jespersen & Tåning, 1919	Margrethia obtusirostra	Jespersen & Tåning, 1919	James E. Craddock	MCZ	1973	1973-10-06	5	Atlantis II R/V Cruise 78	13.24	-56.51	225	225	225			RHB 2972	Trawl - 10' IKMWT	Pelagic	PreservedSpecimen		89231		GBIF		http://mczbase.mcz.harvard.edu/guid/MCZ:Ich:89231
Animalia	Chordata				Teleostei						Stomiiformes					Gonostomatidae			Margrethia		Margrethia obtusirostra Jespersen & Tåning, 1919	Margrethia obtusirostra	Jespersen & Tåning, 1919	James E. Craddock	MCZ	1983	1983-02-08	3	R/V Columbus Iselin	13.0067	-57.3867	250	250	250			CI8307-15	RMT-10	Pelagic	PreservedSpecimen		140751		GBIF		http://mczbase.mcz.harvard.edu/guid/MCZ:Ich:140751
Animalia	Echinodermata				Asteroidea						Valvatida					Goniasteridae			Mediaster		Mediaster pedicellaris (Perrier, 1881)	Mediaster pedicellaris	Perrier, 1881	[no agent data]	MCZ	1879	1879-03-09	1	USCSS Blake	13.2383	-59.6867	329.18	329.18	329.18			295		Benthic	PreservedSpecimen		AST-470		GBIF		http://mczbase.mcz.harvard.edu/guid/MCZ:IZ:AST-470
Animalia	Chordata				Teleostei						Stephanoberyciformes					Melamphaidae			Melamphaes		Melamphaes polylepis Ebeling, 1962	Melamphaes polylepis	Ebeling, 1962	Michael J. Keene	MCZ	1973	1973-10-06	1	Atlantis II R/V Cruise 78	13.24	-56.51	225	225	225			RHB 2972	Trawl - 10' IKMWT	Pelagic	PreservedSpecimen		145034		GBIF		http://mczbase.mcz.harvard.edu/guid/MCZ:Ich:145034
Animalia	Chordata				Teleostei						Stephanoberyciformes					Melamphaidae					Melamphaidae	Melamphaidae sp.	Gill, 1893	David G. Smith	MCZ	1973	1973-10-05	1	Atlantis II R/V Cruise 78	13.11	-58.39	257.5	257.5	257.5			RHB 2969	Trawl - 10' IKMWT	Pelagic	PreservedSpecimen		78688		GBIF		http://mczbase.mcz.harvard.edu/guid/MCZ:Ich:78688
Animalia	Arthropoda				Malacostraca						Decapoda					Linnaeoxanthidae			Melybia		Melybia thalamita Stimpson, 1871	Melybia thalamita	Stimpson, 1871	Chace, Fenner A., Jr., Smithsonian Institution, National Museum of Natural History	USNM			1		13.1766	-59.7009	228.5	228.5	228.5			NR11-3		Benthic	PreservedSpecimen		USNM 110236		GBIF		http://n2t.net/ark:/65665/368911843-0623-4d1e-b4ee-d8662d8d45ec
Animalia	Arthropoda				Malacostraca						Decapoda					Linnaeoxanthidae			Melybia		Melybia thalamita Stimpson, 1871	Melybia thalamita	Stimpson, 1871	Chace, Fenner A., Jr., Smithsonian Institution, National Museum of Natural History	USNM			1		13.1766	-59.7009	228.5	228.5	228.5			NR15-1		Benthic	PreservedSpecimen		USNM 110237		GBIF		http://n2t.net/ark:/65665/329bb5cc6-965b-484e-affa-8c75fad0adf0
Animalia	Arthropoda	Crustacea			Malacostraca		Multicrustacea	Eumalacostraca			Decapoda	Eucarida	Pleocyemata	Caridea		Acanthephyridae	Oplophoroidea		Meningodora		Meningodora vesca	Meningodora vesca	Smith, 1886	Judkins, D.	USNM	1973	1973-10-05	1	Atlantis II R/V Cruise 78	13.1	-58.5	0	520	260	2600		RHB 2968	Trawl - 10' IKMWT	Pelagic	PreservedSpecimen		USNM 166941		OBIS/GBIF		http://n2t.net/ark:/65665/304c09479-5d42-40e6-bdf3-74b9a2224d51		fc2d6f71-0e13-43f6-84c1-9d7365f16cdc	89e23fc8-3f61-4480-9de3-358fe6eefe0b
Animalia	Echinodermata				Holothuroidea						Holothuriida					Mesothuriidae			Mesothuria		Mesothuria gargantua Deichmann, 1930	Mesothuria gargantua	Deichmann, 1930	[no agent data]	MCZ	1879	1879-03-08	1	USCSS Blake	13.1903	-59.7597	729.69	729.69	729.69			288		Benthic	PreservedSpecimen		HOL-449		GBIF		http://mczbase.mcz.harvard.edu/guid/MCZ:IZ:HOL-449
Animalia	Echinodermata	Echinozoa			Holothuroidea			Actinopoda			Holothuriida					Mesothuriidae			Mesothuria		Mesothuria intestinalis	Mesothuria intestinalis	Ascanius, 1805	Fisher, Walter K.	USNM	1887	1887-12-05	1	RV Albatross	11.6667	-58.55	1609	1609	1609	1391		2754	Trawl - Large Beam	Benthic	PreservedSpecimen		USNM E2582		OBIS		http://n2t.net/ark:/65665/34120b5fb-fffa-4b57-865c-205c91f51f45		2434f2df-b649-4712-af20-750aca93ca1a	89e23fc8-3f61-4480-9de3-358fe6eefe0b
Animalia	Echinodermata				Holothuroidea						Holothuriida					Mesothuriidae			Mesothuria		Mesothuria sp.	Mesothuria sp.	Ludwig, 1894		USNM	1989	1989-04-19	1		13.2489	-59.7536	719	719	719					Benthic	PreservedSpecimen		USNM 1292606		GBIF		http://n2t.net/ark:/65665/339633aaf-458f-4478-b0f4-149a88d4c418
Animalia	Echinodermata				Holothuroidea						Holothuriida					Mesothuriidae			Mesothuria		Mesothuria sp.	Mesothuria sp.	Ludwig, 1894		USNM	1989	1989-04-19	1		13.2489	-59.7536	707	707	707					Benthic	PreservedSpecimen		USNM 1292608		GBIF		http://n2t.net/ark:/65665/3cb2da62e-a591-4174-bdb1-4abfc05e4cf0
Animalia	Echinodermata				Holothuroidea						Holothuriida					Mesothuriidae			Mesothuria		Mesothuria sp.	Mesothuria sp.	Ludwig, 1894		USNM	1989	1989-04-19	1		13.2489	-59.7536	765	765	765					Benthic	PreservedSpecimen		USNM 1292609		GBIF		http://n2t.net/ark:/65665/3f02817eb-f657-470b-a96a-9d92d158aa5f
Animalia	Echinodermata				Holothuroidea						Holothuriida					Mesothuriidae			Mesothuria		Mesothuria sp.	Mesothuria sp.	Ludwig, 1894		USNM	1989	1989-04-19	1		13.2489	-59.7536	767	767	767					Benthic	PreservedSpecimen		USNM 1292610		GBIF		http://n2t.net/ark:/65665/31549e24e-37ac-45fc-9509-9c5ccb6606f6
Animalia	Echinodermata				Holothuroidea						Holothuriida					Mesothuriidae			Mesothuria		Mesothuria sp.	Mesothuria sp.	Ludwig, 1894		USNM	1989	1989-04-19	1		13.2489	-59.7536	722	722	722					Benthic	PreservedSpecimen		USNM 1292611		GBIF		http://n2t.net/ark:/65665/3887d696e-9140-414c-8145-dc992dd7eefc
Animalia	Echinodermata				Holothuroidea						Holothuriida					Mesothuriidae			Mesothuria		Mesothuria sp.	Mesothuria sp.	Ludwig, 1894		USNM	1989	1989-04-19	1		13.2489	-59.7536	770	770	770					Benthic	PreservedSpecimen		USNM 1292612		GBIF		http://n2t.net/ark:/65665/3f3bfbc13-adc6-4322-8224-f98a39f6c46b
Animalia	Annelida				Polychaeta											Orbiniidae			Methanoaricia		Methanoaricia dibranchiata	Methanoaricia dibranchiata	Blake, 2000			2012	2012-06-03	1	RV Atlantis AT21-02	13.7668	-57.5335	4743	4743	4743				ROV Jason II	Benthic	PreservedSpecimen			Cruise Report: ATLANTIS 21-02 NSF #OCE-1031050. AT 21-02 (Van Dover, Chief Scientist). http://dmoserv3.whoi.edu/data_docs/SEEPC/AT21-02_CruiseREPORT.pdf	Atlantis 21-02 Cruise Binder
Animalia	Arthropoda				Malacostraca						Decapoda					Pseudorhombilidae			Micropanope		Micropanope lobifrons A.Milne-Edwards, 1880	Micropanope lobifrons	A. Milne-Edwards, 1880	Chace, Fenner A., Jr., Smithsonian Institution, National Museum of Natural History	USNM	1961	1961-08-15	1		13.19	-59.6756	228.5	228.5	228.5			NR 3-3		Benthic	PreservedSpecimen		USNM 110238		GBIF		http://n2t.net/ark:/65665/30f2551f7-71bb-436b-80bd-15c79f1c9b2a
Animalia	Arthropoda	Crustacea			Copepoda		Multicrustacea		Neocopepoda		Harpacticoida	Podoplea				Ectinosomatidae			Microsetella		Microsetella rosea	Microsetella rosea	Dana, 1847	Calef	USNM	1965	1965-06-10	1	RV Chain	12.433	-56.75	200		200	4437		ch48687	Net - NV 70	Pelagic	PreservedSpecimen		USNM 1073205		OBIS		http://n2t.net/ark:/65665/334379acb-06b4-4d01-9220-02ae76992d58		b08c9162-f612-4cfd-ac0b-ec6454b99e76	89e23fc8-3f61-4480-9de3-358fe6eefe0b
Animalia	Mollusca				Gastropoda						Neogastropoda					Mitridae			Mitra		Mitra	Mitra sp.	Lamarck, 1798	Rosenberg, G.	ANSP	1978	1978-10-01	1		13.1811	-59.6417	200	200	200					Benthic	PreservedSpecimen		353579		GBIF		https://invertebase.org/portal/collections/individual/index.php?occid=9063630	https://www.gbif.org/occurrence/215804871
Animalia	Mollusca				Gastropoda			Caenogastropoda			Neogastropoda					Mitridae	Mitroidea				Mitridae	Mitridae sp.	Swainson, 1831		USNM	1964	1964-09-20	1	RV Oregon	13.033	-59.567	247	201	224	230		5015		Benthic	PreservedSpecimen		USNM 811432		OBIS		http://n2t.net/ark:/65665/3e9ac9377-80ab-47df-a711-da1b68902e86		fd505a5a-ea70-40d3-b325-b4fb3c5d57fd	89e23fc8-3f61-4480-9de3-358fe6eefe0b
Animalia	Arthropoda				Malacostraca						Decapoda					Pylochelidae			Mixtopagurus		Mixtopagurus paradoxus A.Milne-Edwards, 1880	Mixtopagurus paradoxus	A. Milne-Edwards, 1880	A. J. Provenzano	MCZ	1879	1879-03-05	1	USCSS Blake	13.0139	-59.6056	382.22	382.22	382.22			274		Benthic	PreservedSpecimen		CRU-13148		GBIF		http://mczbase.mcz.harvard.edu/guid/MCZ:IZ:CRU-13148
Animalia	Arthropoda				Malacostraca						Decapoda					Pylochelidae			Mixtopagurus		Mixtopagurus paradoxus A.Milne-Edwards, 1880	Mixtopagurus paradoxus	A. Milne-Edwards, 1880	Alphonse Milne-Edwards	MCZ	1879	1879-03-09	1	USCSS Blake	13.2	-59.6833	365.76	365.76	365.76			291		Benthic	PreservedSpecimen		CRU-4076		GBIF		http://mczbase.mcz.harvard.edu/guid/MCZ:IZ:CRU-4076
Animalia	Cnidaria				Hexacorallia						Actiniaria					Hormathiidae			Monactis		Monactis vestita	Monactis vestita	Gravier, 1918			2012		4	RV Atlantis AT21-02	13.7501	-57.4668	4841	4841	4841				ROV Jason II	Benthic	PreservedSpecimen			Toone, Trevyn A., and Travis W. Washburn. "Phytodetritus, chemosynthesis, and the dark biosphere: Does depth influence trophic relationships at deep-sea Barbados seeps." Deep Sea Research Part I: Oceanographic Research Papers 165: 1-11. https://doi.org/10.1016/j.dsr.2020.103367.	Literature
Animalia	Chordata				Teleostei						Pleuronectiformes					Bothidae			Monolene		Monolene atrimana Goode & Bean, 1886	Monolene atrimana	Goode & Bean, 1886	Karsten E. Hartel, Marc A. Raila	MCZ	1879	1879	1	USCSS Blake	12.915	-59.6083	526.69	526.69	526.69			BLAKE281		Benthic	PreservedSpecimen		27952		GBIF		http://mczbase.mcz.harvard.edu/guid/MCZ:Ich:27952
Animalia	Chordata				Teleostei						Pleuronectiformes					Bothidae			Monolene		Monolene sessilicauda Goode, 1880	Monolene sessilicauda	Goode, 1880	Ledger	MCZ	1879	1879-03-05	1	USCSS Blake	13.0083	-59.6033	382.22	382.22	382.22			BLAKE274		Benthic	PreservedSpecimen		27958		GBIF		http://mczbase.mcz.harvard.edu/guid/MCZ:Ich:27958
Animalia	Chordata				Teleostei						Ophidiiformes					Ophidiidae			Monomitopus		Monomitopus agassizii (Goode & Bean, 1896)	Monomitopus agassizii	Goode & Bean, 1896	Ledger	MCZ	1879	1879-03-08	1	USCSS Blake	13.19	-59.76	729.69	729.69	729.69			BLAKE288		Benthic	PreservedSpecimen		28139		GBIF		http://mczbase.mcz.harvard.edu/guid/MCZ:Ich:28139
Animalia	Mollusca				Gastropoda						Neogastropoda					Pisaniidae			Monostiolum		Colubraria swifti (Tryon, 1881)	Monostiolum tessellatum	Reeve, 1844	[no agent data]	MCZ	1879	1879-03-07	1	USCSS Blake	13.0889	-59.6667	281.64	281.64	281.64			282		Benthic	PreservedSpecimen		7338		GBIF		http://mczbase.mcz.harvard.edu/guid/MCZ:Mala:7338
Animalia	Arthropoda	Crustacea			Malacostraca		Multicrustacea	Eumalacostraca			Decapoda	Eucarida	Pleocyemata	Anomura		Munidopsidae	Galatheoidea		Munidopsis		Munidopsis abdominalis	Munidopsis abdominalis	A. Milne-Edwards, 1880	Rice, Miller	USNM	1989	1989-04-18	1	Johnson Sea Link II DSR/V	13.0117	-59.6589	417	417	417	587		JSL-II-1733	HOV	Benthic	PreservedSpecimen		USNM 239276		OBIS/GBIF		http://n2t.net/ark:/65665/30755bad1-095b-4150-96d1-78c21bca7439		8371563d-f44f-42fc-82fc-15ec2c803266	89e23fc8-3f61-4480-9de3-358fe6eefe0b
Animalia	Arthropoda				Malacostraca						Decapoda	Eucarida	Pleocyemata	Anomura		Munidopsidae	Galatheoidea		Munidopsis		Elasmonotus abdominalis A.Milne-Edwards, 1880	Munidopsis abdominalis	A. Milne-Edwards, 1880	[no agent data]	MCZ	1879	1879-03-09	1	USCSS Blake	13.2	-59.6833	365.76	365.76	365.76			291		Benthic	PreservedSpecimen		CRU-4757		GBIF		http://mczbase.mcz.harvard.edu/guid/MCZ:IZ:CRU-4757
Animalia	Arthropoda				Malacostraca						Decapoda					Munidopsidae			Munidopsis		Elasmonotus brevimanus A.Milne-Edwards, 1880	Munidopsis brevimanus	A. Milne-Edwards, 1880	Alphonse Milne-Edwards	MCZ	1879	1879-03-09	1	USCSS Blake	13.2	-59.6833	365.76	365.76	365.76			291		Benthic	PreservedSpecimen		CRU-2630		GBIF		http://mczbase.mcz.harvard.edu/guid/MCZ:IZ:CRU-2630
Animalia	Arthropoda				Malacostraca						Decapoda					Munidopsidae			Munidopsis		Munidopsis simplex (A.Milne-Edwards, 1880)	Munidopsis simplex	A. Milne-Edwards, 1880	Gary C. B. Poore	MCZ	1879	1879-03-09	1	USCSS Blake	13.2383	-59.6867	329.18	329.18	329.18			295		Benthic	PreservedSpecimen	MCZ:IZ:CRU-2754	CRU-2754		GBIF		http://mczbase.mcz.harvard.edu/guid/MCZ:IZ:CRU-2754
Animalia	Arthropoda				Malacostraca						Decapoda					Munidopsidae			Munidopsis		Munidopsis simplex (A.Milne-Edwards, 1880)	Munidopsis simplex	A. Milne-Edwards, 1880	[no agent data]	MCZ	1879	1879-03-09	1	USCSS Blake	13.2	-59.6833	365.76	365.76	365.76			291		Benthic	PreservedSpecimen		CRU-7760		GBIF		http://mczbase.mcz.harvard.edu/guid/MCZ:IZ:CRU-7760
Animalia	Chordata				Teleostei						Myctophiformes					Myctophidae			Myctophum		Myctophum affine (Lütken, 1892)	Myctophum affine	Lütken, 1892		USNM	1964	1964-09-17	12	RV Oregon	12.72	-59.37	1646	1646	1646			5014		Pelagic	PreservedSpecimen		USNM 327026		GBIF		http://n2t.net/ark:/65665/37ee4da78-f951-4704-803d-f146f3bf5bcb
Animalia	Porifera				Hexactinellida						Sceptrulophora					Euretidae			Myliusia		Myliusia callocyathus Gray, 1859	Myliusia callocyathus	Gray, 1859		MCZ	1879	1879-03-10		USCSS Blake	13.0433	-59.6292	225	225	225			297/217		Benthic	PreservedSpecimen		PORa-9025		GBIF		https://www.ncei.noaa.gov/erddap/tabledap/deep_sea_corals.csv?ShallowFlag%2CDatasetID%2CCatalogNumber%2CSampleID%2CCitation%2CRepository%2CScientificName%2CVernacularNameCategory%2CTaxonRank%2CIdentificationQualifier%2CLocality%2Clatitude%2Clongitude%2CDepthInMeters%2CDepthMethod%2CObservationDate%2CSurveyID%2CStation%2CEventID%2CSamplingEquipment%2CLocationAccuracy%2CRecordType%2CDataProvider&Ca…	https://mczbase.mcz.harvard.edu/guid/MCZ:IZ:PORa-9025
Animalia	Porifera				Hexactinellida						Sceptrulophora					Euretidae			Myliusia		Myliusia callocyathus Gray, 1859	Myliusia callocyathus	Gray, 1859		USNM	1879	1879-03-10	1	USCSS Blake	13.0433	-59.6292	225	225	225			297		Benthic	PreservedSpecimen		USNM 5423		GBIF		http://n2t.net/ark:/65665/3345524e0-6470-4d59-98b6-dc23b4b50e38
Animalia	Porifera				Hexactinellida			Hexasterophora			Hexasterophora incertae sedis								Myliusia		Myliusia callocyathus	Myliusia callocyathus	Gray, 1859		MCZ	1879	1879-03-10		USCSS Blake	13.0433	-59.6292	225	225	225	269		297/217		Benthic	PreservedSpecimen	NOAA_DSCRTP:897088	PORa-9025		OBIS		https://www.ncei.noaa.gov/erddap/tabledap/deep_sea_corals.csv?ShallowFlag%2CDatasetID%2CCatalogNumber%2CSampleID%2CCitation%2CRepository%2CScientificName%2CVernacularNameCategory%2CTaxonRank%2CIdentificationQualifier%2CLocality%2Clatitude%2Clongitude%2CDepthInMeters%2CDepthMethod%2CObservationDate%2CSurveyID%2CStation%2CEventID%2CSamplingEquipment%2CLocationAccuracy%2CRecordType%2CDataProvider&Ca…	https://mczbase.mcz.harvard.edu/guid/MCZ:IZ:PORa-9025	0bbd8aa5-226d-4e2f-b114-1d274e98a2a9	f5a4799e-dc24-4807-89d9-01da47d52e3b
Animalia	Chordata				Teleostei						Anguilliformes					Ophichthidae			Myrophis		Myrophis plumbeus (Cope, 1871)	Myrophis plumbeus	Cope, 1871	Mark M. Leiby	MCZ	1973	1973-10-05	1	Atlantis II R/V Cruise 78	13.11	-58.39	257.5	257.5	257.5			RHB 2969	Trawl - 10' IKMWT	Pelagic	PreservedSpecimen	MCZ:Ich:61505	61505		GBIF		http://mczbase.mcz.harvard.edu/guid/MCZ:Ich:61505
Animalia	Chordata				Teleostei						Anguilliformes					Ophichthidae			Myrophis		Myrophis plumbeus (Cope, 1871)	Myrophis plumbeus	Cope, 1871	Mark M. Leiby	MCZ	1973	1973-09-30	1	Atlantis II R/V Cruise 78	12.36	-59.58	247.5	247.5	247.5			RHB 2966	Trawl - 10' IKMWT	Pelagic	PreservedSpecimen	MCZ:Ich:61507	61507		GBIF		http://mczbase.mcz.harvard.edu/guid/MCZ:Ich:61507
Animalia	Chordata				Teleostei						Anguilliformes					Ophichthidae			Myrophis		Myrophis plumbeus (Cope, 1871)	Myrophis plumbeus	Cope, 1871	David G. Smith	MCZ	1973	1973-09-29/1973-09-30	3	Atlantis II R/V Cruise 78	12.28	-59.49	240	240	240			RHB 2965	Trawl - 10' IKMWT	Pelagic	PreservedSpecimen	MCZ:Ich:72760	72760		GBIF		http://mczbase.mcz.harvard.edu/guid/MCZ:Ich:72760
Animalia	Chordata				Teleostei						Anguilliformes					Ophichthidae			Myrophis		Myrophis plumbeus (Cope, 1871)	Myrophis plumbeus	Cope, 1871	David G. Smith	MCZ	1973	1973-09-30	1	Atlantis II R/V Cruise 78	12.36	-59.58	247.5	247.5	247.5			RHB 2966	Trawl - 10' IKMWT	Pelagic	PreservedSpecimen	MCZ:Ich:72761	72761		GBIF		http://mczbase.mcz.harvard.edu/guid/MCZ:Ich:72761
Animalia	Chordata				Teleostei						Anguilliformes					Ophichthidae			Myrophis		Myrophis plumbeus (Cope, 1871)	Myrophis plumbeus	Cope, 1871	David G. Smith	MCZ	1973	1973-10-05	1	Atlantis II R/V Cruise 78	13.11	-58.51	260	260	260			RHB 2968	Trawl - 10' IKMWT	Pelagic	PreservedSpecimen	MCZ:Ich:72762	72762		GBIF		http://mczbase.mcz.harvard.edu/guid/MCZ:Ich:72762
Animalia	Chordata				Teleostei						Anguilliformes					Ophichthidae			Myrophis		Myrophis plumbeus (Cope, 1871)	Myrophis plumbeus	Cope, 1871	David G. Smith	MCZ	1983	1983-02-08	6	R/V Columbus Iselin	13.0067	-57.3867	250	250	250			CI8307-15	RMT-10	Pelagic	PreservedSpecimen	MCZ:Ich:65487	65487		GBIF		http://mczbase.mcz.harvard.edu/guid/MCZ:Ich:65487
Animalia	Arthropoda				Malacostraca						Decapoda					Leucosiidae			Myropsis		Myropsis quinquespinosa Stimpson, 1871	Myropsis quinquespinosa	Stimpson, 1871	Roberts, Henry B., Smithsonian Institution, National Museum Of Natural History, Invertebrate Zoology	USNM	1964	1964-09-20	1	RV Oregon	13	-59.55	320	320	320			5018	Trawl	Benthic	PreservedSpecimen		USNM 1455532		GBIF		http://n2t.net/ark:/65665/3cf7aca8f-0eb0-49ea-9a64-be6244e93133
Animalia	Mollusca				Bivalvia						Mytilida					Mytilidae					Mussel sp.	Mytilidae sp.	Rafinesque, 1815			2012	2012-06-14	2	RV Atlantis AT21-02	11.4131	-58.3264	1327	1327	1327				ROV Jason II	Benthic	PreservedSpecimen			Cruise Report: ATLANTIS 21-02 NSF #OCE-1031050. AT 21-02 (Van Dover, Chief Scientist). http://dmoserv3.whoi.edu/data_docs/SEEPC/AT21-02_CruiseREPORT.pdf	Atlantis 21-02 Cruise Binder
Animalia	Mollusca				Bivalvia						Mytilida					Mytilidae					Mussel sp.	Mytilidae sp.	Rafinesque, 1815			2012	2012-06-16	14	RV Atlantis AT21-02	11.4131	-58.3264	1327	1327	1327				ROV Jason II	Benthic	PreservedSpecimen			Cruise Report: ATLANTIS 21-02 NSF #OCE-1031050. AT 21-02 (Van Dover, Chief Scientist). http://dmoserv3.whoi.edu/data_docs/SEEPC/AT21-02_CruiseREPORT.pdf	Atlantis 21-02 Cruise Binder
Animalia	Annelida				Polychaeta						Phyllodocida					Myzostomatidae			Myzostoma		Myzostoma inflator Graff, 1883	Myzostoma inflator	Graff, 1883	L. von Graff	MCZ	1879	1879-03-09	1	USCSS Blake	13.2383	-59.6694	250.55	250.55	250.55			294		Benthic	PreservedSpecimen		127839		GBIF		http://mczbase.mcz.harvard.edu/guid/MCZ:IZ:127839
Animalia	Mollusca				Gastropoda						Neogastropoda					Nassariidae			Nassarius		Nassa scissurata var. pernitida Dall, 1889	Nassarius pernitidus	Dall, 1889		USNM	1879	1879-03-10	2	USCSS Blake	13.0833	-59.6611	256	256	256			299		Benthic	PreservedSpecimen		USNM 86986		GBIF		http://n2t.net/ark:/65665/35611fa31-ac73-47a0-beab-0bb7a560ef6d
Animalia	Mollusca				Gastropoda						Neogastropoda					Nassariidae			Nassarius		Nassarius	Nassarius sp.	Duméril, 1805	Robertson, R.	ANSP	1978	1978-10-01	2		13.1811	-59.6417	250	250	250					Benthic	PreservedSpecimen		353569		GBIF		https://invertebase.org/portal/collections/individual/index.php?occid=9063619	https://www.gbif.org/occurrence/215813384
Animalia	Mollusca				Gastropoda						Littorinimorpha					Naticidae			Natica		Natica castrensis Dall, 1889	Natica castrensis	Dall, 1889	[no agent data]	MCZ	1879	1879-03-10	2	USCSS Blake	13.0833	-59.655	256.03	256.03	256.03			299		Benthic	PreservedSpecimen		7499		GBIF		http://mczbase.mcz.harvard.edu/guid/MCZ:Mala:7499
Animalia	Mollusca				Gastropoda			Caenogastropoda			Littorinimorpha					Naticidae	Naticoidea	Naticinae	Natica		Natica perlineata	Natica perlineata	Dall, 1889		USNM	1879	1879-03-10	1	USCSS Blake	13.0833	-59.6611	256	256	256	242		299		Benthic	PreservedSpecimen		USNM 87202		OBIS/GBIF		http://n2t.net/ark:/65665/38b4b9675-2dd9-42cc-be3b-80a553507426		832dd8bb-c0be-4375-bab3-73faf07df6b5	89e23fc8-3f61-4480-9de3-358fe6eefe0b
Animalia	Mollusca				Gastropoda						Littorinimorpha					Naticidae			Natica		Natica	Natica sp.	Scopoli, 1777		USNM	1964	1964-09-20	3	RV Oregon	13.03	-59.57	247	201	224			5015	Dredge - Tumbler, 6 ft	Benthic	PreservedSpecimen		USNM 765083		Smithsonian National Museum of Natural History		http://n2t.net/ark:/65665/331112a64-903a-4ab4-a4cf-a85e5ba58c72
Animalia	Annelida				Polychaeta						Phyllodocida					Chrysopetalidae			Nautiliniella		Nautiliniella sp.	Nautiliniella sp.	Miura & Laubier, 1990			1992			RV Le Nadir	13.4957	-57.3897	4933	4933	4933				HOV Nautile	Benthic	PreservedSpecimen			Olu, Karine, Sophie Lance, Myriam Sibuet, Pierre Henry, Aline Fiala-Médioni, and Alain Dinet. 1997. "Cold seep communities as indicators of fluid expulsion patterns through mud volcanoes seaward of the Barbados accretionary prism." Deep Sea Research Part I: Oceanographic Research Papers 44 (5): 811-841.	Literature
Animalia	Mollusca				Cephalopoda			Coleoidea			Sepiida	Decapodiformes	Sepiolina			Sepiolidae	Sepioloidea	Heteroteuthinae	Nectoteuthis		Nectoteuthis pourtalesii	Nectoteuthis pourtalesi	A. E. Verrill, 1883	Verrill, Addison E.	USNM	1879	1879-03-09	1	USCSS Blake	13.2383	-59.6867	329	329	329	358		295		Benthic	PreservedSpecimen		USNM 729734		OBIS/GBIF		http://n2t.net/ark:/65665/364009623-46b1-4435-9c30-aa8f50b2d54b		9a843949-0de5-4fff-a154-d7518f9a3521	89e23fc8-3f61-4480-9de3-358fe6eefe0b
Animalia	Mollusca				Bivalvia			Protobranchia			Nuculanida					Neilonellidae	Nuculanoidea		Neilonella		Neilonella erebus A. H. Clarke, 1959	Neilonella erebus	A. H. Clarke, 1959					22		12.59	-58.9883	3853	3853	3853	1761				Benthic	HumanObservation	29223779			OBIS/GBIF		https://api.obis.org/v3/occurrence/3d710eb2-5987-4c69-ad3b-fc40a9856cfc	https://www.gbif.org/occurrence/1697151842	3d710eb2-5987-4c69-ad3b-fc40a9856cfc	2647b5a1-85b7-40e6-ba5d-af8bde46384b
Animalia	Mollusca				Bivalvia						Nuculanida					Neilonellidae			Neilonella		Pseudotindaria erebus (A.H.Clarke, 1959)	Neilonella erebus	A. H. Clarke, 1959	[no agent data]	MCZ	1972	1972-03-03	22	R/V Knorr Cruise 25	12.5733	-58.9883	3848.5	3848.5	3848.5			307	Epibenthic Sled	Benthic	PreservedSpecimen	MCZ:Mala:352414	352414		GBIF		http://mczbase.mcz.harvard.edu/guid/MCZ:Mala:352414
Animalia	Mollusca				Bivalvia			Protobranchia			Nuculanida					Neilonellidae	Nuculanoidea		Neilonella		Neilonella whoii J. A. Allen & H. L. Sanders, 1996	Neilonella whoii	J. A. Allen & H. L. Sanders, 1996					15		12.59	-58.9883	3853	3853	3853	1761				Benthic	HumanObservation	29223780			OBIS/GBIF		https://api.obis.org/v3/occurrence/90b17ee9-90e0-4b69-8c8e-17882d3e6a72		90b17ee9-90e0-4b69-8c8e-17882d3e6a72	2647b5a1-85b7-40e6-ba5d-af8bde46384b
Animalia	Arthropoda				Malacostraca						Decapoda					Nematocarcinidae			Nematocarcinus		Nematocarcinus cursor A.Milne-Edwards, 1881	Nematocarcinus cursor	A. Milne-Edwards, 1881	[no agent data]	MCZ	1879	1879-03-05	1	USCSS Blake	13.0139	-59.6056	382.22	382.22	382.22			274		Benthic	PreservedSpecimen		CRU-4158		GBIF		http://mczbase.mcz.harvard.edu/guid/MCZ:IZ:CRU-4158
Animalia	Chordata				Teleostei						Ophidiiformes					Ophidiidae			Neobythites		Neobythites marginatus Goode & Bean, 1886	Neobythites marginatus	Goode & Bean, 1886	G. Brown Goode, Karsten E. Hartel, Tarleton H. Bean	MCZ	1879	1879-03-05	1	USCSS Blake	13.0083	-59.6033	382.22	382.22	382.22			BLAKE274		Benthic	PreservedSpecimen	FishBase:Occurrence:FB 2739021	27953		GBIF		http://mczbase.mcz.harvard.edu/guid/MCZ:Ich:27953
Animalia	Chordata				Teleostei						Ophidiiformes					Ophidiidae			Neobythites		Neobythites marginatus Goode & Bean, 1886	Neobythites marginatus	Goode & Bean, 1886	Jorgen G. Nielsen	MCZ	1879	1879-03-05	1	USCSS Blake	13.0083	-59.6033	382.22	382.22	382.22			BLAKE274		Benthic	PreservedSpecimen		28154		GBIF		http://mczbase.mcz.harvard.edu/guid/MCZ:Ich:28154
Animalia	Chordata				Teleostei						Ophidiiformes					Ophidiidae			Neobythites		Neobythites marginatus Goode & Bean, 1886	Neobythites marginatus	Goode & Bean, 1886	Jorgen G. Nielsen	MCZ	1879	1879	1	USCSS Blake	13.0428	-59.5665	365.76	365.76	365.76			BLAKE291		Benthic	PreservedSpecimen		28155		GBIF		http://mczbase.mcz.harvard.edu/guid/MCZ:Ich:28155
Animalia	Echinodermata				Crinoidea						Comatulida					Comatulidae			Neocomatella		Neocomatella	Neocomatella	AH Clark, 1909	Messing, Charles Garrett, NOVA Southeastern University (UNITED STATES)	USNM	1989	1989-04-20	1	Johnson Sea Link II DSR/V	13.2517	-59.7511	757.5	757.5	757.5			JSL-II-1737	HOV	Benthic	PreservedSpecimen		USNM 1470413		GBIF		http://n2t.net/ark:/65665/3f6221c85-cd40-46ef-8004-9f4fb08a27dd
Animalia	Echinodermata	Crinozoa			Crinoidea			Articulata			Comatulida					Comatulidae	Comatuloidea	Comatulinae	Neocomatella		Neocomatella alata	Neocomatella alata	Pourtalès, 1878	Clark, A. H.	USNM	1879	1879-03-10	3	USCSS Blake	13.0578	-59.6278	219	219	219	316		298		Benthic	PreservedSpecimen		USNM 34481		OBIS/GBIF		http://n2t.net/ark:/65665/3ca34817f-5d03-4386-b17d-2420210ee88a		bb65a2d8-25f7-49ff-8bdb-c4f1371bef0a	89e23fc8-3f61-4480-9de3-358fe6eefe0b
Animalia	Echinodermata				Crinoidea						Comatulida					Comatulidae			Neocomatella		Neocomatella alata (Pourtalès, 1878)	Neocomatella alata	Pourtalès, 1878	[no agent data]	MCZ	1879	1879-03-10	3	USCSS Blake	13.0578	-59.6278	219.46	219.46	219.46			298		Benthic	PreservedSpecimen		CRI-404		GBIF		http://mczbase.mcz.harvard.edu/guid/MCZ:IZ:CRI-404
Animalia	Echinodermata				Crinoidea						Comatulida					Comatulidae			Neocomatella		Neocomatella pulchella (Pourtalès, 1878)	Neocomatella pulchella	Pourtalès, 1878	Messing, Charles Garrett, NOVA Southeastern University (UNITED STATES)	USNM	1989	1989-04-18	1	Johnson Sea Link II DSR/V	13.0117	-59.6589	501	501	501			JSL-II-1733	HOV	Benthic	PreservedSpecimen		USNM 1470278		GBIF		http://n2t.net/ark:/65665/36cce0636-97c4-408c-b7bd-c704c89039ba
Animalia	Echinodermata				Crinoidea						Comatulida					Comatulidae			Neocomatella		Neocomatella pulchella (Pourtalès 1878)	Neocomatella pulchella	Pourtalès, 1878	[no agent data]	MCZ	1879	1879-03-10	2	USCSS Blake	13.0433	-59.6292	224.94	224.94	224.94					Benthic	PreservedSpecimen		CRI-114		GBIF		http://mczbase.mcz.harvard.edu/guid/MCZ:IZ:CRI-114
Animalia	Echinodermata				Crinoidea						Comatulida					Comatulidae			Neocomatella		Neocomatella pulchella (Pourtalès 1878)	Neocomatella pulchella	Pourtalès, 1878	[no agent data]	MCZ	1879	1879-03-10	1	USCSS Blake	13.0833	-59.655	256.03	256.03	256.03			299		Benthic	PreservedSpecimen		CRI-191		GBIF		http://mczbase.mcz.harvard.edu/guid/MCZ:IZ:CRI-191
Animalia	Echinodermata				Crinoidea						Comatulida					Comatulidae			Neocomatella		Neocomatella pulchella (Pourtalès 1878)	Neocomatella pulchella	Pourtalès, 1878	[no agent data]	MCZ	1879	1879-03-09	3	USCSS Blake	13.2383	-59.6694	250.55	250.55	250.55			294		Benthic	PreservedSpecimen		CRI-484		GBIF		http://mczbase.mcz.harvard.edu/guid/MCZ:IZ:CRI-484
Animalia	Echinodermata				Crinoidea						Comatulida					Comatulidae			Neocomatella		Neocomatella pulchella (Pourtalès, 1878)	Neocomatella pulchella	Pourtalès, 1878	[no agent data]	MCZ	1879	1879-03-10	5	USCSS Blake	13.0433	-59.6292	224.94	224.94	224.94			297		Benthic	PreservedSpecimen		CRI-190		GBIF		http://mczbase.mcz.harvard.edu/guid/MCZ:IZ:CRI-190
Animalia	Echinodermata				Crinoidea						Comatulida					Comatulidae			Neocomatella		Neocomatella pulchella (Pourtalès, 1878)	Neocomatella pulchella	Pourtalès, 1878	[no agent data]	MCZ	1879	1879-03-05/1879-03-10	3	USCSS Blake	13.0653	-59.6403	206.655	206.655	206.655			277/298		Benthic	PreservedSpecimen		CRI-25		GBIF		http://mczbase.mcz.harvard.edu/guid/MCZ:IZ:CRI-25
Animalia	Echinodermata				Crinoidea						Comatulida					Comatulidae			Neocomatella		Neocomatella pulchella (Pourtalès, 1878)	Neocomatella pulchella	Pourtalès, 1878	[no agent data]	MCZ	1879	1879-03-10	1	USCSS Blake	13.0833	-59.655	256.03	256.03	256.03			299		Benthic	PreservedSpecimen		CRI-488		GBIF		http://mczbase.mcz.harvard.edu/guid/MCZ:IZ:CRI-488
Animalia	Echinodermata				Crinoidea						Comatulida					Comatulidae			Neocomatella		Neocomatella sp.	Neocomatella sp.	AH Clark, 1909		USNM	1989	1989-04-20	1	Johnson Sea Link II DSR/V	13.2517	-59.7511	760	746	760			JSL-II-1737	HOV	Benthic	PreservedSpecimen		USNM 1470413		Smithsonian National Museum of Natural History		http://n2t.net/ark:/65665/3f6221c85-cd40-46ef-8004-9f4fb08a27dd
Animalia	Chordata				Teleostei						Anguilliformes					Moringuidae			Neoconger		Neoconger mucronatus Girard, 1858	Neoconger mucronatus	Girard, 1858	David G. Smith	MCZ	1983	1983-02-08	1	R/V Columbus Iselin	13.0067	-57.3867	250	250	250			CI8307-15	RMT-10	Pelagic	PreservedSpecimen		65485		GBIF		http://mczbase.mcz.harvard.edu/guid/MCZ:Ich:65485
Animalia	Echinodermata				Crinoidea						Isocrinida					Isocrinidae			Neocrinus		Isocrinus blakei (Carpenter, 1884)	Neocrinus blakei	Carpenter, 1884	Eleaume, Marc, Museum National d'Histoire Naturelle (FRANCE)	USNM	1989	1989-04-18	1	Johnson Sea Link II DSR/V	13.0117	-59.6589	422	422	422			JSL-II-1733	HOV	Benthic	PreservedSpecimen		USNM 1234059		GBIF		http://n2t.net/ark:/65665/3e81d606f-5268-4084-a488-6d70792d8fb0
Animalia	Echinodermata	Crinozoa			Crinoidea			Articulata			Isocrinida		Isocrinina			Isocrinidae		Isocrininae	Neocrinus		Isocrinus blakei (Carpenter, 1884)	Neocrinus blakei	Carpenter, 1884	Pawson, Dave L.	USNM	1989	1989-04-18	2	Johnson Sea Link II DSR/V	13.0117	-59.6589	402	402	402	587		JSL-II-1733	HOV	Benthic	PreservedSpecimen		USNM E42697		OBIS/GBIF		http://n2t.net/ark:/65665/33217c743-d58a-4677-97be-b06fa091f623		70464601-ef7f-4c47-8b19-e46abe7ae910	89e23fc8-3f61-4480-9de3-358fe6eefe0b
Animalia	Echinodermata	Crinozoa			Crinoidea			Articulata			Isocrinida		Isocrinina			Isocrinidae		Isocrininae	Neocrinus		Isocrinus blakei (Carpenter, 1884)	Neocrinus blakei	Carpenter, 1884	Pawson, Dave L.	USNM	1989	1989-04-18	1	Johnson Sea Link II DSR/V	13.0117	-59.6589	422	422	422	587		JSL-II-1733	HOV	Benthic	PreservedSpecimen		USNM E42703		OBIS/GBIF		http://n2t.net/ark:/65665/3ca3f9e56-8f47-417b-b205-98c5b3231629		f7a9c722-ac3f-40cc-9d97-373a6b757911	89e23fc8-3f61-4480-9de3-358fe6eefe0b
Animalia	Echinodermata	Crinozoa			Crinoidea			Articulata			Isocrinida		Isocrinina			Isocrinidae		Isocrininae	Neocrinus		Isocrinus blakei (Carpenter, 1884)	Neocrinus blakei	Carpenter, 1884	Messing, Charles G.	USNM	1989	1989-04-18	1	Johnson Sea Link II DSR/V	13.0117	-59.6589	444	444	444	587		JSL-II-1733	HOV	Benthic	PreservedSpecimen		USNM E42704		OBIS/GBIF		http://n2t.net/ark:/65665/3671b1a1f-4d30-4690-8efc-5bd41aa38416		3655bf74-ea92-4dc5-8069-f9d2061ab759	89e23fc8-3f61-4480-9de3-358fe6eefe0b
Animalia	Echinodermata				Crinoidea						Isocrinida					Isocrinidae			Neocrinus		Isocrinus blakei (Carpenter, 1884)	Neocrinus blakei	Carpenter, 1884	Messing, Charles Garrett, NOVA Southeastern University (UNITED STATES)	USNM	1989	1989-04-18	2	Johnson Sea Link II DSR/V	13.0117	-59.6589	444	444	444			JSL-II-1733	HOV	Benthic	PreservedSpecimen		USNM 1469993		GBIF		http://n2t.net/ark:/65665/3ba0adac4-ff4f-4c26-a674-5c4b42a96c6f
Animalia	Echinodermata	Crinozoa			Crinoidea			Articulata			Isocrinida		Isocrinina			Isocrinidae		Isocrininae	Neocrinus		Isocrinus blakei (Carpenter, 1884)	Neocrinus blakei	Carpenter, 1884	Carpenter, P. H.	USNM	1879	1879-03-09	1	USCSS Blake	13.2	-59.6833	384	384	384	309		291		Benthic	PreservedSpecimen		USNM 5810		OBIS/GBIF		http://n2t.net/ark:/65665/391a486c9-05a6-4234-9d75-6ccae964b1e5		df2a7930-acac-4908-85be-e9c337ca2efc	89e23fc8-3f61-4480-9de3-358fe6eefe0b
Animalia	Echinodermata	Crinozoa			Crinoidea			Articulata			Isocrinida		Isocrinina			Isocrinidae		Isocrininae	Neocrinus		Isocrinus blakei (Carpenter, 1884)	Neocrinus blakei	Carpenter, 1884	Carpenter, P. H.	USNM	1879	1879-03-09	1	USCSS Blake	13.2	-59.6833	384	384	384	309		291		Benthic	PreservedSpecimen		USNM 36057		OBIS/GBIF		http://n2t.net/ark:/65665/3b6fcc8a1-d964-4d70-a6e1-51e688f9a322		04857b74-e71c-4e22-ac6d-a0ace3479fb1	89e23fc8-3f61-4480-9de3-358fe6eefe0b
Animalia	Echinodermata				Crinoidea						Isocrinida					Isocrinidae			Neocrinus		Isocrinus blakei (Carpenter, 1884)	Neocrinus blakei	Carpenter, 1884	[no agent data]	MCZ	1879	1879-03-09	1	USCSS Blake	13.2	-59.6833	365.76	365.76	365.76			291		Benthic	PreservedSpecimen		CRI-175		GBIF		http://mczbase.mcz.harvard.edu/guid/MCZ:IZ:CRI-175
Animalia	Echinodermata				Crinoidea						Isocrinida					Isocrinidae			Neocrinus		Isocrinus blakei (Carpenter, 1884)	Neocrinus blakei	Carpenter, 1884	[no agent data]	MCZ	1879	1879-03-09	3	USCSS Blake	13.2	-59.6833	365.76	365.76	365.76			291		Benthic	PreservedSpecimen		CRI-176		GBIF		http://mczbase.mcz.harvard.edu/guid/MCZ:IZ:CRI-176
Animalia	Echinodermata				Crinoidea						Isocrinida					Isocrinidae			Neocrinus		Isocrinus blakei (Carpenter, 1884)	Neocrinus blakei	Carpenter, 1884	[no agent data]	MCZ	1879	1879-03-07	1	USCSS Blake	13.0847	-59.6806	431.6	431.6	431.6			283		Benthic	PreservedSpecimen		CRI-177		GBIF		http://mczbase.mcz.harvard.edu/guid/MCZ:IZ:CRI-177
Animalia	Echinodermata				Crinoidea						Isocrinida					Isocrinidae			Neocrinus		Isocrinus blakei (Carpenter, 1884)	Neocrinus blakei	Carpenter, 1884	[no agent data]	MCZ	1879	1879-03-07	1	USCSS Blake	13.0847	-59.6806	431.6	431.6	431.6			283		Benthic	PreservedSpecimen		CRI-325		GBIF		http://mczbase.mcz.harvard.edu/guid/MCZ:IZ:CRI-325
Animalia	Echinodermata				Crinoidea						Isocrinida					Isocrinidae			Neocrinus		Neocrinus decorus (Thomson, 1864)	Neocrinus decorus	Thomson, 1864	[no agent data]	MCZ	1879	1879-03-10	1	USCSS Blake	13.0578	-59.6278	219.46	219.46	219.46			298		Benthic	PreservedSpecimen		CRI-103		GBIF		http://mczbase.mcz.harvard.edu/guid/MCZ:IZ:CRI-103
Animalia	Echinodermata				Crinoidea						Isocrinida					Isocrinidae			Neocrinus		Neocrinus decorus (Thomson, 1864)	Neocrinus decorus	Thomson, 1864	[no agent data]	MCZ	1879	1879-03-09	1	USCSS Blake	13.2383	-59.6867	329.18	329.18	329.18			295		Benthic	PreservedSpecimen		CRI-104		GBIF		http://mczbase.mcz.harvard.edu/guid/MCZ:IZ:CRI-104
Animalia	Echinodermata				Crinoidea						Isocrinida					Isocrinidae			Neocrinus		Neocrinus decorus (Thomson, 1864)	Neocrinus decorus	Thomson, 1864	[no agent data]	MCZ	1879	1879-03-10	6	USCSS Blake	13.0578	-59.6278	219.46	219.46	219.46			298		Benthic	PreservedSpecimen		CRI-91		GBIF		http://mczbase.mcz.harvard.edu/guid/MCZ:IZ:CRI-91
Animalia	Chordata				Teleostei						Myctophiformes					Neoscopelidae			Neoscopelus		Neoscopelus macrolepidotus Johnson, 1863	Neoscopelus macrolepidotus	Johnson, 1863	Karsten E. Hartel	MCZ	1879	1879-03-08	1	USCSS Blake	13.19	-59.76	729.69	729.69	729.69			BLAKE288		Pelagic	PreservedSpecimen		28164		GBIF		http://mczbase.mcz.harvard.edu/guid/MCZ:Ich:28164
Animalia	Arthropoda	Crustacea			Malacostraca		Multicrustacea	Eumalacostraca			Decapoda	Eucarida	Dendrobranchiata			Sergestidae	Sergestoidea		Neosergestes		Sergestes edwardsi	Neosergestes edwardsii	Krøyer, 1855	Judkins, D.	USNM	1966	1966-04-29	6	Atlantis II R/V Cruise 20	13.917	-57	300	300	300	4841		RHB 1222	Trawl - 10' IKMWT	Pelagic	PreservedSpecimen		USNM 160734		OBIS/GBIF		http://n2t.net/ark:/65665/388e8c749-b7ef-4ad5-aa2b-fa32a98f311a		8042d82e-66f7-48cb-ab4c-547ec3a63190	89e23fc8-3f61-4480-9de3-358fe6eefe0b
Animalia	Arthropoda	Crustacea			Malacostraca		Multicrustacea	Eumalacostraca			Decapoda	Eucarida	Dendrobranchiata			Sergestidae	Sergestoidea		Neosergestes		Sergestes edwardsi	Neosergestes edwardsii	Krøyer, 1855	Judkins, D.	USNM	1973	1973-09-29	2	Atlantis II R/V Cruise 78	12.15	-59.4	0	490	245	2491		RHB 2964	Trawl - 10' IKMWT	Pelagic	PreservedSpecimen		USNM 166891		OBIS/GBIF		http://n2t.net/ark:/65665/36db00495-4994-453e-943e-a0bf34de74b8		289fff82-2525-4db1-88ca-7080ddd6818d	89e23fc8-3f61-4480-9de3-358fe6eefe0b
Animalia	Arthropoda	Crustacea			Malacostraca		Multicrustacea	Eumalacostraca			Decapoda	Eucarida	Dendrobranchiata			Sergestidae	Sergestoidea		Neosergestes		Sergestes edwardsi	Neosergestes edwardsii	Krøyer, 1855	Judkins, D.	USNM	1973	1973-09-29	11	Atlantis II R/V Cruise 78	12.267	-59.483	0	480	240	2038		RHB 2965	Trawl - 10' IKMWT	Pelagic	PreservedSpecimen		USNM 166899		OBIS/GBIF		http://n2t.net/ark:/65665/31cddbe23-dbda-4e01-9430-656d6951ffdc		109f6bf1-da45-449d-8d6a-b16d96d8be20	89e23fc8-3f61-4480-9de3-358fe6eefe0b
Animalia	Arthropoda	Crustacea			Malacostraca		Multicrustacea	Eumalacostraca			Decapoda	Eucarida	Dendrobranchiata			Sergestidae	Sergestoidea		Neosergestes		Sergestes edwardsi	Neosergestes edwardsii	Krøyer, 1855	Judkins, D.	USNM	1973	1973-09-30	10	Atlantis II R/V Cruise 78	12.35	-59.567	0	495	247.5	1559		RHB 2966	Trawl - 10' IKMWT	Pelagic	PreservedSpecimen		USNM 166920		OBIS/GBIF		http://n2t.net/ark:/65665/3fb566c23-d24c-4c08-9de8-dbf0e957ab71		5efbcb5e-4bd1-4c54-b746-aa0533424231	89e23fc8-3f61-4480-9de3-358fe6eefe0b
Animalia	Arthropoda	Crustacea			Malacostraca		Multicrustacea	Eumalacostraca			Decapoda	Eucarida	Dendrobranchiata			Sergestidae	Sergestoidea		Neosergestes		Sergestes edwardsi	Neosergestes edwardsii	Krøyer, 1855	Judkins, D.	USNM	1973	1973-10-05	4	Atlantis II R/V Cruise 78	13.1	-58.5	0	520	260	2600		RHB 2968	Trawl - 10' IKMWT	Pelagic	PreservedSpecimen		USNM 166945		OBIS/GBIF		http://n2t.net/ark:/65665/353e02593-7f12-42ac-9641-3f430dc5b69c		a5944da2-6540-4f51-8997-0b88f1a10abd	89e23fc8-3f61-4480-9de3-358fe6eefe0b
Animalia	Arthropoda	Crustacea			Malacostraca		Multicrustacea	Eumalacostraca			Decapoda	Eucarida	Dendrobranchiata			Sergestidae	Sergestoidea		Neosergestes		Sergestes edwardsi	Neosergestes edwardsii	Krøyer, 1855	Judkins, D.	USNM	1966	1966-04-30	1	Atlantis II R/V Cruise 20	14.483	-59.067	275	275	275	3732		RHB 1223		Pelagic	PreservedSpecimen		USNM 160754		OBIS/GBIF		http://n2t.net/ark:/65665/3a521b458-662b-4650-a84b-f276eea59222		ff849935-d118-4d31-a37e-be05331ae853	89e23fc8-3f61-4480-9de3-358fe6eefe0b
Animalia	Arthropoda				Malacostraca						Decapoda					Nephropidae					Nephropidae	Nephropidae sp.	Dana, 1852	[no agent data]	MCZ	1879	1879-03-05	1	USCSS Blake	13.0139	-59.6056	382.22	382.22	382.22			274		Benthic	PreservedSpecimen		63548		GBIF		http://mczbase.mcz.harvard.edu/guid/MCZ:IZ:63548
Animalia	Annelida				Polychaeta						Phyllodocida					Nereididae					Nereid sp.	Nereididae sp.	Blainville, 1818			2012	2012-06-02	1	RV Atlantis AT21-02	13.4957	-57.3897	4933	4933	4933				ROV Jason II	Benthic	PreservedSpecimen			Cruise Report: ATLANTIS 21-02 NSF #OCE-1031050. AT 21-02 (Van Dover, Chief Scientist). http://dmoserv3.whoi.edu/data_docs/SEEPC/AT21-02_CruiseREPORT.pdf	Atlantis 21-02 Cruise Binder
Animalia	Annelida				Polychaeta						Phyllodocida					Nereididae					Nereid sp.	Nereididae sp.	Blainville, 1818			2012	2012-06-03	2	RV Atlantis AT21-02	13.7668	-57.5335	4743	4743	4743				ROV Jason II	Benthic	PreservedSpecimen			Cruise Report: ATLANTIS 21-02 NSF #OCE-1031050. AT 21-02 (Van Dover, Chief Scientist). http://dmoserv3.whoi.edu/data_docs/SEEPC/AT21-02_CruiseREPORT.pdf	Atlantis 21-02 Cruise Binder
Animalia	Annelida				Polychaeta						Phyllodocida					Nereididae					Nereid sp.	Nereididae sp.	Blainville, 1818			2012	2012-06-14	1	RV Atlantis AT21-02	11.4131	-58.3264	1327	1327	1327				ROV Jason II	Benthic	PreservedSpecimen			Cruise Report: ATLANTIS 21-02 NSF #OCE-1031050. AT 21-02 (Van Dover, Chief Scientist). http://dmoserv3.whoi.edu/data_docs/SEEPC/AT21-02_CruiseREPORT.pdf	Atlantis 21-02 Cruise Binder
Animalia	Annelida				Polychaeta						Phyllodocida					Nereididae					Nereid sp.	Nereididae sp.	Blainville, 1818	[no agent data]	MCZ	1879	1879-03-09		USCSS Blake	13.2	-59.6833	365.76	365.76	365.76			291		Benthic	PreservedSpecimen		ANNa-4007		GBIF		http://mczbase.mcz.harvard.edu/guid/MCZ:IZ:ANNa-4007
Animalia	Annelida				Polychaeta						Phyllodocida					Nereididae			Nereis		Nereis sp.	Nereis sp.	Linnaeus, 1758	Harlan K. Dean	MCZ	1879	1879-03-09	2	USCSS Blake	13.2	-59.6833	365.76	365.76	365.76			291		Benthic	PreservedSpecimen		35651		GBIF		http://mczbase.mcz.harvard.edu/guid/MCZ:IZ:35651
Animalia	Chordata				Teleostei						Perciformes					Gempylidae			Nesiarchus		Nesiarchus nasutus Johnson, 1862	Nesiarchus nasutus	Johnson, 1862	David G. Smith	MCZ	1973	1973-10-05	1	Atlantis II R/V Cruise 78	13.11	-58.51	260	260	260			RHB 2968	Trawl - 10' IKMWT	Pelagic	PreservedSpecimen		83221		GBIF		http://mczbase.mcz.harvard.edu/guid/MCZ:Ich:83221
Animalia	Cnidaria	Anthozoa			Octocorallia						Scleralcyonacea					Ellisellidae			Nicella		Neospongodes agassizii	Nicella americana	Toeplitz in Kükenthal, 1919	Elisabeth Deichmann	MCZ	1879	1879-03-10	1	USCSS Blake	13.0433	-59.6292	225	225	225	269		297		Benthic	PreservedSpecimen	NOAA_DSCRTP:895652	CNID-4071		OBIS/GBIF		https://www.ncei.noaa.gov/erddap/tabledap/deep_sea_corals.csv?ShallowFlag%2CDatasetID%2CCatalogNumber%2CSampleID%2CCitation%2CRepository%2CScientificName%2CVernacularNameCategory%2CTaxonRank%2CIdentificationQualifier%2CLocality%2Clatitude%2Clongitude%2CDepthInMeters%2CDepthMethod%2CObservationDate%2CSurveyID%2CStation%2CEventID%2CSamplingEquipment%2CLocationAccuracy%2CRecordType%2CDataProvider&Ca…	https://mczbase.mcz.harvard.edu/guid/MCZ:IZ:CNID-4071	9612387c-deb2-4fee-a0c9-bc13bf1e2e22	f5a4799e-dc24-4807-89d9-01da47d52e3b
Animalia	Cnidaria	Anthozoa			Octocorallia						Scleralcyonacea					Ellisellidae			Nicella		Neospongodes agassizii	Nicella americana	Toeplitz in Kükenthal, 1919	Elisabeth Deichmann	MCZ	1879	1879-03-09	1	USCSS Blake	13.2383	-59.6694	251	251	251	217		294		Benthic	PreservedSpecimen	NOAA_DSCRTP:895654	CNID-4073		OBIS/GBIF		https://www.ncei.noaa.gov/erddap/tabledap/deep_sea_corals.csv?ShallowFlag%2CDatasetID%2CCatalogNumber%2CSampleID%2CCitation%2CRepository%2CScientificName%2CVernacularNameCategory%2CTaxonRank%2CIdentificationQualifier%2CLocality%2Clatitude%2Clongitude%2CDepthInMeters%2CDepthMethod%2CObservationDate%2CSurveyID%2CStation%2CEventID%2CSamplingEquipment%2CLocationAccuracy%2CRecordType%2CDataProvider&Ca…	https://mczbase.mcz.harvard.edu/guid/MCZ:IZ:CNID-4073	0e252a0b-396e-4b91-aa42-7692866dacbf	f5a4799e-dc24-4807-89d9-01da47d52e3b
Animalia	Cnidaria	Anthozoa			Octocorallia						Scleralcyonacea					Ellisellidae			Nicella		Neospongodes agassizii	Nicella americana	Toeplitz in Kükenthal, 1919		MCZ	1879	1879-03-10	1	USCSS Blake	13.0578	-59.6278	219	219	219	316		294		Benthic	PreservedSpecimen	NOAA_DSCRTP:895780	CNID-4398		OBIS/GBIF		https://www.ncei.noaa.gov/erddap/tabledap/deep_sea_corals.csv?ShallowFlag%2CDatasetID%2CCatalogNumber%2CSampleID%2CCitation%2CRepository%2CScientificName%2CVernacularNameCategory%2CTaxonRank%2CIdentificationQualifier%2CLocality%2Clatitude%2Clongitude%2CDepthInMeters%2CDepthMethod%2CObservationDate%2CSurveyID%2CStation%2CEventID%2CSamplingEquipment%2CLocationAccuracy%2CRecordType%2CDataProvider&Ca…	https://mczbase.mcz.harvard.edu/guid/MCZ:IZ:CNID-4398	1bbdbe22-3a60-42cd-8a84-f0095af3742a	f5a4799e-dc24-4807-89d9-01da47d52e3b
Animalia	Cnidaria	Anthozoa			Octocorallia						Scleralcyonacea					Ellisellidae			Nicella		Nicella guadalupensis (Duchassaing & Michelotti, 1860)	Nicella guadalupensis	Duchassaing & Michelotti, 1860		YPM	1879	1879-03-06	1	USCSS Blake	12.9133	-59.6083	527	527	527					Benthic	PreservedSpecimen		YPM IZ 002378.CN		GBIF		http://collections.peabody.yale.edu/search/Record/YPM-IZ-002378.CN
[truncated: 636 more rows]
[truncated: 83 more columns]
