# Supplementary material for: Assessing the state of deep-sea biological knowledge and charting a path for scientific research in Barbados
Source: PeerJ. 2026 Jul 7;14:e21380. doi: 10.7717/peerj.21380 (PMC13353232; doi:10.7717/peerj.21380)
Supplement: Supplemental Information 2 [file peerj-14-21380-s002.xlsx]

## Sheet: Barbados Deep-Sea Species List
Phylum	Class	Order	Family	Species	Authority
Annelida	Polychaeta		Capitellidae	Capitellidae sp.	Grube, 1862
			Maldanidae	Maldanidae sp.	Malmgren, 1867
			Orbiniidae	Methanoaricia dibranchiata	Blake, 2000
			Oweniidae	Oweniidae sp.	Rioja, 1917
			Terebellidae	Pista sp.	Malmgren, 1866
		Eunicida	Dorvilleidae	Dorvilleidae sp.	Chamberlin, 1919
			Eunicidae	Eunice antipathum	Pourtalès, 1867
				Eunice collini	Augener, 1906
			Lumbrineridae	Scoletoma fragilis	O.F. Müller, 1776
			Onuphidae	Anchinothria glutinatrix	Ehlers, 1887
				Anchinothria pourtalesii	Ehlers, 1879
		Phyllodocida	Chrysopetalidae	Nautiliniella sp.	Miura & Laubier, 1990
			Glyceridae	Glycera oxycephala	Ehlers, 1887
			Hesionidae	Dalhousiella hesionoides	Augener, 1906
			Myzostomatidae	Myzostoma inflator	Graff, 1883
			Nautiliniellidae	Calamyzinae sp.	Hartmann-Schröder, 1971
			Nereididae	Nereis sp.	Linnaeus, 1758
			Polynoidae	Lepidonotus citrifrons	Augener, 1906
			Phyllodocidae	Phyllodocidae sp.	Örsted, 1843
		Sabellida	Serpulidae	Protula submedia	Augener, 1906
			Siboglinidae	Escarpia sp.	Jones, 1985
				Lamellibrachia sp.	Webb, 1969
				Sclerolinum sp.	Southward, 1961
		Spionida	Spionidae	Spionidae sp.	Grube, 1850
		Terebellida	Ampharetidae	Ampharetidae sp. 2	Malmgren, 1866
				Amphisamytha sp.	Hessle, 1917
Arthropoda	Copepoda	Calanoida	Arietellidae	Arietellus setosus	Giesbrecht, 1892
			Augaptilidae	Haloptilus spiniceps	Giesbrecht, 1892
			Euchaetidae	Paraeuchaeta gracilis	Sars G.O., 1905
			Heterorhabdidae	Heterorhabdus papilliger	Claus, 1863
			Paracalanidae	Acrocalanus longicornis	Giesbrecht, 1888
			Pontellidae	Labidocera nerii	Krøyer, 1849
		Cyclopoida	Oithonidae	Oithona tenuis	Rosendorn, 1917
			Sapphirinidae	Copilia lata	Giesbrecht, 1891
		Harpacticoida	Ectinosomatidae	Microsetella rosea	Dana, 1847
		Amphipoda		Amphipoda sp. 2	Latreille, 1816
				Amphipoda sp. 3	Latreille, 1816
				Amphipoda sp. 4	Latreille, 1816
				Amphipoda sp. 5	Latreille, 1816
				Amphipoda sp. 6	Latreille, 1816
			Tryphosidae	Orchomene stocki	Bellan-Santini, 1990
		Cumacea		Cumacea sp.	Krøyer, 1846
	Malacostraca	Decapoda	Acanthephyridae	Acanthephyra kingsleyi	Spence Bate, 1888
				Acanthephyra purpurea	A. Milne-Edwards, 1881
				Meningodora vesca	Smith, 1886
				Notostomus elegans	A. Milne-Edwards, 1881
			Aethridae	Osachila antillensis	Rathbun, 1916
			Alpheidae	Alpheus peasei	Armstrong, 1940
				Synalpheus sp.	Bate, 1888
				Synalpheus paraneomeris	Coutière, 1905
			Axiidae	Bouvieraxius longipes	Bouvier, 1905
				Eiconaxius agassizi	Bouvier, 1905
				Eiconaxius antillensis	Bouvier, 1905
				Eiconaxius borradailei	Bouvier, 1905
				Eiconaxius caribbaeus	Faxon, 1896
			Benthesicymidae	Benthoecetes bartletti	Smith, 1882
				Gennadas bouvieri	Kemp, 1909
				Gennadas capensis	Calman, 1925
				Gennadas scutatus	Bouvier, 1906
				Gennadas talismani	Bouvier, 1906
				Gennadas tinayrei	Bouvier, 1906
				Gennadas valens	Smith, 1884
			Calappidae	Cyclozodion angustum	A. Milne-Edwards, 1880
			Carcinidae	Carcinus sp.	Leach, 1814
			Chirostylidae	Gastroptychus spinifer	A. Milne-Edwards, 1880
				Uroptychus fenneri	Baba & Wicksten, 2017
				Uroptychus rugosus	A. Milne-Edwards, 1880
				Uroptychus uncifer	A. Milne-Edwards, 1880
			Cyclodorippidae	Cyclodorippe antennaria	A. Milne-Edwards, 1880
			Diogenidae	Bathynarius anomalus	A. Milne-Edwards & Bouvier, 1893
				Paguristes sayi	A. Milne-Edwards & Bouvier, 1893
				Paguristes spinipes	A. Milne-Edwards, 1880
			Epialtidae	Anamathia hystrix	Stimpson, 1871
				Holoplites armata	A. Milne-Edwards, 1880
				Trachymaia cornuta	A. Milne-Edwards, 1880
			Euryplacidae	Trizocarcinus tacitus	Chace, 1940
			Galatheidae	Galathea sp.	Fabricius, 1793
			Glyphocrangonidae	Glyphocrangon aculeata	A. Milne-Edwards, 1881
				Glyphocrangon spinicauda	A. Milne-Edwards, 1881
			Homolodromiidae	Dicranodromia ovata	A. Milne-Edwards, 1880
			Inachoididae	Anasimus fugax	A. Milne-Edwards, 1880
				Collodes robustus	SI Smith, 1883
			Leucosiidae	Iliacantha sparsa	Stimpson, 1871
				Iliacantha subglobosa	Stimpson, 1871
				Myropsis quinquespinosa	Stimpson, 1871
			Linnaeoxanthidae	Melybia thalamita	Stimpson, 1871
			Majidae	Majidae sp.	Samouelle, 1819
			Munididae	Garymunida longipes	A. Milne-Edwards, 1880
				Iridonida iris	A. Milne-Edwards, 1880
				Typhlonida miles	A. Milne-Edwards, 1880
			Munidopsidae	Leiogalathea agassizii	A. Milne-Edwards, 1880
				Munidopsis abdominalis	A. Milne-Edwards, 1880
				Munidopsis brevimanus	A. Milne-Edwards, 1880
				Munidopsis simplex	A. Milne-Edwards, 1880
			Nematocarcinidae	Nematocarcinus cursor	A. Milne-Edwards, 1881
			Nephropidae	Nephropidae sp.	Dana, 1852
			Oplophoridae	Janicella spinicauda	A. Milne-Edwards, 1883
				Oplophorus gracilirostris	A. Milne-Edwards, 1881
				Oplophorus spinosus	Brullé, 1839
				Systellaspis debilis	A. Milne-Edwards, 1881
			Paguridae	Anisopagurus bartletti	A. Milne-Edwards, 1880
				Catapaguroides microps	A. Milne-Edwards & Bouvier, 1892
				Catapagurus gracilis	Smith, 1881
				Catapagurus sharreri	A. Milne-Edwards, 1880
				Pylopagurus discoidalis	A. Milne-Edwards, 1880
				Tomopaguropsis problematica	A. Milne-Edwards & Bouvier, 1893
				Iridopagurus iris	A. Milne-Edwards, 1880
			Palaemonidae	Palaemonella americana	Kingsley, 1878
				Periclimenes sp.	O.G.Costa, 1844
			Palicidae	Palicus cursor	A. Milne-Edwards, 1880
			Pandalidae	Heterocarpus ensifer	A. Milne-Edwards, 1881
				Plesionika ensis	A. Milne-Edwards, 1881
				Plesionika longipes	A. Milne-Edwards, 1881
				Plesionika richardi	Coutière, 1905
				Plesionika tenuipes	Smith, 1881
			Parthenopidae	Agolambrus agonus	Stimpson, 1871
				Spinolambrus fraterculus	Stimpson, 1871
			Penaeidae	Funchalia villosa	Bouvier, 1905
				Funchalia woodwardi	Johnson, 1868
			Penaeidae	Parapenaeus americanus	Rathbun, 1901
				Penaeopsis serrata	Spence Bate, 1881
			Polychelidae	Pentacheles sp.	Bate, 1878
			Porcellanidae	Petrolisthes dissimulatus	Gore, 1983
			Pseudorhombilidae	Micropanope lobifrons	A. Milne-Edwards, 1880
			Pylochelidae	Mixtopagurus paradoxus	A. Milne-Edwards, 1880
				Pylocheles agassizi	A. Milne-Edwards, 1880
			Raninidae	Raninidae sp.	De Haan, 1839
			Sergestidae	Allosergestes pectinatus	Sund, 1920
				Allosergestes sargassi	Ortmann, 1893
				Challengerosergia talismani	Barnard, 1947
				Cornutosergestes cornutus	Krøyer, 1855
				Deosergestes corniculum	Krøyer, 1855
				Deosergestes henseni	Ortmann, 1893
				Deosergestes paraseminudus	Crosnier & Forest, 1973
				Gardinerosergia gardineri	Kemp, 1913
				Gardinerosergia splendens	Sund, 1920
				Neosergestes edwardsii	Krøyer, 1855
				Parasergestes armatus	Krøyer, 1855
				Parasergestes vigilax	Stimpson, 1860
				Phorcosergia filicta	Burkenroad, 1940
				Phorcosergia grandis	Sund, 1920
				Phorcosergia wolffi	Vereshchaka, 1994
				Robustosergia regalis	Gordon, 1939
				Sergestes atlanticus	H. Milne Edwards, 1830
				Sergia laminata	Burkenroad, 1940
			Solenoceridae	Solenocera necopina	Burkenroad, 1939
			Stylodactylidae	Stylodactylus rectirostris	A. Milne-Edwards, 1883
		Isopoda		Isopoda sp.	Latreille, 1816
		Lophogastrida	Gnathophausiidae	Gnathophausia zoea	Willemoes-Suhm, 1873
		Stomatopoda	Eurysquillidae	Eurysquilla petronioi	Lucatelli, Ahyong, Bezerra & Dos Santos, 2013
			Squillidae	Squilla grenadensis	Manning, 1969
			Squillidae	Squilla intermedia	Bigelow, 1893
		Tanaidacea		Tanaidacea sp.	Dana, 1849
	Pycnogonida			Pycnogonida sp.	Latreille, 1810
	Thecostraca			Cirripedia sp.	Burmeister, 1834
Chordata	Elasmobranchii	Carcharhiniformes	Scyliorhinidae	Scyliorhinus boa	Goode & Bean, 1896
				Scyliorhinus cabofriensis	Soares, Gomes & Carvalho, 2016
				Scyliorhinus retifer	Garman, 1881
		Hexanchiformes	Hexanchidae	Hexanchus nakamurai	Teng, 1962
	Leptocardii		Branchiostomatidae	Asymmetron sp.	Andrews, 1893
	Teleostei	Acanthuriformes	Antigoniidae	Antigonia capros	Lowe, 1843
				Antigonia combatia	Berry & Rathjen, 1959
		Acropomatiformes	Acropomatidae	Parascombrops spinosus	Schultz, 1940
		Anguilliformes	Chlopsidae	Chlopsis bicolor	Rafinesque, 1810
				Kaupichthys nuchalis	Böhlke, 1967
				Robinsia catherinae	Böhlke & Smith, 1967
			Congridae	Ariosoma anale	Poey, 1860
				Ariosoma balearicum	Delaroche, 1809
				Ariosoma coquettei	Smith & Kanazawa, 1977
				Gnathophis sp.	Kaup, 1859
				Parabathymyrus oregoni	Smith & Kanazawa, 1977
				Paraconger sp.	Kanazawa, 1961
				Rhynchoconger sp.	Jordan & Hubbs, 1925
				Rhynchoconger flavus	Goode & Bean, 1896
				Xenomystax sp.	Gilbert, 1891
			Moringuidae	Neoconger mucronatus	Girard, 1858
			Muraenidae	Anarchias similis	Lea, 1913
				Gymnothorax miliaris	Kaup, 1856
				Gymnothorax ocellatus	Agassiz, 1831
			Nemichthyidae	Avocettina infans	Günther, 1878
			Nettastomatidae	Hoplunnis macrura	Ginsburg, 1951
				Saurenchelys stylura	Lea, 1913
			Ophichthidae	Myrophis plumbeus	Cope, 1871
				Ophichthus cylindroideus	Ranzani, 1839
				Pseudomyrophis sp.	Wade, 1946
			Serrivomeridae	Serrivomer beanii	Gill & Ryder, 1883
			Synaphobranchidae	Dysomma anguillare	Barnard, 1923
		Aulopiformes	Chlorophthalmidae	Chlorophthalmus agassizi	Bonaparte, 1840
				Parasudis truculenta	Goode & Bean, 1896
			Evermannellidae	Coccorella atlantica	Parr, 1928
				Evermannella indica	Brauer, 1906
				Odontostomops normalops	Parr, 1928
			Giganturidae	Gigantura indica	Brauer, 1901
			Notosudidae	Notosudidae sp.	Parr, 1928
				Scopelosaurus smithii	Bean, 1925
			Paralepididae	Arctozenus risso	Bonaparte, 1840
				Lestidiops affinis	Ege, 1930
				Lestidium atlanticum	Borodin, 1928
				Sudis atrox	Rofen, 1963
				Uncisudis advena	Rofen, 1963
			Scopelarchidae	Scopelarchoides danae	Johnson, 1974
				Scopelarchus analis	Brauer, 1902
			Synodontidae	Saurida normani	Longley, 1935
			Exocoetidae	Cypselurus sp.	Swainson, 1838
				Exocoetus volitans	Linnaeus, 1758
				Hirundichthys affinis	Günther, 1866
		Beryciformes	Diretmidae	Diretmoides pauciradiatus	Woods, 1973
				Diretmus argenteus	Johnson, 1864
		Callionymiformes	Callionymidae	Foetorepus agassizii	Goode & Bean, 1888
		Carangiformes	Coryphaenidae	Coryphaena equiselis	Linnaeus, 1758
				Coryphaena hippurus	Linnaeus, 1758
			Echeneidae	Echeneidae sp.	Rafinesque, 1810
			Xiphiidae	Xiphias gladius	Linnaeus, 1758
		Gadiformes	Bregmacerotidae	Bregmaceros atlanticus	Goode & Bean, 1886
			Macrouridae	Coelorinchus caelorhincus	Risso, 1810
				Coelorinchus ventrilux	Marshall & Iwamoto, 1973
				Coryphaenoides carapinus	Goode & Bean, 1883
				Hymenocephalus billsam	Marshall & Iwamoto, 1973
				Hymenocephalus italicus	Giglioli, 1884
				Sphagemacrurus grenadae	Parr, 1946
		Lampriformes	Stylephoridae	Stylephorus chordatus	Shaw, 1791
		Lophiiformes	Chaunacidae	Chaunax suttkusi	Caruso, 1989
			Gigantactinidae	Gigantactinidae sp.	Boulenger, 1904
			Lophiidae	Lophiodes monodi	Le Danois, 1971
			Ogcocephalidae	Malthopsis gnoma	Bradbury, 1998
			Ogcocephalidae	Ogcocephalus nasutus	Cuvier, 1829
		Myctophiformes	Myctophidae	Bolinichthys photothorax	Parr, 1928
				Bolinichthys supralateralis	Parr, 1928
				Ceratoscopelus warmingii	Lütken, 1892
				Dasyscopelus obtusirostris	Tåning, 1928
				Dasyscopelus selenops	Tåning, 1928
				Diaphus brachycephalus	Tåning, 1928
				Diaphus dumerilii	Bleeker, 1856
				Diaphus fragilis	Tåning, 1928
				Diaphus garmani	Gilbert, 1906
				Diaphus lucidus	Goode & Bean, 1896
				Diaphus luetkeni	Brauer, 1904
				Diaphus mollis	Tåning, 1928
				Diaphus perspicillatus	Ogilby, 1898
				Diaphus problematicus	Parr, 1928
				Diaphus splendidus	Brauer, 1904
				Diaphus subtilis	Nafpaktitis, 1968
				Diaphus termophilus	Tåning, 1928
				Hygophum reinhardtii	Lütken, 1892
				Hygophum taaningi	Becker, 1965
				Lampadena luminosa	Garman, 1899
				Lampanyctus alatus	Goode & Bean, 1896
				Lampanyctus cuprarius	Tåning, 1928
				Lampanyctus festivus	Tåning, 1928
				Lampanyctus lineatus	Tåning, 1928
				Lampanyctus nobilis	Tåning, 1928
				Lampanyctus photonotus	Parr, 1928
				Lampanyctus tenuiformis	Brauer, 1906
				Lampanyctus vadulus	Hulley, 1981
				Lepidophanes guentheri	Goode & Bean, 1896
				Lobianchia gemellarii	Cocco, 1838
				Myctophum affine	Lütken, 1892
				Notolychnus valdiviae	Brauer, 1904
			Neoscopelidae	Neoscopelus macrolepidotus	Johnson, 1863
		Notacanthiformes	Halosauridae	Aldrovandia affinis	Günther, 1877
		Ophidiiformes		Ophidiiformes sp.
			Carapidae	Carapus bermudensis	Jones, 1874
				Snyderidia canina	Gilbert, 1905
			Ophidiidae	Lepophidium kallion	Robins, 1959
				Monomitopus agassizii	Goode & Bean, 1896
				Neobythites marginatus	Goode & Bean, 1886
		Osmeriformes	Bathylagidae	Dolicholagus longirostris	Maul, 1948
		Perciformes	Acropomatidae	Synagrops sp.	Günther, 1887
			Bembropidae	Bembrops anatirostris	Ginsburg, 1955
			Bramidae	Brama sp.	Bloch & Schneider, 1801
			Chiasmodontidae	Pseudoscopelus sp.	Lütken, 1892
			Draconettidae	Centrodraco acanthopoma	Regan, 1904
			Echeneidae	Remora remora	Linnaeus, 1758
			Epigonidae	Epigonus occidentalis	Goode & Bean, 1896
			Gempylidae	Diplospinus multistriatus	Maul, 1948
				Gempylus serpens	Cuvier, 1829
				Nesiarchus nasutus	Johnson, 1862
			Gobiidae	Gobiidae sp.	Cuvier, 1816
			Labridae	Labridae sp.	Cuvier, 1816
			Nomeidae	Cubiceps pauciradiatus	Günther, 1872
			Scombridae	Katsuwonus pelamis	Linnaeus, 1758
			Scombrolabracidae	Scombrolabrax heterolepis	Roule, 1921
			Scorpaenidae	Pontinus nematophthalmus	Günther, 1860
				Scorpaena agassizii	Goode & Bean, 1896
			Serranidae	Anthiadidae sp.
				Serranus maytagi	Robins & Starck, 1961
				Serranus notospilus	Longley, 1935
			Triglidae	Bellator brachychir	Regan, 1914
				Bellator egretta	Goode & Bean, 1896
			Zoarcidae	Zoarcidae sp.	Swainson, 1839
		Pleuronectiformes	Bothidae	Bothus sp.	Rafinesque, 1809
				Engyophrys sp.	Jordan & Bollman, 1890
				Monolene atrimana	Goode & Bean, 1886
				Monolene sessilicauda	Goode, 1880
				Trichopsetta ventralis	Goode & Bean, 1885
			Paralichthyidae	Citharichthys cornutus	Günther, 1880
				Citharichthys dinoceros	Goode & Bean, 1886
		Saccopharyngiformes	Cyematidae	Cyema atrum	Günther, 1878
		Scombriformes	Scombridae	Acanthocybium solandri	Cuvier, 1832
				Thunnus albacares	Bonnaterre, 1788
				Thunnus obesus	Lowe, 1839
		Scorpaeniformes	Dactylopteridae	Dactylopterus volitans	Linnaeus, 1758
			Peristediidae	Peristedion antillarum	Teague, 1961
				Peristedion longispatha	Goode & Bean, 1886
			Setarchidae	Setarches guentheri	Johnson, 1862
		Stephanoberyciformes	Melamphaidae	Melamphaes polylepis	Ebeling, 1962
				Scopelogadus mizolepis	Günther, 1878
		Stomiiformes	Gonostomatidae	Cyclothone sp.	Goode & Bean, 1883
				Gonostoma atlanticum	Norman, 1930
				Manducus maderensis	Johnson, 1890
				Margrethia obtusirostra	Jespersen & Tåning, 1919
				Sigmops elongatus	Günther, 1878
				Zaphotias pedaliotus	Goode & Bean, 1896
			Phosichthyidae	Pollichthys mauli	Poll, 1953
				Vinciguerria nimbaria	Jordan & Williams, 1895
			Sternoptychidae	Argyropelecus aculeatus	Valenciennes, 1850
				Argyropelecus affinis	Garman, 1899
				Argyropelecus hemigymnus	Cocco, 1829
				Argyropelecus sladeni	Regan, 1908
				Polyipnus laternatus	Garman, 1899
				Sternoptyx diaphana	Hermann, 1781
				Valenciennellus tripunctulatus	Esmark, 1871
			Stomiidae	Aristostomias xenostoma	Regan & Trewavas, 1930
				Astronesthes atlanticus	Parin & Borodulina, 1996
				Astronesthes macropogon	Goodyear & Gibbs, 1970
				Astronesthes richardsoni	Poey, 1852
				Bathophilus pawneei	Parr, 1927
				Chauliodus danae	Regan & Trewavas, 1929
				Chauliodus sloani	Bloch & Schneider, 1801
				Eustomias schmidti	Regan & Trewavas, 1930
				Eustomias variabilis	Regan & Trewavas, 1930
				Malacosteus niger	Ayres, 1848
				Photonectes caerulescens	Regan & Trewavas, 1930
				Photostomias goodyeari	Kenaley & Hartel, 2005
				Stomias longibarbatus	Brauer, 1902
				Thysanactis dentex	Regan & Trewavas, 1930
		Tetraodontiformes	Diodontidae	Diodon hystrix	Linnaeus, 1758
			Tetraodontidae	Canthigaster rostrata	Bloch, 1786
Cnidaria	Hexacorallia	Actiniaria	Hormathiidae	Actinauge longicornis	Verrill, 1882
				Monactis vestita	Gravier, 1918
		Antipatharia	Antipathidae	Antipathes tristis	Duchassaing, 1870
				Stichopathes pourtalesi	Brook, 1889
			Aphanipathidae	Distichopathes filix	Pourtalès, 1867
			Stylopathidae	Stylopathes columnaris	Duchassaing, 1870
		Scleractinia	Acroporidae	Acroporidae sp.	Verrill, 1901
			Caryophylliidae	Anomocora fecunda	Pourtalès, 1871
				Caryophyllia (Caryophyllia) ambrosia caribbeana	Cairns, 1979
				Caryophyllia (Caryophyllia) antillarum	Pourtalès, 1874
				Caryophyllia (Caryophyllia) barbadensis	Cairns, 1979
				Caryophyllia (Caryophyllia) berteriana	Duchassaing, 1850
				Caryophyllia (Caryophyllia) smithii	Stokes & Broderip, 1828
				Caryophyllia (Caryophyllia) zopyros	Cairns, 1979
				Desmophyllum dianthus	Esper, 1794
				Premocyathus cornuformis	Pourtalès, 1868
				Solenosmilia variabilis	Duncan, 1873
				Stephanocyathus (Stephanocyathus) diadema	Moseley, 1876
				Tethocyathus variabilis	Cairns, 1979
			Deltocyathidae	Deltocyathus italicus	Michelotti, 1838
			Dendrophylliidae	Eguchipsammia cornucopia	De Pourtalès, 1871
			Flabellidae	Javania cailleti	Duchassaing & Michelotti, 1864
				Polymyces fragilis	Pourtalès, 1868
			Pocilloporidae	Madracis sp.	Milne Edwards & Haime, 1849
	Hydrozoa	Anthoathecata	Stylasteridae	Lepidopora clavigera	Cairns, 1986
				Stenohelia profunda	Moseley, 1879
	Octocorallia	Malacalcyonacea	Acanthogorgiidae	Calicogorgia sp.	Thomson & Henderson, 1906
				Villogorgia nigrescens	Duchassaing & Michelotti, 1860
			Alcyoniidae	Bellonella rubistella	Deichmann, 1936
			Nephtheidae	Stereonephthya portoricensis	Hargitt, 1901
			Nidaliidae	Nidalia deichmannae	Utinomi, 1954
			Paramuriceidae	Acanthogorgia aspera	Pourtalès, 1867
				Bebryce grandis	Deichmann, 1936
				Spinimuricea atlantica	Johnson, 1862
			Siphonogorgiidae	Chironephthya agassizii	Deichmann, 1936
		Scleralcyonacea	Aulopsammiidae	Epiphaxum micropora	Bayer & Muzik, 1977
			Chrysogorgiidae	Chrysogorgia desbonni	Duchassaing & Michelotti, 1864
				Chrysogorgia elegans	Verrill, 1883
				Chrysogorgia fewkesii	Verrill, 1883
				Chrysogorgia thyrsiformis	Deichmann, 1936
				Parachrysogorgia squamata	Verrill, 1883
			Ellisellidae	Ellisella elongata	Pallas, 1766
				Nicella americana	Toeplitz in Kükenthal, 1919
				Nicella guadalupensis	Duchassaing & Michelotti, 1860
				Riisea paniculata	Duchassaing & Michelotti, 1860
			Keratoisididae	Lepidisis simplex	Verrill, 1883
			Primnoidae	Callogorgia americana	Cairns & Bayer, 2002
				Callogorgia gracilis	Milne Edwards & Haime, 1857
Ctenophora	Tentaculata	Platyctenida		Platyctenida sp.	Bourne, 1900
Echinodermata	Asteroidea	Forcipulatida	Asteriidae	Sclerasterias contorta	Perrier, 1881
			Pedicellasteridae	Pedicellaster pourtalesi	Perrier, 1881
		Paxillosida	Astropectinidae	Astropecten articulatus	Say, 1825
				Plutonaster intermedius	Perrier, 1881
			Benthopectinidae	Cheiraster (Christopheraster) mirabilis	Perrier, 1881
				Pectinaster filholi	Perrier, 1885
			Luidiidae	Luidia barbadensis	Perrier, 1881
		Valvatida	Asterinidae	Asterinides pilosa	Perrier, 1881
			Goniasteridae	Mediaster pedicellaris	Perrier, 1881
				Nymphaster arenatus	Perrier, 1881
				Rosaster alexandri	Perrier, 1881
Echinodermata	Crinoidea	Comatulida	Antedonidae	Caryometra alope	AH Clark, 1940
				Caryometra spinosa	AH Clark, 1940
		Comatulida	Atelecrinidae	Atelecrinus balanoides	Carpenter, 1881
				Paratelecrinus cubensis	Carpenter, 1881
				Paratelecrinus orthotriremis	Messing, 2013
			Charitometridae	Crinometra sp.	AH Clark, 1909
			Comatulidae	Comactinia meridionalis	L. Agassiz, 1865
				Comissia venustus	AH Clark, 1909
				Neocomatella alata	Pourtalès, 1878
				Neocomatella pulchella	Pourtalès, 1878
			Rhizocrinidae	Democrinus conifer	AH Clark, 1909
				Democrinus rawsonii	Pourtalès, 1874
			Septocrinidae	Rouxicrinus vestitus	Mironov & Pawson, 2010
			Thalassometridae	Stylometra spinifera	Carpenter, 1881
		Isocrinida	Isocrinidae	Neocrinus blakei	Carpenter, 1884
				Neocrinus decorus	Thomson, 1864
		Isocrinida	Isselicrinidae	Endoxocrinus (Diplocrinus) maclearanus	Thomson, 1878
				Endoxocrinus (Endoxocrinus) parrae	Gervais in Guérin, 1835
	Echinoidea	Arbacioida	Arbaciidae	Coelopleurus floridanus	A. Agassiz, 1872
		Aspidodiadematoida	Aspidodiadematidae	Aspidodiadema jacobyi	A. Agassiz, 1880
		Camarodonta	Toxopneustidae	Lytechinus euerces	H.L. Clark, 1912
			Trigonocidaridae	Trigonocidaris albida	A. Agassiz, 1869
		Cidaroida	Cidaridae	Calocidaris micans	Mortensen, 1903
				Cidaris blakei	A. Agassiz, 1878
				Cidaris rugosa	H.L. Clark, 1907
				Stylocidaris affinis	Philippi, 1845
				Tretocidaris bartletti	A. Agassiz, 1880
		Echinolampadacea	Fibulariidae	Echinocyamus grandiporus	Mortensen, 1907
		Echinothurioida	Echinothuriidae	Araeosoma belli	Mortensen, 1903
				Araeosoma fenestratum	Thomson, 1872
				Sperosoma antillense	Mortensen, 1934
		Salenioida	Saleniidae	Bathysalenia goesiana	Lovén, 1874
				Salenocidaris varispina	A. Agassiz, 1869
		Spatangoida	Palaeotropidae	Palaeobrissus hilgardi	A. Agassiz, 1880
		Spatangoida	Paleopneustidae	Paleopneustes tholoformis	Chesher, 1968
		Spatangoida	Schizasteridae	Schizaster orbignyanus	A. Agassiz, 1880
		Spatangoida	Spatangidae	Plethotaenia spatangoides	A. Agassiz, 1883
	Holothuroidea	Dendrochirotida	Sclerodactylidae	Havelockia scabra	Verrill, 1873
			Ypsilothuriidae	Ypsilocucumis asperrima	Théel, 1886
		Elasipodida	Pelagothuriidae	Enypniastes eximia	Théel, 1882
			Psychropotidae	Benthodytes sp.	Théel, 1882
				Psychropotes sp.	Théel, 1882
		Holothuriida	Mesothuriidae	Mesothuria gargantua	Deichmann, 1930
				Mesothuria intestinalis	Ascanius, 1805
		Persiculida	Gephyrothuriidae	Paroriza sp.	Hérouard, 1902
		Synallactida	Synallactidae	Bathyplotes pourtalesii	Théel, 1886
	Ophiuroidea	Amphilepidida	Amphiuridae	Amphipholizona delicata	H.L. Clark, 1915
				Amphiura goniodes	H.L. Clark, 1915
			Hemieuryalidae	Ophiozonella antillarum	Lyman, 1878
				Ophiozonella nivea	Lyman, 1875
				Ophiozonella tessellata	Lyman, 1878
			Ophiolepididae	Ophiolepis impressa	Lütken, 1859
			Ophionereididae	Ophioplax ljungmani	Lyman, 1875
			Ophiopsilidae	Ophiopsila riisei	Lütken, 1859
			Ophiothamnidae	Histampica duplicata	Lyman, 1875
			Ophiotrichidae	Ophiothrix (Acanthophiothrix) suensonii	Lütken, 1856
		Euryalida	Euryalidae	Asteroschema arenosum	Lyman, 1878
				Asteroschema oligactes	Pallas, 1788
				Ophiocreas lumbricus	Lyman, 1869
				Ophiocreas spinulosus	Lyman, 1883
			Gorgonocephalidae	Asteroporpa (Asteroporpa) annulata	Örsted & Lütken in Lütken, 1856
			Ophiuridae	Ophiomastus secundus	Lyman, 1878
		Ophiacanthida	Ophiacanthida incertae sedis	Ophiopaepale goesiana	Ljungman, 1872
			Ophiacanthidae	Ophiacantha aspera	Lyman, 1878
				Ophiacantha mesembria	H.L. Clark, 1915
				Ophiacantha metallacta	H.L. Clark, 1915
				Ophiacantha pentacrinus	Lütken, 1869
				Ophiacantha scutata	Lyman, 1878
				Ophiacantha serrata	Lyman, 1878
				Ophiacantha stellata	Lyman, 1875
				Ophiochondrus convolutus	Lyman, 1869
				Ophioplinthaca incisa	Lyman, 1883
				Ophiocamax fasciculata	Lyman, 1883
				Ophiocamax hystrix	Lyman, 1878
			Ophiomyxidae	Ophiomyxa tumida	Lyman, 1883
			Ophiotomidae	Ophiomitra valida	Lyman, 1869
				Ophiopristis hirsuta	Lyman, 1875
				Ophiotreta sertata	Lyman, 1869
				Ophiotreta valenciennesi	Lyman, 1879
		Ophioleucida	Ophiernidae	Ophiernus adspersus adspersus	Lyman, 1883
		Ophioscolecida	Ophiohelidae	Ophiomyces frutectosus	Lyman, 1869
			Ophioscolecidae	Ophiogeron granulatus	Lyman, 1883
				Ophioscolex glacialis	Müller & Troschel, 1842
		Ophiurida	Ophiomusaidae	Ophiomusa acufera	Lyman, 1875
				Ophiomusa valida	Ljungman, 1872
			Ophiopyrgidae	Amphiophiura fasciculata	Lyman, 1883
				Ophioplinthus inornata	Lyman, 1878
			Ophiosphalmidae	Ophiomusium eburneum	Lyman, 1869
				Ophiosphalma monoplax	H.L. Clark, 1915
				Ophiosphalma serratum	Lyman, 1878
			Ophiuridae	Ophiura falcifera	Lyman, 1869
				Ophiura ljungmani	Lyman, 1878
Mollusca	Bivalvia	Arcida	Arcidae	Bathyarca inaequisculpta	E. A. Smith, 1885
				Lamarcka imbricata	Bruguière, 1789
		Arcida	Limopsidae	Aspalima galatheae	Knudsen, 1970
		Cardiida	Semelidae	Abra profundorum	E. A. Smith, 1885
			Tellinidae	Tellinidae sp.	Blainville, 1814
		Carditida	Astartidae	Astarte smithii	Dall, 1886
		Lucinida	Thyasiridae	Thyasiridae sp.	Dall, 1900
		Mytilida	Modiolidae	Gigantidas mauritanicus	Cosel 2002
			Mytilidae	Mytilidae sp.	Rafinesque, 1815
		Nuculanida	Bathyspinulidae	Bathyspinula scheltemai	J. A. Allen & H. L. Sanders, 1982
				Tindariopsis grasslei	J. A. Allen, 1993
			Malletiidae	Katadesmia polita	A. E. Verrill & K. J. Bush, 1898
			Neilonellidae	Neilonella erebus	A. H. Clarke, 1959
				Neilonella whoii	J. A. Allen & H. L. Sanders, 1996
				Pseudoneilonella salicensis	G. Seguenza, 1877
			Nuculanidae	Ledella ultima	E. A. Smith, 1885
			Tindariidae	Tindaria sp.	Bellardi, 1875
				Tindaria callistiformis	A. E. Verrill & K. J. Bush, 1897
			Yoldiidae	Yoldiella dissimilis	A. E. Verrill & K. J. Bush, 1898
				Yoldiella jeffreysi	Hidalgo, 1877
		Nuculida	Nuculidae	Nucula callicredemna	Dall, 1890
		Pectinida	Pectinidae	Pecten sp.	O. F. Müller, 1776
			Propeamussiidae	Cyclopecten reticulus	Dall, 1886
				Cyclopecten thalassinus	Dall, 1886
				Parvamussium sp.	Sacco, 1897
				Propeamussium dalli	E. A. Smith, 1885
		Solemyida	Solemyidae	Solemya sp.	Lamarck, 1818
		Venerida	Veneridae	Pitar sp.	Römer, 1857
			Vesicomyidae	Abyssogena southwardae	Krylova, Sahling & R. Janssen, 2010
				Callogonia leeana	Dall, 1889
				Calyptogena sp.	Dall, 1891
				Isorropodon smithii	Dall, 1889
				Vesicomya atlantica	E. A. Smith, 1885
			Protocuspidariidae	Protocuspidaria atlantica	J. A. Allen & R. E. Morgan, 1981
			Verticordiidae	Vertambitus triangularis	Locard, 1898
Mollusca	Caudofoveata	Chaetodermatida	Prochaetodermatidae	Spathoderma grossum	Scheltema & D. L. Ivanov, 2000
	Cephalopoda	Octopoda	Amphitretidae	Japetella diaphana	Hoyle, 1885
			Octopodidae	Octopus sp.	Cuvier, 1798
		Oegopsida	Chiroteuthidae	Chiroteuthis picteti	Joubin, 1894
		Sepiida	Sepiolidae	Nectoteuthis pourtalesi	A. E. Verrill, 1883
				Rossia brachyura	A. E. Verrill, 1883
	Gastropoda	Cephalaspidea	Acteonidae	Acteon sp.	Montfort, 1810
			Philinidae	Philine infundibulum	Dall, 1889
			Philinidae	Philine planata	Dall, 1889
			Scaphandridae	Sabatia bathymophila	Dall, 1881
		Cocculinida	Cocculinidae	Coccocrater pocillum	Dall, 1890
				Cocculina rathbuni	Dall, 1882
			Teuthirostriidae	Fedikovella beanii	Dall, 1882
		Lepetellida	Anatomidae	Anatoma atlantica	Bandel, 1998
			Fissurellidae	Diodora tanneri	A. E. Verrill, 1882
		Littorinimorpha	Capulidae	Hyalorisia galea	Dall, 1889
			Cymatiidae	Linatella caudata	Gmelin, 1791
			Eulimidae	Eulimidae sp.	R. A. Philippi, 1853
			Naticidae	Euspira nubila	Dall, 1889
				Natica castrensis	Dall, 1889
				Natica perlineata	Dall, 1889
				Notocochlis guesti	Harasewych & Jensen, 1984
			Tonnidae	Eudolium bairdii	A. E. Verrill & S. Smith, 1881
			Tornidae	Tornus sp.	W. Turton & Kingston, 1830
			Xenophoridae	Onustus caribaeus	Petit de la Saussaye, 1857
				Onustus longleyi	Bartsch, 1931
				Xenophora sp.	Fischer von Waldheim, 1807
		Neogastropoda	Borsoniidae	Bathytoma viabrunnea	Dall, 1889
			Buccinidae	Buccinidae sp.	Rafinesque, 1815
			Clathurellidae	Glyphostoma gabbii	Dall, 1889
			Cochlespiridae	Cochlespira elegans	Dall, 1881
				Cochlespira radiata	Dall, 1889
			Conidae	Conus granulatus	Linnaeus, 1758
				Conus villepinii	P. Fischer & Bernardi, 1857
			Drilliidae	Fenimorea pagodula	Dall, 1889
				Syntomodrillia woodringi	Bartsch, 1934
			Eosiphonidae	Gaillea canetae	Clench & Aguayo, 1944
			Mitridae	Isara straminea	A. Adams, 1853
				Mitra sp.	Lamarck, 1798
				Quasimitra fulgurita	Reeve, 1844
			Muricidae	Actinotrophon actinophorus	Dall, 1889
				Babelomurex deburghiae	Reeve, 1857
			Nassariidae	Nassarius pernitidus	Dall, 1889
			Olividae	Olivella fuscocincta	Dall, 1889
				Olivella rotunda	Dall, 1889
			Pisaniidae	Monostiolum tessellatum	Reeve, 1844
			Raphitomidae	Bathybela sp.	Kobelt, 1905
				Phymorhynchus sp.	Dall, 1908
				Theta chariessa	R. B. Watson, 1881
				Xanthodaphne pompholyx	Dall, 1889
		Pleurotomariida	Pleurotomariidae	Entemnotrochus adansonianus	Crosse & P. Fischer, 1861
		Seguenziida	Calliostomatidae	Dentistyla dentifera	Dall, 1889
			Seguenziidae	Basilissa sp.	R.B.Watson, 1879
				Seguenzia sp.	Jeffreys, 1876
		Trochida	Calliostomatidae	Calliostoma aurora	Dall, 1888
			Liotiidae	Liotia radiata	Kiener, 1838
			Margaritidae	Callogaza watsoni	Dall, 1881
				Gaza superba	Dall, 1881
			Skeneidae	Protolira sp.	Warén & Bouchet, 1993
			Trochidae	Umbonium sp.	Link, 1807
			Omalogyridae	Omalogyra sp.	Jeffreys, 1859
		Caenogastropoda incertae sedis	Triphoridae	Inella triserialis	Dall, 1881
				Strobiligera sp.	Dall, 1924
			Provannidae	Provannidae sp.	Warén & Ponder, 1991
				Patellogastropoda sp.	Lindberg, 1986
	Scaphopoda	Dentaliida	Dentaliidae	Antalis cerata	Dall, 1881
				Coccodentalium carduus	Dall, 1889
				Dentalium obscurum	Dall, 1889
				Paradentalium gouldii	Dall, 1889
		Gadilida	Pulsellidae	Annulipulsellum euzkadii	Scarabino, 1986
Platyhelminthes				Platyhelminthes sp.	Minot, 1876
Porifera	Demospongiae	Bubarida	Bubaridae	Ceratopsion rugosum	Schmidt, 1870
				Phakellia ventilabrum	Linnaeus, 1767
			Desmanthidae	Sulcastrella leviorum	van Soest & Hajdu, 2000
			Dictyonellidae	Acanthella flagelliformis	van Soest & Stentoft, 1988
			Desmanthidae	Sulcastrella leviorum	van Soest & Hajdu, 2000
		Dictyoceratida	Irciniidae	Ircinia polejaeffi	Van Soest & Hooper, 2020
		Haplosclerida	Callyspongiidae	Siphonochalina sp.	Schmidt, 1868
			Phloeodictyidae	Oceanapia fibulata	Schmidt, 1880
		Poecilosclerida	Cladorhizidae	Chondrocladia (Chondrocladia) amphactis	Schmidt, 1880
				Cladorhiza methanophila	Vacelet & Boury-Esnault, 2002
		Poecilosclerida	Mycalidae	Phlyctaenopora (Phlyctaenopora) halichondrioides	van Soest & Stentoft, 1988
		Polymastiida	Polymastiidae	Polymastia sp.	Bowerbank, 1862
				Radiella sol	Schmidt, 1870
		Sphaerocladina	Vetulinidae	Vetulina stalactites	Schmidt, 1879
		Suberitida	Halichondriidae	Topsentia pseudoporrecta	Diaz, van Soest & Pomponi, 1993
		Tetractinellida	Corallistidae	Corallistes typus	Schmidt, 1870
				Gignouxia tubulata	van Soest & Stentoft, 1988
			Scleritodermidae	Aciculites cribrophora	Schmidt, 1880
				Amphibleptula madrepora	Schmidt, 1879
				Scleritoderma cyaneum	van Soest & Stentoft, 1988
			Tetillidae	Craniella tethyoides	Schmidt, 1870
			Vulcanellidae	Characella pachastrelloides	Carter, 1876
	Hexactinellida	Sceptrulophora	Euretidae	Myliusia callocyathus	Gray, 1859
		Hexasterophora incertae sedis	Dactylocalycidae	Dactylocalyx pumiceus	Stutchbury, 1841
		Lychniscosida	Aulocystidae	Lychnocystis superstes	Schmidt, 1880
			Euplectellidae	Regadrella phoenix	Schmidt, 1880
		Sceptrulophora	Farreidae	Claviscopulia facunda	Schmidt, 1870
Priapulida				Priapulida sp.	Théel, 1906
